# Supplementary material for: A plasmid locus associated with Klebsiella clinical infections encodes a microbiome-dependent gut fitness factor
Source: PLoS Pathog. 2021 Apr 30;17(4):e1009537. doi: 10.1371/journal.ppat.1009537 (PMC8115787; doi:10.1371/journal.ppat.1009537)
Supplement: S4 Table — (XLSX) [file ppat.1009537.s033.xlsx]

## Sheet: S4 Table
S4 Table - LDA analysis of MetaCyc pathways*
MetaCyc pathway	Description	Day 0	Day 1	Day 2	Day 3	Day 4
GLUCONEO-PWY	gluconeogenesis I	2.39	2.32	2.2	2.43	2.39
PEPTIDOGLYCANSYN-PWY	peptidoglycan biosynthesis I (meso-diaminopimelate containing)	2.5	2.31	2.37	2.55	2.52
PWY-5100	pyruvate fermentation to acetate and lactate II	2.72	2.54	2.67	2.74	2.78
PWY-6385	peptidoglycan biosynthesis III (mycobacteria)	2.52	2.34	2.44	2.59	2.59
PWY-6386	UDP-N-acetylmuramoyl-pentapeptide biosynthesis II (lysine-containing)	2.55	2.35	2.46	2.61	2.62
PWY-6387	UDP-N-acetylmuramoyl-pentapeptide biosynthesis I (meso-diaminopimelate containing)	2.52	2.35	2.41	2.57	2.56
PWY-6892	thiazole biosynthesis I (E. coli)	-2.64	-2.59	-2.71	-2.69	-2.68
RHAMCAT-PWY	L-rhamnose degradation I	-2.49	-2.42	-2.49	-2.63	-2.57
SO4ASSIM-PWY	sulfate reduction I (assimilatory)	-2.53	-2.45	-2.56	-2.69	-2.77
SULFATE-CYS-PWY	superpathway of sulfate assimilation and cysteine biosynthesis	-2.37	-2.59	-2.67	-2.82	-2.9
CALVIN-PWY	Calvin-Benson-Bassham cycle	2.59		2.36	2.62	2.7
DENOVOPURINE2-PWY	superpathway of purine nucleotides de novo biosynthesis II	-2.58		-2.59	-2.88	-2.9
GLUCARDEG-PWY	D-glucarate degradation I	2.07	2.08	2.11		2.21
P122-PWY	heterolactic fermentation	2.56	2.71	2.7		2.72
P124-PWY	Bifidobacterium shunt	2.67	2.8	2.84		2.84
PWY-5667	CDP-diacylglycerol biosynthesis I	2.58		2.41	2.62	2.62
PWY-6353	purine nucleotides degradation II (aerobic)	2.58	2.5	2.6		2.78
PWY-6545	pyrimidine deoxyribonucleotides de novo biosynthesis III	-2.47	-2.46	-2.37		-2.35
PWY-6608	guanosine nucleotides degradation III	2.63	2.67	2.75		2.81
PWY-7013	(S)-1,2-propanediol degradation	2.22		2.42	2.59	2.63
PWY-7090	UDP-2,3-diacetamido-2,3-dideoxy-&alpha;-D-mannuronate biosynthesis	2.34	2.32	2.17		2.57
PWY-7184	pyrimidine deoxyribonucleotides de novo biosynthesis I	-2.65		-2.54	-2.78	-2.83
PWY-7197	pyrimidine deoxyribonucleotide phosphorylation	-2.63		-2.54	-2.77	-2.84
PWY-7199	pyrimidine deoxyribonucleosides salvage	2.28	2.39	2.43		2.45
PWY-7208	superpathway of pyrimidine nucleobases salvage	-2.71	2.35		2.55	2.5
PWY-7332	superpathway of UDP-N-acetylglucosamine-derived O-antigen building blocks biosynthesis		2.31	2.38	2.41	2.35
PWY-841	superpathway of purine nucleotides de novo biosynthesis I	-2.67		-2.6	-2.88	-2.91
PWY0-1319	CDP-diacylglycerol biosynthesis II	2.58		2.41	2.62	2.62
PWY0-162	superpathway of pyrimidine ribonucleotides de novo biosynthesis	-2.67		-2.59	-2.84	-2.93
SALVADEHYPOX-PWY	adenosine nucleotides degradation II	2.64	2.68	2.75		2.83
NONOXIPENT-PWY	pentose phosphate pathway (non-oxidative branch)	2.81			2.84	2.86
PWY-5177	glutaryl-CoA degradation			2.18	2.36	2.39
PWY-5345	superpathway of L-methionine biosynthesis (by sulfhydrylation)			-2.52	-2.76	-2.8
PWY-5384	sucrose degradation IV (sucrose phosphorylase)		-2.37	-2.38		-2.48
PWY-5686	UMP biosynthesis	2.48			2.5	2.49
PWY-5837	1,4-dihydroxy-2-naphthoate biosynthesis I	-2.5		-2.35		-2.58
PWY-5913	TCA cycle VI (obligate autotrophs)	-2.9			-3.01	-3.04
PWY-6125	superpathway of guanosine nucleotides de novo biosynthesis II			-2.63	-2.88	-2.92
PWY-6609	adenine and adenosine salvage III	2.5		2.43		2.63
PWY-6703	preQ0 biosynthesis	-2.64		-2.58		-2.68
PWY-7187	pyrimidine deoxyribonucleotides de novo biosynthesis II	-2.32			-2.53	-2.66
PWY-7196	superpathway of pyrimidine ribonucleosides salvage			-2.69	-2.92	-2.97
PWY-7200	superpathway of pyrimidine deoxyribonucleoside salvage			-2.38	-2.71	-2.74
PWY-7219	adenosine ribonucleotides de novo biosynthesis	2.56			2.47	2.46
PWY-7228	superpathway of guanosine nucleotides de novo biosynthesis I			-2.63	-2.86	-2.91
PWY-7229	superpathway of adenosine nucleotides de novo biosynthesis I		2.29		2.49	2.45
PWY0-166	superpathway of pyrimidine deoxyribonucleotides de novo biosynthesis (E. coli)	-2.81			-2.72	-2.74
TCA	TCA cycle I (prokaryotic)	-2.68			-2.88	-2.89
TRNA-CHARGING-PWY	tRNA charging	2.44		2.25	2.49
ANAGLYCOLYSIS-PWY	glycolysis III (from glucose)	2.48	2.24
ASPASN-PWY	superpathway of L-aspartate and L-asparagine biosynthesis		2.44	2.35
CODH-PWY	reductive acetyl coenzyme A pathway	2.04	2.02
GLCMANNANAUT-PWY	superpathway of N-acetylglucosamine, N-acetylmannosamine and N-acetylneuraminate degradation				2.65	2.69
GLUCUROCAT-PWY	superpathway of &beta;-D-glucuronide and D-glucuronate degradation	2.53				2.63
HEXITOLDEGSUPER-PWY	superpathway of hexitol degradation (bacteria)		-2.45	-2.42
POLYAMINSYN3-PWY	superpathway of polyamine biosynthesis II	-2.71	2.29
PWY-5189	tetrapyrrole biosynthesis II (from glycine)	-2.2	-2.33
PWY-5347	superpathway of L-methionine biosynthesis (transsulfuration)	2.56		-2.45
PWY-5676	acetyl-CoA fermentation to butanoate II			2.77		2.83
PWY-5845	superpathway of menaquinol-9 biosynthesis	2.61			2.31
PWY-5861	superpathway of demethylmenaquinol-8 biosynthesis			-2.33		-2.65
PWY-5863	superpathway of phylloquinol biosynthesis			-2.38		-2.61
PWY-6126	superpathway of adenosine nucleotides de novo biosynthesis II	2.59	2.23
PWY-6471	peptidoglycan biosynthesis IV (Enterococcus faecium)		2.65	2.71
PWY-6588	pyruvate fermentation to acetone			2.79		2.81
PWY-6700	queuosine biosynthesis	-2.41				-2.64
PWY-6749	CMP-legionaminate biosynthesis I	-2.47				-2.57
PWY-6969	TCA cycle V (2-oxoglutarate:ferredoxin oxidoreductase)	-2.46				-2.75
PWY-7221	guanosine ribonucleotides de novo biosynthesis	2.4			2.41
PWY-7328	superpathway of UDP-glucose-derived O-antigen building blocks biosynthesis			-2.39		-2.66
PWY-7456	mannan degradation	-2.54				-2.74
PWY-7539	6-hydroxymethyl-dihydropterin diphosphate biosynthesis III (Chlamydia)		-2.3	-2.31
PWY0-1241	ADP-L-glycero-&beta;-D-manno-heptose biosynthesis	-2.23				-2.45
PWY0-1479	tRNA processing	1.94	2.04
PYRIDOXSYN-PWY	pyridoxal 5'-phosphate biosynthesis I	-2.6				-2.82
SER-GLYSYN-PWY	superpathway of L-serine and glycine biosynthesis I			2.31		2.57
TRPSYN-PWY	L-tryptophan biosynthesis		-2.39	-2.5
1CMET2-PWY	N10-formyl-tetrahydrofolate biosynthesis	2.44
COLANSYN-PWY	colanic acid building blocks biosynthesis					-2.55
DTDPRHAMSYN-PWY	dTDP-L-rhamnose biosynthesis I					-2.64
FUC-RHAMCAT-PWY	superpathway of fucose and rhamnose degradation			-2.29
GALACT-GLUCUROCAT-PWY	superpathway of hexuronide and hexuronate degradation					2.58
GLUCARGALACTSUPER-PWY	superpathway of D-glucarate and D-galactarate degradation	-2.54
GLUCOSE1PMETAB-PWY	glucose and glucose-1-phosphate degradation	-2.37
GLYCOLYSIS-TCA-GLYOX-BYPASS	superpathway of glycolysis, pyruvate dehydrogenase, TCA, and glyoxylate bypass	-2.74
HOMOSER-METSYN-PWY	L-methionine biosynthesis I			-2.36
LACTOSECAT-PWY	lactose and galactose degradation I		2.18
MET-SAM-PWY	superpathway of S-adenosyl-L-methionine biosynthesis			-2.42
METH-ACETATE-PWY	methanogenesis from acetate	2.29
OANTIGEN-PWY	O-antigen building blocks biosynthesis (E. coli)				2.45
P164-PWY	purine nucleobases degradation I (anaerobic)					2.79
P341-PWY	glycolysis V (Pyrococcus)		-2.16
P4-PWY	superpathway of L-lysine, L-threonine and L-methionine biosynthesis I	-2.4
P441-PWY	superpathway of N-acetylneuraminate degradation	2.5
P461-PWY	hexitol fermentation to lactate, formate, ethanol and acetate	-2.04
P562-PWY	myo-inositol degradation I					2.1
PANTO-PWY	phosphopantothenate biosynthesis I	-2.3
PANTOSYN-PWY	pantothenate and coenzyme A biosynthesis I	-2.19
PHOSLIPSYN-PWY	superpathway of phospholipid biosynthesis I (bacteria)					2.56
PRPP-PWY	superpathway of histidine, purine, and pyrimidine biosynthesis	2.51
PWY-3001	superpathway of L-isoleucine biosynthesis I	-2.66
PWY-5121	superpathway of geranylgeranyl diphosphate biosynthesis II (via MEP)	-2.75
PWY-5677	succinate fermentation to butanoate					2.23
PWY-5838	superpathway of menaquinol-8 biosynthesis I					-2.67
PWY-5840	superpathway of menaquinol-7 biosynthesis					-2.65
PWY-5850	superpathway of menaquinol-6 biosynthesis I				2.31
PWY-5860	superpathway of demethylmenaquinol-6 biosynthesis I				2.33
PWY-5862	superpathway of demethylmenaquinol-9 biosynthesis				2.33
PWY-5896	superpathway of menaquinol-10 biosynthesis				2.31
PWY-5897	superpathway of menaquinol-11 biosynthesis					-2.67
PWY-5898	superpathway of menaquinol-12 biosynthesis					-2.67
PWY-5899	superpathway of menaquinol-13 biosynthesis					-2.67
PWY-5910	superpathway of geranylgeranyldiphosphate biosynthesis I (via mevalonate)		2.33
PWY-5920	superpathway of heme biosynthesis from glycine	-2.43
PWY-6071	superpathway of phenylethylamine degradation	-2.53
PWY-6163	chorismate biosynthesis from 3-dehydroquinate	2.43
PWY-6263	superpathway of menaquinol-8 biosynthesis II			2.49
PWY-6317	galactose degradation I (Leloir pathway)				2.72
PWY-6396	superpathway of 2,3-butanediol biosynthesis	2.5
PWY-6478	GDP-D-glycero-&alpha;-D-manno-heptose biosynthesis					2.36
PWY-6612	superpathway of tetrahydrofolate biosynthesis					-2.65
PWY-6876	isopropanol biosynthesis	-1.88
PWY-6895	superpathway of thiamin diphosphate biosynthesis II	-2.55
PWY-6901	superpathway of glucose and xylose degradation					-2.84
PWY-7198	pyrimidine deoxyribonucleotides de novo biosynthesis IV					2.29
PWY-7211	superpathway of pyrimidine deoxyribonucleotides de novo biosynthesis	2.49
PWY-7237	myo-, chiro- and scillo-inositol degradation					2.08
PWY-7371	1,4-dihydroxy-6-naphthoate biosynthesis II			2.24
PWY-7374	1,4-dihydroxy-6-naphthoate biosynthesis I			2.26
PWY-7377	cob(II)yrinate a,c-diamide biosynthesis I (early cobalt insertion)		-2.21
PWY-922	mevalonate pathway I		2.22
PWY0-1297	superpathway of purine deoxyribonucleosides degradation	-2.71
PWY0-1298	superpathway of pyrimidine deoxyribonucleosides degradation	-2.52
PWY0-1415	superpathway of heme biosynthesis from uroporphyrinogen-III	2.53
PWY0-845	superpathway of pyridoxal 5'-phosphate biosynthesis and salvage					-2.84
TCA-GLYOX-BYPASS	superpathway of glyoxylate bypass and TCA	-2.74
TYRFUMCAT-PWY	L-tyrosine degradation I			2.31
UBISYN-PWY	superpathway of ubiquinol-8 biosynthesis (prokaryotic)	2.32
*Only pathways with LEfSe P value >0.05 shown. Pathways that differentiate RB16 are shown in red, and those that differentiate RB07 are shown in grey. SCFA metabolic pathways are in bold
