# Supplementary material for: A plasmid locus associated with Klebsiella clinical infections encodes a microbiome-dependent gut fitness factor
Source: PLoS Pathog. 2021 Apr 30;17(4):e1009537. doi: 10.1371/journal.ppat.1009537 (PMC8115787; doi:10.1371/journal.ppat.1009537)
Supplement: S1 Data — (XLSX) [file ppat.1009537.s035.xlsx]

## Sheet: Sheet1
Klebsiella sp. isolate metadata
PATRIC Genome ID	Encodes terZ-F	Genome Name	Genome Status	MLST	BioProject Accession	BioSample Accession	Chromosomes	Plasmids	Isolation Source	Isolation Comments	Isolation Country	Host Name
244366.161	Y	Klebsiella variicola strain WUSM_KV_55	WGS	MLST.Klebsiella_pneumoniae.3199	PRJNA473122	SAMN09266856			BAL		United States	Human, Homo sapiens
244366.191	Y	Klebsiella variicola strain WUSM_KV_52	WGS	MLST.Klebsiella_pneumoniae.2634	PRJNA473122	SAMN09266853			urine		United States	Human, Homo sapiens
244366.165	Y	Klebsiella variicola strain WUSM_KV_47	WGS	MLST.Klebsiella_pneumoniae.641	PRJNA473122	SAMN09266848			urine		United States	Human, Homo sapiens
244366.167	Y	Klebsiella variicola strain WUSM_KV_43	WGS	MLST.Klebsiella_pneumoniae.1790	PRJNA473122	SAMN09266844			urine		United States	Human, Homo sapiens
244366.202	Y	Klebsiella variicola strain WUSM_KV_28	WGS	MLST.Klebsiella_pneumoniae.1737	PRJNA473122	SAMN09266829			urine		United States	Human, Homo sapiens
244366.179	Y	Klebsiella variicola strain WUSM_KV_19	WGS	MLST.Klebsiella_pneumoniae.1599	PRJNA473122	SAMN09266820			urine		United States	Human, Homo sapiens
244366.159	Y	Klebsiella variicola strain WUSM_KV_15	WGS		PRJNA473122	SAMN09266816			wound, drain right lower quadrant		United States	Human, Homo sapiens
244366.182	Y	Klebsiella variicola strain WUSM_KV_14	WGS	MLST.Klebsiella_pneumoniae.250	PRJNA473122	SAMN09266815			blood		United States	Human, Homo sapiens
244366.183	Y	Klebsiella variicola strain WUSM_KV_10	WGS	MLST.Klebsiella_pneumoniae.2317	PRJNA473122	SAMN09266811			urine catheter		United States	Human, Homo sapiens
244366	Y	Klebsiella variicola strain WCHKV030937			PRJNA353728	SAMN07609111					China	Human, Homo sapiens
244366	Y	Klebsiella variicola strain WCHKV030666		MLST.Klebsiella_pneumoniae.595	PRJNA353728	SAMN07609116					China	Human, Homo sapiens
244366.87	Y	Klebsiella variicola strain WCHKP19	WGS	MLST.Klebsiella_pneumoniae.1142	PRJNA353728	SAMN06909163					China	Human, Homo sapiens
244366.372	Y	Klebsiella variicola strain TUM14103	WGS	MLST.Klebsiella_pneumoniae.1142	PRJDB7163	SAMD00129611			blood samples collected from 23 hospitals	isolated from blood samples collected from 23 hospitals in Japan	Japan	Human, Homo sapiens
244366.378	Y	Klebsiella variicola strain ST681	WGS	MLST.Klebsiella_pneumoniae.681	PRJNA540252	SAMN11526321			rectal swab		Brazil	Human, Homo sapiens
244366.105	Y	Klebsiella variicola strain ST-1791:KOO1	WGS	MLST.Klebsiella_pneumoniae.1791	PRJNA355910	SAMN06106853			hospitals	isolated from hospitals in Pretoria, South Africa and found to be resistant to extended-spectrum beta lactamases (penicillins and cephalosporins) were subjected to whole genome sequencing to characterize their resistance mechanisms and molecular epidemiology	South Africa	Human, Homo sapiens
244366.153	Y	Klebsiella variicola strain SCKV020069	WGS	MLST.Klebsiella_pneumoniae.1142	PRJNA353728	SAMN08624694					China	Human, Homo sapiens
244366.151	Y	Klebsiella variicola strain SCKV020062	WGS	MLST.Klebsiella_pneumoniae.1142	PRJNA353728	SAMN08624692					China	Human, Homo sapiens
244366.97	Y	Klebsiella variicola strain KV093	WGS	MLST.Klebsiella_pneumoniae.2221	PRJNA321569	SAMN04992848			urine		India	Human, Homo sapiens
244366.419	Y	Klebsiella variicola strain Klebsiella_variicola_MC1	WGS		PRJEB29697	SAMEA5574709
244366.214	Y	Klebsiella variicola strain KCRI-198C strain RDK04_198C	WGS	MLST.Klebsiella_pneumoniae.1562	PRJEB26616	SAMEA4646301			wound swab		Tanzania	Human, Homo sapiens
244366.468	Y	Klebsiella variicola strain K5-12018	WGS		PRJNA495035	SAMN10216245			blood		Brazil	Human, Homo sapiens
244366.99	Y	Klebsiella variicola strain K2631	WGS	MLST.Klebsiella_pneumoniae.1582	PRJNA393804	SAMN07345001			blood		China	Human, Homo sapiens
244366.420	Y	Klebsiella variicola strain k_variicola_1	WGS	MLST.Klebsiella_pneumoniae.641	PRJEB32329	SAMEA5605368			blood and rectal swab	isolated in cultures from blood and rectal swab
244366.239	Y	Klebsiella variicola strain ID_8 strain not applicable	WGS	MLST.Klebsiella_pneumoniae.641	PRJEB27975	SAMEA4807832			human		Germany
244366.242	Y	Klebsiella variicola strain ID_6 strain not applicable	WGS	MLST.Klebsiella_pneumoniae.641	PRJEB27975	SAMEA4807830			human		Germany
244366.243	Y	Klebsiella variicola strain ID_5 strain not applicable	WGS	MLST.Klebsiella_pneumoniae.641	PRJEB27975	SAMEA4807829			human		Germany
244366.238	Y	Klebsiella variicola strain ID_2 strain not applicable	WGS	MLST.Klebsiella_pneumoniae.641	PRJEB27975	SAMEA4807826			human		Germany
244366.240	Y	Klebsiella variicola strain ID_11 strain not applicable	WGS	MLST.Klebsiella_pneumoniae.641	PRJEB27975	SAMEA4807835			human		Germany
244366.412	Y	Klebsiella variicola strain F10Cl	WGS	MLST.Klebsiella_pneumoniae.1453	PRJNA257883	SAMN02982921
244366.293	Y	Klebsiella variicola strain EuSCAPE_TR218	WGS		PRJEB10018	SAMEA3729809			Urine		Turkey	Human, Homo sapiens
244366.274	Y	Klebsiella variicola strain EuSCAPE_PT079	WGS	MLST.Klebsiella_pneumoniae.681	PRJEB10018	SAMEA3649893			Other (CAPD)		Portugal	Human, Homo sapiens
244366.277	Y	Klebsiella variicola strain EuSCAPE_PT061	WGS	MLST.Klebsiella_pneumoniae.363	PRJEB10018	SAMEA3649875			Urine		Portugal	Human, Homo sapiens
244366.267	Y	Klebsiella variicola strain EuSCAPE_IT091	WGS	MLST.Klebsiella_pneumoniae.2078	PRJEB10018	SAMEA3515120			Urine		Italy	Human, Homo sapiens
244366.261	Y	Klebsiella variicola strain EuSCAPE_IL071	WGS	MLST.Klebsiella_pneumoniae.3326	PRJEB10018	SAMEA3538528			Blood		Israel	Human, Homo sapiens
244366.252	Y	Klebsiella variicola strain EuSCAPE_EE016	WGS		PRJEB10018	SAMEA3499920			Wound Secretion		Estonia	Human, Homo sapiens
244366.295	Y	Klebsiella variicola strain EuSCAPE_BE029	WGS	MLST.Klebsiella_pneumoniae.641	PRJEB10018	SAMEA3727619			Urine		Belgium	Human, Homo sapiens
244366.457	Y	Klebsiella variicola strain AS012453	WGS	MLST.Klebsiella_pneumoniae.1163	PRJNA553678	SAMN12250772			lung		USA	Human, Homo sapiens
244366.458	Y	Klebsiella variicola strain AS012432	WGS	MLST.Klebsiella_pneumoniae.208	PRJNA553678	SAMN12250751			lung		USA	Human, Homo sapiens
244366.462	Y	Klebsiella variicola strain AS012291	WGS	MLST.Klebsiella_pneumoniae.938	PRJNA553678	SAMN12250610			lung		USA	Human, Homo sapiens
244366	Y	Klebsiella variicola strain A8			PRJNA414542	SAMN07793276			milk		United States	Cow, Bos taurus
244366	Y	Klebsiella variicola strain A5		MLST.Klebsiella_pneumoniae.365	PRJNA414542	SAMN07793227			milk		United States	Cow, Bos taurus
244366.23	Y	Klebsiella variicola strain 8917	WGS		PRJEB7831	SAMEA3140791			Expectoration		Mexico	Human, Homo sapiens
244366.380	Y	Klebsiella variicola strain 7041	WGS	MLST.Klebsiella_pneumoniae.1582	PRJNA507924	SAMN10516692					China	Human, Homo sapiens
244366.26	Y	Klebsiella variicola strain 653_KVAR	WGS	MLST.Klebsiella_pneumoniae.2790	PRJNA267549	SAMN03197855					United States	Human, Homo sapiens
244366.510	Y	Klebsiella variicola strain 2485STDY5477978	WGS		PRJEB28457	SAMEA2053943					United Kingdom	Human, Homo sapiens
244366.379	Y	Klebsiella variicola strain 20118	WGS		PRJNA507924	SAMN10516705					China	Human, Homo sapiens
244366.316	Y	Klebsiella variicola strain 15WZ-82	Complete	MLST.Klebsiella_pneumoniae.595	PRJNA490428	SAMN10036351	1	3			China	Human, Homo sapiens
244366.434	Y	Klebsiella variicola strain 13450	Complete	MLST.Klebsiella_pneumoniae.1562	PRJNA407397	SAMN08366846	1	3			China	Human, Homo sapiens
2057804.3	Y	Klebsiella sp. X1-16S-Nf21	WGS		PRJNA418312	SAMN08115735					Colombia	Saccharum hybrid cultivar
1681196.3	Y	Klebsiella sp. RIT-PI-d	WGS		PRJNA289425	SAMN03853642			internal stem tissue		United States	Eastern poison ivy, Toxicodendron radicans
2015795.3	Y	Klebsiella sp. LY	Complete	MLST.Klebsiella_pneumoniae.421	PRJNA392024	SAMN07280658	1	3
1905288.3	Y	Klebsiella sp. LTGPAF-6F	Complete	MLST.Klebsiella_oxytoca.85	PRJNA344738	SAMN05832682	1	2			China	Alhagi sparsifolia Shap.
1581146.4	Y	Klebsiella sp. HMSC09D12	WGS	MLST.Klebsiella_oxytoca.53	PRJNA269915	SAMN03609714			urinary tract			Human, Homo sapiens
2054602.3	Y	Klebsiella sp. F-Nf9	WGS		PRJNA418312	SAMN08025807					Colombia	Saccharum hybrid cultivar
2026240.8	Y	Klebsiella quasivariicola strain EuSCAPE_IL010	WGS	MLST.Klebsiella_pneumoniae.1155	PRJEB10018	SAMEA3538468			Urine		Israel	Human, Homo sapiens
1463164.90	Y	Klebsiella quasipneumoniae subsp. similipneumoniae strain UMUQATKPCBLUE1_LB	WGS	MLST.Klebsiella_pneumoniae.1136	PRJNA413541	SAMN07766631			indwelling urinary catheter	isolated at JCVI Rockville from urinary catheter biofilms on either LB+Amp, Chromagar KPC or Chromagar ESBL plates	United States	Human, Homo sapiens
1463164.146	Y	Klebsiella quasipneumoniae subsp. similipneumoniae strain SWT10	WGS		PRJNA557719	SAMN12416534			water		Brazil
1463164.9	Y	Klebsiella quasipneumoniae subsp. similipneumoniae strain SKLX2736	WGS	MLST.Klebsiella_pneumoniae.138	PRJNA322421	SAMN05170810					China	Human, Homo sapiens
1.46316e+06	Y	Klebsiella quasipneumoniae subsp. similipneumoniae strain SCKQ020050		MLST.Klebsiella_pneumoniae.1859	PRJNA353728	SAMN07609112					China	Human, Homo sapiens
1463164.101	Y	Klebsiella quasipneumoniae subsp. similipneumoniae strain SB3297	WGS	MLST.Klebsiella_pneumoniae.488	PRJEB15325	SAMEA4969108			various environments (clinical samples, water, carriage)	isolated from various environments (clinical samples, water, carriage)
1463164.5	Y	Klebsiella quasipneumoniae subsp. similipneumoniae strain MB373	WGS	MLST.Klebsiella_pneumoniae.2736	PRJNA323406	SAMN05178559					Pakistan
1463164.81	Y	Klebsiella quasipneumoniae subsp. similipneumoniae strain KPCTRSRTH04	WGS	MLST.Klebsiella_pneumoniae.1318	PRJNA389557	SAMN07450605			Swine		Thailand	Pig, Sus scrofa
1463164.76	Y	Klebsiella quasipneumoniae subsp. similipneumoniae strain G747	WGS	MLST.Klebsiella_pneumoniae.476	PRJNA351846	SAMN05960914			Blood		Nigeria	Human, Homo sapiens
1463164.71	Y	Klebsiella quasipneumoniae subsp. similipneumoniae strain G4612	WGS	MLST.Klebsiella_pneumoniae.476	PRJNA351846	SAMN05960939			Blood		Nigeria	Human, Homo sapiens
1463164.73	Y	Klebsiella quasipneumoniae subsp. similipneumoniae strain G4601	WGS	MLST.Klebsiella_pneumoniae.476	PRJNA351846	SAMN05960936			Blood		Nigeria	Human, Homo sapiens
1463164.78	Y	Klebsiella quasipneumoniae subsp. similipneumoniae strain G4593	WGS	MLST.Klebsiella_pneumoniae.476	PRJNA351846	SAMN05960934			Blood		Nigeria	Human, Homo sapiens
1463164.72	Y	Klebsiella quasipneumoniae subsp. similipneumoniae strain G4582	WGS	MLST.Klebsiella_pneumoniae.476	PRJNA351846	SAMN05960931			Blood		Nigeria	Human, Homo sapiens
1463164.74	Y	Klebsiella quasipneumoniae subsp. similipneumoniae strain CAB1577	WGS	MLST.Klebsiella_pneumoniae.1224	PRJNA351846	SAMN05960909			Blood		Nigeria	Human, Homo sapiens
1463164.31	Y	Klebsiella quasipneumoniae subsp. similipneumoniae strain 3189STDY5864947	WGS	MLST.Klebsiella_pneumoniae.334	PRJEB6574	SAMEA2609432			blood		Pakistan	Human, Homo sapiens
1463164.29	Y	Klebsiella quasipneumoniae subsp. similipneumoniae strain 3189STDY5864946	WGS	MLST.Klebsiella_pneumoniae.334	PRJEB6574	SAMEA2609429			Blood		Pakistan
1463164.27	Y	Klebsiella quasipneumoniae subsp. similipneumoniae strain 3189STDY5864945	WGS	MLST.Klebsiella_pneumoniae.334	PRJEB6574	SAMEA2609426			cerebrospinal fluid		Pakistan	Human, Homo sapiens
1463164.28	Y	Klebsiella quasipneumoniae subsp. similipneumoniae strain 3189STDY5864944	WGS	MLST.Klebsiella_pneumoniae.334	PRJEB6574	SAMEA2609423			blood		Pakistan	Human, Homo sapiens
1463164.16	Y	Klebsiella quasipneumoniae subsp. similipneumoniae strain 3189STDY5864941	WGS	MLST.Klebsiella_pneumoniae.334	PRJEB6574	SAMEA2609414			Cerebrospinal fluid		Pakistan
1463164.19	Y	Klebsiella quasipneumoniae subsp. similipneumoniae strain 3189STDY5864940	WGS	MLST.Klebsiella_pneumoniae.334	PRJEB6574	SAMEA2609410			Blood		Pakistan
1463164.23	Y	Klebsiella quasipneumoniae subsp. similipneumoniae strain 3189STDY5864937	WGS	MLST.Klebsiella_pneumoniae.334	PRJEB6574	SAMEA2609401			Blood		Pakistan
1463164.15	Y	Klebsiella quasipneumoniae subsp. similipneumoniae strain 3189STDY5864936	WGS	MLST.Klebsiella_pneumoniae.334	PRJEB6574	SAMEA2609398			Blood		Pakistan
1463164.21	Y	Klebsiella quasipneumoniae subsp. similipneumoniae strain 3189STDY5864932	WGS		PRJEB6574	SAMEA2609383			Blood		Pakistan
1463164.20	Y	Klebsiella quasipneumoniae subsp. similipneumoniae strain 3189STDY5864931	WGS	MLST.Klebsiella_pneumoniae.334	PRJEB6574	SAMEA2609379			Blood		Pakistan
1463164.18	Y	Klebsiella quasipneumoniae subsp. similipneumoniae strain 3189STDY5864930	WGS		PRJEB6574	SAMEA2609375			Blood		Pakistan
1463164.25	Y	Klebsiella quasipneumoniae subsp. similipneumoniae strain 3189STDY5864928	WGS	MLST.Klebsiella_pneumoniae.334	PRJEB6574	SAMEA2609367			Blood		Pakistan
1463164.66	Y	Klebsiella quasipneumoniae subsp. similipneumoniae strain 3189STDY5864924	WGS	MLST.Klebsiella_pneumoniae.334	PRJEB6574	SAMEA2609569			Blood		Pakistan
1463164.64	Y	Klebsiella quasipneumoniae subsp. similipneumoniae strain 3189STDY5864923	WGS	MLST.Klebsiella_pneumoniae.334	PRJEB6574	SAMEA2609567			Blood		Pakistan
1463164.61	Y	Klebsiella quasipneumoniae subsp. similipneumoniae strain 3189STDY5864922	WGS	MLST.Klebsiella_pneumoniae.334	PRJEB6574	SAMEA2609565			Blood		Pakistan
1463164.63	Y	Klebsiella quasipneumoniae subsp. similipneumoniae strain 3189STDY5864921	WGS	MLST.Klebsiella_pneumoniae.334	PRJEB6574	SAMEA2609563			Blood		Pakistan
1463164.62	Y	Klebsiella quasipneumoniae subsp. similipneumoniae strain 3189STDY5864918	WGS	MLST.Klebsiella_pneumoniae.334	PRJEB6574	SAMEA2609558			Blood		Pakistan
1463164.58	Y	Klebsiella quasipneumoniae subsp. similipneumoniae strain 3189STDY5864914	WGS	MLST.Klebsiella_pneumoniae.334	PRJEB6574	SAMEA2609550			Blood		Pakistan
1463164.55	Y	Klebsiella quasipneumoniae subsp. similipneumoniae strain 3189STDY5864911	WGS	MLST.Klebsiella_pneumoniae.334	PRJEB6574	SAMEA2609543			Blood		Pakistan
1463164.56	Y	Klebsiella quasipneumoniae subsp. similipneumoniae strain 3189STDY5864910	WGS	MLST.Klebsiella_pneumoniae.334	PRJEB6574	SAMEA2609540			Blood		Pakistan
1463164.54	Y	Klebsiella quasipneumoniae subsp. similipneumoniae strain 3189STDY5864909	WGS	MLST.Klebsiella_pneumoniae.334	PRJEB6574	SAMEA2609538			Blood		Pakistan
1463164.67	Y	Klebsiella quasipneumoniae subsp. similipneumoniae strain 3189STDY5864908	WGS	MLST.Klebsiella_pneumoniae.334	PRJEB6574	SAMEA2609536			Blood		Pakistan
1463164.53	Y	Klebsiella quasipneumoniae subsp. similipneumoniae strain 3189STDY5864907	WGS	MLST.Klebsiella_pneumoniae.334	PRJEB6574	SAMEA2609534			Blood		Pakistan
1463164.52	Y	Klebsiella quasipneumoniae subsp. similipneumoniae strain 3189STDY5864906	WGS	MLST.Klebsiella_pneumoniae.334	PRJEB6574	SAMEA2609533			Blood		Pakistan
1463164.51	Y	Klebsiella quasipneumoniae subsp. similipneumoniae strain 3189STDY5864905	WGS	MLST.Klebsiella_pneumoniae.334	PRJEB6574	SAMEA2609531			Blood		Pakistan
1463164.50	Y	Klebsiella quasipneumoniae subsp. similipneumoniae strain 3189STDY5864904	WGS	MLST.Klebsiella_pneumoniae.334	PRJEB6574	SAMEA2609529			Blood		Pakistan
1463164.47	Y	Klebsiella quasipneumoniae subsp. similipneumoniae strain 3189STDY5864903	WGS		PRJEB6574	SAMEA2609527			Blood		Pakistan
1463164.48	Y	Klebsiella quasipneumoniae subsp. similipneumoniae strain 3189STDY5864902	WGS	MLST.Klebsiella_pneumoniae.334	PRJEB6574	SAMEA2609524			Blood		Pakistan
1463164.49	Y	Klebsiella quasipneumoniae subsp. similipneumoniae strain 3189STDY5864901	WGS	MLST.Klebsiella_pneumoniae.334	PRJEB6574	SAMEA2609522			Blood		Pakistan
1463164.46	Y	Klebsiella quasipneumoniae subsp. similipneumoniae strain 3189STDY5864900	WGS		PRJEB6574	SAMEA2609520			Blood		Pakistan
1463164.45	Y	Klebsiella quasipneumoniae subsp. similipneumoniae strain 3189STDY5864899	WGS	MLST.Klebsiella_pneumoniae.334	PRJEB6574	SAMEA2609518			Blood		Pakistan
1463164.43	Y	Klebsiella quasipneumoniae subsp. similipneumoniae strain 3189STDY5864898	WGS	MLST.Klebsiella_pneumoniae.334	PRJEB6574	SAMEA2609516			Blood		Pakistan
1463164.42	Y	Klebsiella quasipneumoniae subsp. similipneumoniae strain 3189STDY5864897	WGS	MLST.Klebsiella_pneumoniae.334	PRJEB6574	SAMEA2609515			Blood		Pakistan
1463164.44	Y	Klebsiella quasipneumoniae subsp. similipneumoniae strain 3189STDY5864896	WGS	MLST.Klebsiella_pneumoniae.334	PRJEB6574	SAMEA2609513			Urine		Pakistan
1463164.41	Y	Klebsiella quasipneumoniae subsp. similipneumoniae strain 3189STDY5864894	WGS	MLST.Klebsiella_pneumoniae.334	PRJEB6574	SAMEA2609509			Blood		Pakistan
1463164.39	Y	Klebsiella quasipneumoniae subsp. similipneumoniae strain 3189STDY5864890	WGS	MLST.Klebsiella_pneumoniae.334	PRJEB6574	SAMEA2609502			Blood		Pakistan
1463164.40	Y	Klebsiella quasipneumoniae subsp. similipneumoniae strain 3189STDY5864887	WGS	MLST.Klebsiella_pneumoniae.334	PRJEB6574	SAMEA2609497			Plueral fluid		Pakistan
1463164.38	Y	Klebsiella quasipneumoniae subsp. similipneumoniae strain 3189STDY5864885	WGS	MLST.Klebsiella_pneumoniae.334	PRJEB6574	SAMEA2609494			Urine		Pakistan
1463164.37	Y	Klebsiella quasipneumoniae subsp. similipneumoniae strain 3189STDY5864882	WGS	MLST.Klebsiella_pneumoniae.334	PRJEB6574	SAMEA2609488			Endotracheal tube		Pakistan
1463164.35	Y	Klebsiella quasipneumoniae subsp. similipneumoniae strain 3189STDY5864768	WGS	MLST.Klebsiella_pneumoniae.1822	PRJEB6574	SAMEA2609452			Urine		Pakistan
1463164.36	Y	Klebsiella quasipneumoniae subsp. similipneumoniae strain 3189STDY5864766	WGS	MLST.Klebsiella_pneumoniae.1822	PRJEB6574	SAMEA2609448			Urine		Pakistan
1463164.12	Y	Klebsiella quasipneumoniae subsp. similipneumoniae strain 3189STDY5864741	WGS	MLST.Klebsiella_pneumoniae.1822	PRJEB6574	SAMEA2609381			Tracheal Secretions		Pakistan
1463164.17	Y	Klebsiella quasipneumoniae subsp. similipneumoniae strain 3189STDY5864734	WGS	MLST.Klebsiella_pneumoniae.1822	PRJEB6574	SAMEA2609358			Cerebrospinal fluid		Pakistan
1.66733e+06	Y	Klebsiella quasipneumoniae subsp. quasipneumoniae strain SCKQ020041		MLST.Klebsiella_pneumoniae.668	PRJNA353728	SAMN07609110					China	Human, Homo sapiens
1667327.6	Y	Klebsiella quasipneumoniae subsp. quasipneumoniae strain AK_SD_007	WGS		PRJNA351846	SAMN05960947			Blood		Nigeria	Human, Homo sapiens
1463165.312	Y	Klebsiella quasipneumoniae strain WP5-S18-ESBL-05	WGS	MLST.Klebsiella_pneumoniae.668	PRJDB6962	SAMD00194531	15	14	wastewater treatment plant effluent		Japan
1463165.310	Y	Klebsiella quasipneumoniae strain WP4-S18-ESBL-06	WGS		PRJDB6962	SAMD00194480	2	1	wastewater treatment plant effluent		Japan
1463165.314	Y	Klebsiella quasipneumoniae strain WP3-W18-CRE-02	WGS		PRJDB6962	SAMD00194404	11	12	wastewater treatment plant effluent		Japan
1463165.309	Y	Klebsiella quasipneumoniae strain WP3-S18-ESBL-03	WGS		PRJDB6962	SAMD00194422	6	5	wastewater treatment plant effluent		Japan
1463165.251	Y	Klebsiella quasipneumoniae strain ST3997	WGS		PRJNA591215	SAMN13354245			garbage in a public hospital	is from a sample of a blaNDM-1 positive Klebsiella quasipneumoniae, isolated from flies collected on a garbage in a public hospital, in Brazil	Brazil	flies
1463165.234	Y	Klebsiella quasipneumoniae strain M47	WGS		PRJNA578487	SAMN13064397			feces		China	Human, Homo sapiens
1463165.82	Y	Klebsiella quasipneumoniae strain L22	Complete	MLST.Klebsiella_pneumoniae.367	PRJNA482505	SAMN09708445	1	5	bronchoalveolar lavage fluid		China	Human, Homo sapiens
1463165.170	Y	Klebsiella quasipneumoniae strain KQ_146	WGS	MLST.Klebsiella_pneumoniae.334	PRJNA497126	SAMN10249082			bedside rail in hospital intensive care unit		Pakistan
1463165.74	Y	Klebsiella quasipneumoniae strain KPC142	Complete		PRJNA383559	SAMN06767172	1	2	tracheal secretion isolated from an uncertain age woman		Brazil	Human, Homo sapiens
1463165.202	Y	Klebsiella quasipneumoniae strain Kp1345	WGS	MLST.Klebsiella_pneumoniae.1859	PRJNA545744	SAMN11919472			hospital	recovered from a hospitalized patient in Brazil	Brazil	Human, Homo sapiens
1463165.20	Y	Klebsiella quasipneumoniae strain G4584	WGS	MLST.Klebsiella_pneumoniae.476	PRJNA351846	SAMN05960932			Blood		Nigeria	Human, Homo sapiens
1463165.259	Y	Klebsiella quasipneumoniae strain FDAARGOS_626 strain Not applicable	WGS	MLST.Klebsiella_pneumoniae.1535	PRJNA231221	SAMN11056341		3	clinical isolate		USA	Human, Homo sapiens
1463165.103	Y	Klebsiella quasipneumoniae strain EuSCAPE_TR154	WGS	MLST.Klebsiella_pneumoniae.2673	PRJEB10018	SAMEA3729695			Urine		Turkey	Human, Homo sapiens
1.46317e+06	Y	Klebsiella quasipneumoniae strain D52		MLST.Klebsiella_pneumoniae.2782	PRJNA414542	SAMN07793298			milk		United States	Cow, Bos taurus
1.46317e+06	Y	Klebsiella quasipneumoniae strain D30		MLST.Klebsiella_pneumoniae.2782	PRJNA414542	SAMN07793269			milk		United States	Cow, Bos taurus
1463165.171	Y	Klebsiella quasipneumoniae strain D120-1	Complete	MLST.Klebsiella_pneumoniae.1770	PRJNA511343	SAMN10622699	1	6	feces		China	Pig, Sus scrofa
1.46317e+06	Y	Klebsiella quasipneumoniae strain COL-Kpn81		MLST.Klebsiella_pneumoniae.668	PRJNA378654	SAMN06629658					Colombia	Human, Homo sapiens
1.46317e+06	Y	Klebsiella quasipneumoniae strain COL-Kpn61		MLST.Klebsiella_pneumoniae.1681	PRJNA378654	SAMN06629638					Colombia	Human, Homo sapiens
1.46317e+06	Y	Klebsiella quasipneumoniae strain COL-Kpn60			PRJNA378654	SAMN06629637					Colombia	Human, Homo sapiens
1.46317e+06	Y	Klebsiella quasipneumoniae strain COL-Kpn1B		MLST.Klebsiella_pneumoniae.338	PRJNA378654	SAMN06629578					Colombia	Human, Homo sapiens
1.46317e+06	Y	Klebsiella quasipneumoniae strain COL-Kpn133			PRJNA378654	SAMN06629710					Colombia	Human, Homo sapiens
1.46317e+06	Y	Klebsiella quasipneumoniae strain COL-Kpn127		MLST.Klebsiella_pneumoniae.477	PRJNA378654	SAMN06629704					Colombia	Human, Homo sapiens
1463165.7	Y	Klebsiella quasipneumoniae strain CCBH16302	WGS	MLST.Klebsiella_pneumoniae.138	PRJNA336228	SAMN05505619			Rectal Swab		Brazil	Human, Homo sapiens
1463165.262	Y	Klebsiella quasipneumoniae strain C2-116	WGS		PRJNA391501	SAMN07291411			Rectal swab		Colombia	Human, Homo sapiens
1463165.264	Y	Klebsiella quasipneumoniae strain C1-124	WGS	MLST.Klebsiella_pneumoniae.1681	PRJNA391501	SAMN07291408			Rectal swab		Colombia	Human, Homo sapiens
1463165.185	Y	Klebsiella quasipneumoniae strain B8095	WGS		PRJNA325191	SAMN05225354		1	blood		India	Human, Homo sapiens
1463165.227	Y	Klebsiella quasipneumoniae strain AMKP9	WGS	MLST.Klebsiella_pneumoniae.1642	PRJNA551416	SAMN12147658			wound		Brazil	Human, Homo sapiens
1463165.224	Y	Klebsiella quasipneumoniae strain A708	Complete		PRJNA407397	SAMN08388679	1	3	blood		China	Human, Homo sapiens
1463165.26	Y	Klebsiella quasipneumoniae strain 46	WGS	MLST.Klebsiella_pneumoniae.1887	PRJNA411997	SAMN07692774			urine		Ghana	Human, Homo sapiens
1463165.203	Y	Klebsiella quasipneumoniae strain 34H	WGS	MLST.Klebsiella_pneumoniae.1681	PRJNA545745	SAMN11919483			perfusion fluid		Brazil	Human, Homo sapiens
1463165.222	Y	Klebsiella quasipneumoniae strain 3189STDY6864255	WGS	MLST.Klebsiella_pneumoniae.1822	PRJEB26967	SAMEA104168726					Pakistan	Human, Homo sapiens
1463165.280	Y	Klebsiella quasipneumoniae strain 2485STDY5438246	WGS	MLST.Klebsiella_pneumoniae.1031	PRJEB28457	SAMEA1713027					United Kingdom	Human, Homo sapiens
1463165.6	Y	Klebsiella quasipneumoniae strain 21_GR_13	WGS	MLST.Klebsiella_pneumoniae.2401	PRJNA307517	SAMN04868741			Urine		Greece	Human, Homo sapiens
1328392.3	Y	Klebsiella pneumoniae UCICRE 6	WGS	MLST.Klebsiella_pneumoniae.86	PRJNA201989	SAMN02138611			Sputum		United States	Human, Homo sapiens
1400183.3	Y	Klebsiella pneumoniae UCI 42	WGS	MLST.Klebsiella_pneumoniae.86	PRJNA219294	SAMN02356622			Sputum		United States	Human, Homo sapiens
1400171.3	Y	Klebsiella pneumoniae UCI 18	WGS	MLST.Klebsiella_pneumoniae.641	PRJNA219268	SAMN02356598			urine		United States	Human, Homo sapiens
1449985.3	Y	Klebsiella pneumoniae T2-1-2	WGS	MLST.Klebsiella_pneumoniae.65	PRJNA235246	SAMN02869887			tongue		Malaysia	Human, Homo sapiens
1449984.3	Y	Klebsiella pneumoniae T2-1-1	WGS	MLST.Klebsiella_pneumoniae.65	PRJNA235244	SAMN02869886			tongue		Malaysia	Human, Homo sapiens
1203545.3	Y	Klebsiella pneumoniae subsp. pneumoniae WGLW2	WGS	MLST.Klebsiella_pneumoniae.14	PRJNA169454	SAMN02463957
72407.1160	Y	Klebsiella pneumoniae subsp. pneumoniae strain U3487	WGS	MLST.Klebsiella_pneumoniae.789	PRJNA508406	SAMN10523653
72407.92	Y	Klebsiella pneumoniae subsp. pneumoniae strain ST14:944535499	WGS	MLST.Klebsiella_pneumoniae.14	PRJNA287968	SAMN04011430					South Africa	Human, Homo sapiens
72407.1324	Y	Klebsiella pneumoniae subsp. pneumoniae strain SIKP094	WGS	MLST.Klebsiella_pneumoniae.14	PRJNA532291	SAMN11399405			stool		Thailand	Human, Homo sapiens
72407.1306	Y	Klebsiella pneumoniae subsp. pneumoniae strain SIKP091	WGS	MLST.Klebsiella_pneumoniae.14	PRJNA532291	SAMN11399407			stool		Thailand	Human, Homo sapiens
72407.1312	Y	Klebsiella pneumoniae subsp. pneumoniae strain SIKP090	WGS	MLST.Klebsiella_pneumoniae.14	PRJNA532291	SAMN11399408			stool		Thailand	Human, Homo sapiens
72407.1300	Y	Klebsiella pneumoniae subsp. pneumoniae strain SIKP009	WGS	MLST.Klebsiella_pneumoniae.15	PRJNA532291	SAMN11399324			stool		Thailand	Human, Homo sapiens
72407.1131	Y	Klebsiella pneumoniae subsp. pneumoniae strain SC-7	Complete	MLST.Klebsiella_pneumoniae.1660	PRJNA477912	SAMN09487268	1	3			China	Human, Homo sapiens
72407.109	Y	Klebsiella pneumoniae subsp. pneumoniae strain RJF999	Complete	MLST.Klebsiella_pneumoniae.23	PRJNA307276	SAMN04377968	1	1	blood		China	Human, Homo sapiens
72407.110	Y	Klebsiella pneumoniae subsp. pneumoniae strain RJF293	Complete	MLST.Klebsiella_pneumoniae.374	PRJNA307277	SAMN04377969	1	1	blood		China	Human, Homo sapiens
72407.626	Y	Klebsiella pneumoniae subsp. pneumoniae strain RJA166	Complete	MLST.Klebsiella_pneumoniae.23	PRJNA360094	SAMN06200334	1	3	sputum		China	Human, Homo sapiens
72407.1175	Y	Klebsiella pneumoniae subsp. pneumoniae strain R4462	WGS	MLST.Klebsiella_pneumoniae.11	PRJNA508406	SAMN10523669
72407.1165	Y	Klebsiella pneumoniae subsp. pneumoniae strain R2228	WGS	MLST.Klebsiella_pneumoniae.11	PRJNA508406	SAMN10523665
72407.1150	Y	Klebsiella pneumoniae subsp. pneumoniae strain R210-2	Complete	MLST.Klebsiella_pneumoniae.23	PRJNA506506	SAMN10461964	1	3			China	Human, Homo sapiens
72407.1155	Y	Klebsiella pneumoniae subsp. pneumoniae strain R1876	WGS	MLST.Klebsiella_pneumoniae.307	PRJNA508406	SAMN10523648
72407.1168	Y	Klebsiella pneumoniae subsp. pneumoniae strain R1786	WGS	MLST.Klebsiella_pneumoniae.11	PRJNA508406	SAMN10523654
72407.1144	Y	Klebsiella pneumoniae subsp. pneumoniae strain NCTC9494	WGS		PRJEB6403	SAMEA2689773			not available: to be reported later
72407.1140	Y	Klebsiella pneumoniae subsp. pneumoniae strain M5	Complete	MLST.Klebsiella_pneumoniae.14	PRJNA486427	SAMN09845872	1	3	blood		South Korea	Human, Homo sapiens
72407.1418	Y	Klebsiella pneumoniae subsp. pneumoniae strain KUH-KPNHVL1	Complete	MLST.Klebsiella_pneumoniae.23	PRJNA594105	SAMN13503954	1	1	liver abscess		South Korea	Human, Homo sapiens
72407.1417	Y	Klebsiella pneumoniae subsp. pneumoniae strain KUH-KPNHVF1	Complete	MLST.Klebsiella_pneumoniae.23	PRJNA594107	SAMN13503956	1	1	stool		South Korea	Human, Homo sapiens
72407.627	Y	Klebsiella pneumoniae subsp. pneumoniae strain KpvST23L_OXA-48	WGS	MLST.Klebsiella_pneumoniae.23	PRJNA378804	SAMN06562536			feces		United Kingdom	Human, Homo sapiens
72407.476	Y	Klebsiella pneumoniae subsp. pneumoniae strain KpvST147L_NDM	WGS	MLST.Klebsiella_pneumoniae.147	PRJNA376447	SAMN06392936		1	rectal swab		United Kingdom	Human, Homo sapiens
72407.689	Y	Klebsiella pneumoniae subsp. pneumoniae strain KPPSTH06	WGS	MLST.Klebsiella_pneumoniae.48	PRJNA389557	SAMN07450692			Patient		Thailand	Human, Homo sapiens
72407.671	Y	Klebsiella pneumoniae subsp. pneumoniae strain KPH+01	WGS	MLST.Klebsiella_pneumoniae.2555	PRJNA389557	SAMN07450624			Healthy person		Thailand	Human, Homo sapiens
72407.675	Y	Klebsiella pneumoniae subsp. pneumoniae strain KPCTRSRTH06	WGS	MLST.Klebsiella_pneumoniae.3542	PRJNA389557	SAMN07450603			Swine		Thailand	Pig, Sus scrofa
72407.674	Y	Klebsiella pneumoniae subsp. pneumoniae strain KPCTRSRTH02	WGS	MLST.Klebsiella_pneumoniae.17	PRJNA389557	SAMN07450607			Swine		Thailand	Pig, Sus scrofa
72407.694	Y	Klebsiella pneumoniae subsp. pneumoniae strain KPCTRSRTH01	WGS	MLST.Klebsiella_pneumoniae.3541	PRJNA389557	SAMN07450608			Swine		Thailand	Pig, Sus scrofa
72407.647	Y	Klebsiella pneumoniae subsp. pneumoniae strain KPCRETH30	WGS	MLST.Klebsiella_pneumoniae.14	PRJNA389557	SAMN07450555			Patient		Thailand	Human, Homo sapiens
72407.648	Y	Klebsiella pneumoniae subsp. pneumoniae strain KPCRETH29	WGS	MLST.Klebsiella_pneumoniae.14	PRJNA389557	SAMN07450556			Patient		Thailand	Human, Homo sapiens
72407.664	Y	Klebsiella pneumoniae subsp. pneumoniae strain KPCRETH05	WGS	MLST.Klebsiella_pneumoniae.14	PRJNA389557	SAMN07450551			Patient		Thailand	Human, Homo sapiens
72407.1139	Y	Klebsiella pneumoniae subsp. pneumoniae strain JNM8C2	Complete	MLST.Klebsiella_pneumoniae.2816	PRJNA479753	SAMN09604002	1	2	Nasal swab		India	Human, Homo sapiens
72407.1424	Y	Klebsiella pneumoniae subsp. pneumoniae strain HB25-1	Complete	MLST.Klebsiella_pneumoniae.11	PRJNA533219	SAMN11445562	1	2			China	Human, Homo sapiens
72407.1187	Y	Klebsiella pneumoniae subsp. pneumoniae strain GCID_CRE_0018	WGS	MLST.Klebsiella_pneumoniae.870	PRJNA508509	SAMN10527294			urine		Egypt
72407.1186	Y	Klebsiella pneumoniae subsp. pneumoniae strain GCID_CRE_0008	WGS	MLST.Klebsiella_pneumoniae.11	PRJNA508509	SAMN10527286			urine		Egypt
72407.1151	Y	Klebsiella pneumoniae subsp. pneumoniae strain E109-1	WGS	MLST.Klebsiella_pneumoniae.15	PRJNA484079	SAMN09759342		4			China	Human, Homo sapiens
72407.1435	Y	Klebsiella pneumoniae subsp. pneumoniae strain D8	WGS		PRJNA374958	SAMN06350012			blood	isolated from hospitalized patients in Brazil	Brazil	Human, Homo sapiens
72407.704	Y	Klebsiella pneumoniae subsp. pneumoniae strain CREC003-1	WGS	MLST.Klebsiella_pneumoniae.14	PRJNA389557	SAMN07203007			Patient		Thailand	Human, Homo sapiens
72407.1181	Y	Klebsiella pneumoniae subsp. pneumoniae strain C003	WGS	MLST.Klebsiella_pneumoniae.23	PRJNA508495	SAMN10523731
72407.1256	Y	Klebsiella pneumoniae subsp. pneumoniae strain AP278	WGS	MLST.Klebsiella_pneumoniae.37	PRJNA508495	SAMN11160070					Uganda
72407.1259	Y	Klebsiella pneumoniae subsp. pneumoniae strain 79	WGS	MLST.Klebsiella_pneumoniae.870	PRJNA508509	SAMN11388487					Egypt	Human, Homo sapiens
72407.947	Y	Klebsiella pneumoniae subsp. pneumoniae strain 647/1569	WGS	MLST.Klebsiella_pneumoniae.2167	PRJNA433394	SAMN08513462			urine		United States	Human, Homo sapiens
72407.1275	Y	Klebsiella pneumoniae subsp. pneumoniae strain 64	WGS	MLST.Klebsiella_pneumoniae.307	PRJNA508509	SAMN11388472					Egypt	Human, Homo sapiens
72407.1272	Y	Klebsiella pneumoniae subsp. pneumoniae strain 63	WGS	MLST.Klebsiella_pneumoniae.147	PRJNA508509	SAMN11388471					Egypt	Human, Homo sapiens
72407.1276	Y	Klebsiella pneumoniae subsp. pneumoniae strain 61	WGS	MLST.Klebsiella_pneumoniae.147	PRJNA508509	SAMN11388469					Egypt	Human, Homo sapiens
72407.1271	Y	Klebsiella pneumoniae subsp. pneumoniae strain 55	WGS	MLST.Klebsiella_pneumoniae.147	PRJNA508509	SAMN11388465					Egypt	Human, Homo sapiens
72407.1268	Y	Klebsiella pneumoniae subsp. pneumoniae strain 51	WGS	MLST.Klebsiella_pneumoniae.101	PRJNA508509	SAMN11388462					Egypt	Human, Homo sapiens
72407.1265	Y	Klebsiella pneumoniae subsp. pneumoniae strain 50	WGS	MLST.Klebsiella_pneumoniae.147	PRJNA508509	SAMN11388461					Egypt	Human, Homo sapiens
72407.523	Y	Klebsiella pneumoniae subsp. pneumoniae strain 3189STDY5864949	WGS	MLST.Klebsiella_pneumoniae.37	PRJEB6574	SAMEA2609438			urine		Pakistan	Human, Homo sapiens
72407.522	Y	Klebsiella pneumoniae subsp. pneumoniae strain 3189STDY5864948	WGS	MLST.Klebsiella_pneumoniae.37	PRJEB6574	SAMEA2609435			blood		Pakistan	Human, Homo sapiens
72407.505	Y	Klebsiella pneumoniae subsp. pneumoniae strain 3189STDY5864938	WGS	MLST.Klebsiella_pneumoniae.2258	PRJEB6574	SAMEA2609404			Blood		Pakistan
72407.496	Y	Klebsiella pneumoniae subsp. pneumoniae strain 3189STDY5864934	WGS	MLST.Klebsiella_pneumoniae.48	PRJEB6574	SAMEA2609391			Blood		Pakistan
72407.510	Y	Klebsiella pneumoniae subsp. pneumoniae strain 3189STDY5864927	WGS	MLST.Klebsiella_pneumoniae.48	PRJEB6574	SAMEA2609364			Blood		Pakistan
72407.577	Y	Klebsiella pneumoniae subsp. pneumoniae strain 3189STDY5864895	WGS	MLST.Klebsiella_pneumoniae.48	PRJEB6574	SAMEA2609511			Blood		Pakistan
72407.580	Y	Klebsiella pneumoniae subsp. pneumoniae strain 3189STDY5864893	WGS	MLST.Klebsiella_pneumoniae.48	PRJEB6574	SAMEA2609508			Urine		Pakistan
72407.566	Y	Klebsiella pneumoniae subsp. pneumoniae strain 3189STDY5864886	WGS	MLST.Klebsiella_pneumoniae.48	PRJEB6574	SAMEA2609495			Blood		Pakistan
72407.561	Y	Klebsiella pneumoniae subsp. pneumoniae strain 3189STDY5864884	WGS	MLST.Klebsiella_pneumoniae.48	PRJEB6574	SAMEA2609492			Urine		Pakistan
72407.560	Y	Klebsiella pneumoniae subsp. pneumoniae strain 3189STDY5864883	WGS	MLST.Klebsiella_pneumoniae.48	PRJEB6574	SAMEA2609490			Blood		Pakistan
72407.549	Y	Klebsiella pneumoniae subsp. pneumoniae strain 3189STDY5864874	WGS	MLST.Klebsiella_pneumoniae.48	PRJEB6574	SAMEA2609471			Blood		Pakistan
72407.540	Y	Klebsiella pneumoniae subsp. pneumoniae strain 3189STDY5864869	WGS	MLST.Klebsiella_pneumoniae.48	PRJEB6574	SAMEA2609460			blood		Pakistan	Human, Homo sapiens
72407.488	Y	Klebsiella pneumoniae subsp. pneumoniae strain 3189STDY5864846	WGS	MLST.Klebsiella_pneumoniae.3278	PRJEB6574	SAMEA2609397			Blood		Pakistan
72407.596	Y	Klebsiella pneumoniae subsp. pneumoniae strain 3189STDY5864827	WGS	MLST.Klebsiella_pneumoniae.474	PRJEB6574	SAMEA2609570			Blood		Pakistan
72407.589	Y	Klebsiella pneumoniae subsp. pneumoniae strain 3189STDY5864817	WGS	MLST.Klebsiella_pneumoniae.474	PRJEB6574	SAMEA2609549			Urine		Pakistan
72407.570	Y	Klebsiella pneumoniae subsp. pneumoniae strain 3189STDY5864792	WGS	MLST.Klebsiella_pneumoniae.292	PRJEB6574	SAMEA2609498			Blood		Pakistan
72407.698	Y	Klebsiella pneumoniae subsp. pneumoniae strain 3189STDY5864790	WGS	MLST.Klebsiella_pneumoniae.336	PRJEB6574	SAMEA2609493			Blood		Pakistan
72407.557	Y	Klebsiella pneumoniae subsp. pneumoniae strain 3189STDY5864785	WGS	MLST.Klebsiella_pneumoniae.336	PRJEB6574	SAMEA2609483			Peritoneal dialysis catheter		Pakistan
72407.559	Y	Klebsiella pneumoniae subsp. pneumoniae strain 3189STDY5864784	WGS	MLST.Klebsiella_pneumoniae.336	PRJEB6574	SAMEA2609481			Blood		Pakistan
72407.555	Y	Klebsiella pneumoniae subsp. pneumoniae strain 3189STDY5864783	WGS	MLST.Klebsiella_pneumoniae.336	PRJEB6574	SAMEA2609479			Blood		Pakistan
72407.1253	Y	Klebsiella pneumoniae subsp. pneumoniae strain 291_EBAC	WGS		PRJNA267549	SAMN03197485					USA	Human, Homo sapiens
72407.81	Y	Klebsiella pneumoniae subsp. pneumoniae strain 234-12	Complete	MLST.Klebsiella_pneumoniae.514	PRJNA281780	SAMN03496739	1	3	blood		Germany	Human, Homo sapiens
72407.949	Y	Klebsiella pneumoniae subsp. pneumoniae strain 2047/3062	WGS	MLST.Klebsiella_pneumoniae.307	PRJNA433394	SAMN08513472			blood		United States	Human, Homo sapiens
72407.934	Y	Klebsiella pneumoniae subsp. pneumoniae strain 1868/2868	WGS	MLST.Klebsiella_pneumoniae.307	PRJNA433394	SAMN08513466			wound		United States	Human, Homo sapiens
72407.938	Y	Klebsiella pneumoniae subsp. pneumoniae strain 1828/2823	WGS	MLST.Klebsiella_pneumoniae.656	PRJNA433394	SAMN08513502			miscellaneous body fluid		United States	Human, Homo sapiens
72407.965	Y	Klebsiella pneumoniae subsp. pneumoniae strain 1690/2666	WGS	MLST.Klebsiella_pneumoniae.307	PRJNA433394	SAMN08513467			wound		United States	Human, Homo sapiens
72407.1011	Y	Klebsiella pneumoniae subsp. pneumoniae strain 1546/2500	WGS	MLST.Klebsiella_pneumoniae.258	PRJNA433394	SAMN08579660			respiratory		United States	Human, Homo sapiens
72407.1051	Y	Klebsiella pneumoniae subsp. pneumoniae strain 1546/2500	WGS	MLST.Klebsiella_pneumoniae.258	PRJNA433394	SAMN08579659			respiratory		United States	Human, Homo sapiens
1406314.3	Y	Klebsiella pneumoniae subsp. pneumoniae PittNDM01	Complete	MLST.Klebsiella_pneumoniae.14	PRJNA221868	SAMN03081487	1	1	urine		United States
484021.57	Y	Klebsiella pneumoniae subsp. pneumoniae NTUH-K2044	Complete	MLST.Klebsiella_pneumoniae.23	PRJDA21069		2		liver abscess	isolated from a liver abscess and will be used for comparative analysis
1177153.3	Y	Klebsiella pneumoniae subsp. pneumoniae LZ	WGS	MLST.Klebsiella_pneumoniae.1222	PRJNA159951	SAMN02470950			soil	isolated from soil, which is potential in industrial application	China
1328324.3	Y	Klebsiella pneumoniae subsp. pneumoniae KPNIH27	Complete	MLST.Klebsiella_pneumoniae.34	PRJNA198783	SAMN02713685	1	1	groin		United States
1123862.3	Y	Klebsiella pneumoniae subsp. pneumoniae Kp13	Complete	MLST.Klebsiella_pneumoniae.442	PRJNA78291	SAMN02641520	1	6	blood		Brazil	Human, Homo sapiens
72407.264	Y	Klebsiella pneumoniae subsp. pneumoniae 1814	WGS	MLST.Klebsiella_pneumoniae.258	PRJNA237670	SAMN02631064					United States	Human, Homo sapiens
72407.196	Y	Klebsiella pneumoniae subsp. pneumoniae 1797	WGS	MLST.Klebsiella_pneumoniae.258	PRJNA237670	SAMN02631048					United States	Human, Homo sapiens
72407.255	Y	Klebsiella pneumoniae subsp. pneumoniae 1789	WGS	MLST.Klebsiella_pneumoniae.258	PRJNA237670	SAMN02631040					United States	Human, Homo sapiens
1306950.3	Y	Klebsiella pneumoniae subsp. pneumoniae 12-3578	WGS	MLST.Klebsiella_pneumoniae.421	PRJNA193667	SAMN02045512			blood	Isolated from blood of a patient with pneumonia	China	Human, Homo sapiens
574.12	Y	Klebsiella pneumoniae subsp. ozaenae strain WCHKP030925		MLST.Klebsiella_pneumoniae.23	PRJNA353728	SAMN07609107					China	Human, Homo sapiens
574.13	Y	Klebsiella pneumoniae subsp. ozaenae strain WCHKP030767		MLST.Klebsiella_pneumoniae.660	PRJNA353728	SAMN07609104					China	Human, Homo sapiens
574.1	Y	Klebsiella pneumoniae subsp. ozaenae strain WCHKP030543		MLST.Klebsiella_pneumoniae.412	PRJNA353728	SAMN07609132					China	Human, Homo sapiens
574.7	Y	Klebsiella pneumoniae subsp. ozaenae strain WCHKP030209		MLST.Klebsiella_pneumoniae.23	PRJNA353728	SAMN07609171					China	Human, Homo sapiens
574.19	Y	Klebsiella pneumoniae subsp. ozaenae strain SCKP020134		MLST.Klebsiella_pneumoniae.37	PRJNA353728	SAMN07609087					China	Human, Homo sapiens
573.18690	Y	Klebsiella pneumoniae strain ZWH183	WGS	MLST.Klebsiella_pneumoniae.11	PRJNA478111	SAMN09499328			stool		China	Human, Homo sapiens
573.29380	Y	Klebsiella pneumoniae strain ZRYYKP1B	WGS	MLST.Klebsiella_pneumoniae.11	PRJNA588110	SAMN13190882			bronchoalveolar lavage		China	Human, Homo sapiens
573.29381	Y	Klebsiella pneumoniae strain ZRYYKP1A	WGS	MLST.Klebsiella_pneumoniae.11	PRJNA588110	SAMN13190881			bronchoalveolar lavage		China	Human, Homo sapiens
573.29774	Y	Klebsiella pneumoniae strain ZKP90	WGS	MLST.Klebsiella_pneumoniae.36	PRJEB34922	SAMEA6099604			homo		China	homo
573.29772	Y	Klebsiella pneumoniae strain ZKP89	WGS	MLST.Klebsiella_pneumoniae.1660	PRJEB34922	SAMEA6099603			homo		China	homo
573.29768	Y	Klebsiella pneumoniae strain ZKP83	WGS	MLST.Klebsiella_pneumoniae.23	PRJEB34922	SAMEA6099601			homo		China	homo
573.29766	Y	Klebsiella pneumoniae strain ZKP82	WGS	MLST.Klebsiella_pneumoniae.11	PRJEB34922	SAMEA6099600			homo		China	homo
573.29750	Y	Klebsiella pneumoniae strain ZKP81	WGS	MLST.Klebsiella_pneumoniae.11	PRJEB34922	SAMEA6099599			homo		China	homo
573.29763	Y	Klebsiella pneumoniae strain ZKP76	WGS	MLST.Klebsiella_pneumoniae.23	PRJEB34922	SAMEA6099598			homo		China	homo
573.29747	Y	Klebsiella pneumoniae strain ZKP75	WGS		PRJEB34922	SAMEA6099597			homo		China	homo
573.29756	Y	Klebsiella pneumoniae strain ZKP74	WGS		PRJEB34922	SAMEA6099596			homo		China	homo
573.29759	Y	Klebsiella pneumoniae strain ZKP73	WGS	MLST.Klebsiella_pneumoniae.86	PRJEB34922	SAMEA6099595			homo		China	homo
573.29761	Y	Klebsiella pneumoniae strain ZKP72	WGS	MLST.Klebsiella_pneumoniae.1660	PRJEB34922	SAMEA6099594			homo		China	homo
573.29764	Y	Klebsiella pneumoniae strain ZKP70	WGS	MLST.Klebsiella_pneumoniae.1764	PRJEB34922	SAMEA6099593			homo		China	homo
573.29760	Y	Klebsiella pneumoniae strain ZKP68	WGS	MLST.Klebsiella_pneumoniae.11	PRJEB34922	SAMEA6099591			homo		China	homo
573.29753	Y	Klebsiella pneumoniae strain ZKP64	WGS	MLST.Klebsiella_pneumoniae.11	PRJEB34922	SAMEA6099588			homo		China	homo
573.29757	Y	Klebsiella pneumoniae strain ZKP63	WGS	MLST.Klebsiella_pneumoniae.11	PRJEB34922	SAMEA6099587			homo		China	homo
573.29762	Y	Klebsiella pneumoniae strain ZKP62	WGS	MLST.Klebsiella_pneumoniae.25	PRJEB34922	SAMEA6099586			homo		China	homo
573.29765	Y	Klebsiella pneumoniae strain ZKP61	WGS	MLST.Klebsiella_pneumoniae.86	PRJEB34922	SAMEA6099585			homo		China	homo
573.29752	Y	Klebsiella pneumoniae strain ZKP60	WGS	MLST.Klebsiella_pneumoniae.1049	PRJEB34922	SAMEA6099584			homo		China	homo
573.29820	Y	Klebsiella pneumoniae strain ZKP6	WGS	MLST.Klebsiella_pneumoniae.29	PRJEB34922	SAMEA6099592			homo		China	homo
573.29755	Y	Klebsiella pneumoniae strain ZKP59	WGS	MLST.Klebsiella_pneumoniae.268	PRJEB34922	SAMEA6099583			homo		China	homo
573.29748	Y	Klebsiella pneumoniae strain ZKP56	WGS	MLST.Klebsiella_pneumoniae.23	PRJEB34922	SAMEA6099580			homo		China	homo
573.29743	Y	Klebsiella pneumoniae strain ZKP55	WGS	MLST.Klebsiella_pneumoniae.23	PRJEB34922	SAMEA6099579			homo		China	homo
573.29733	Y	Klebsiella pneumoniae strain ZKP54	WGS	MLST.Klebsiella_pneumoniae.23	PRJEB34922	SAMEA6099578			homo		China	homo
573.29739	Y	Klebsiella pneumoniae strain ZKP52	WGS	MLST.Klebsiella_pneumoniae.268	PRJEB34922	SAMEA6099577			homo		China	homo
573.29741	Y	Klebsiella pneumoniae strain ZKP50	WGS	MLST.Klebsiella_pneumoniae.412	PRJEB34922	SAMEA6099576			homo		China	homo
573.29737	Y	Klebsiella pneumoniae strain ZKP49	WGS	MLST.Klebsiella_pneumoniae.23	PRJEB34922	SAMEA6099575			homo		China	homo
573.29746	Y	Klebsiella pneumoniae strain ZKP47	WGS	MLST.Klebsiella_pneumoniae.23	PRJEB34922	SAMEA6099573			homo		China	homo
573.29731	Y	Klebsiella pneumoniae strain ZKP45	WGS	MLST.Klebsiella_pneumoniae.23	PRJEB34922	SAMEA6099571			homo		China	homo
573.29732	Y	Klebsiella pneumoniae strain ZKP43	WGS	MLST.Klebsiella_pneumoniae.65	PRJEB34922	SAMEA6099570			homo		China	homo
573.29730	Y	Klebsiella pneumoniae strain ZKP42	WGS	MLST.Klebsiella_pneumoniae.11	PRJEB34922	SAMEA6099569			homo		China	homo
573.29727	Y	Klebsiella pneumoniae strain ZKP40	WGS	MLST.Klebsiella_pneumoniae.11	PRJEB34922	SAMEA6099568			homo		China	homo
573.29740	Y	Klebsiella pneumoniae strain ZKP39	WGS	MLST.Klebsiella_pneumoniae.11	PRJEB34922	SAMEA6099567			homo		China	homo
573.29738	Y	Klebsiella pneumoniae strain ZKP38	WGS	MLST.Klebsiella_pneumoniae.11	PRJEB34922	SAMEA6099566			homo		China	homo
573.29745	Y	Klebsiella pneumoniae strain ZKP37	WGS	MLST.Klebsiella_pneumoniae.45	PRJEB34922	SAMEA6099565			homo		China	homo
573.29729	Y	Klebsiella pneumoniae strain ZKP36	WGS	MLST.Klebsiella_pneumoniae.11	PRJEB34922	SAMEA6099564			homo		China	homo
573.29736	Y	Klebsiella pneumoniae strain ZKP35	WGS	MLST.Klebsiella_pneumoniae.229	PRJEB34922	SAMEA6099563			homo		China	homo
573.29734	Y	Klebsiella pneumoniae strain ZKP34	WGS	MLST.Klebsiella_pneumoniae.11	PRJEB34922	SAMEA6099562			homo		China	homo
573.29744	Y	Klebsiella pneumoniae strain ZKP33	WGS	MLST.Klebsiella_pneumoniae.11	PRJEB34922	SAMEA6099561			homo		China	homo
573.29716	Y	Klebsiella pneumoniae strain ZKP31	WGS	MLST.Klebsiella_pneumoniae.65	PRJEB34922	SAMEA6099559			homo		China	homo
573.29721	Y	Klebsiella pneumoniae strain ZKP30	WGS	MLST.Klebsiella_pneumoniae.86	PRJEB34922	SAMEA6099558			homo		China	homo
573.29714	Y	Klebsiella pneumoniae strain ZKP29	WGS	MLST.Klebsiella_pneumoniae.11	PRJEB34922	SAMEA6099557			homo		China	homo
573.29722	Y	Klebsiella pneumoniae strain ZKP25	WGS	MLST.Klebsiella_pneumoniae.11	PRJEB34922	SAMEA6099555			homo		China	homo
573.29720	Y	Klebsiella pneumoniae strain ZKP24	WGS	MLST.Klebsiella_pneumoniae.23	PRJEB34922	SAMEA6099554			homo		China	homo
573.29723	Y	Klebsiella pneumoniae strain ZKP23	WGS	MLST.Klebsiella_pneumoniae.23	PRJEB34922	SAMEA6099553			homo		China	homo
573.29710	Y	Klebsiella pneumoniae strain ZKP22	WGS	MLST.Klebsiella_pneumoniae.86	PRJEB34922	SAMEA6099552			homo		China	homo
573.29858	Y	Klebsiella pneumoniae strain ZKP206	WGS	MLST.Klebsiella_pneumoniae.65	PRJEB34922	SAMEA6099550			homo		China	homo
573.29848	Y	Klebsiella pneumoniae strain ZKP205	WGS	MLST.Klebsiella_pneumoniae.412	PRJEB34922	SAMEA6099549			homo		China	homo
573.29857	Y	Klebsiella pneumoniae strain ZKP203	WGS	MLST.Klebsiella_pneumoniae.219	PRJEB34922	SAMEA6099547			homo		China	homo
573.29844	Y	Klebsiella pneumoniae strain ZKP202	WGS	MLST.Klebsiella_pneumoniae.11	PRJEB34922	SAMEA6099546			homo		China	homo
573.29717	Y	Klebsiella pneumoniae strain ZKP20	WGS	MLST.Klebsiella_pneumoniae.23	PRJEB34922	SAMEA6099464			homo		China	homo
573.29852	Y	Klebsiella pneumoniae strain ZKP199	WGS		PRJEB34922	SAMEA6099545			homo		China	homo
573.29856	Y	Klebsiella pneumoniae strain ZKP197	WGS	MLST.Klebsiella_pneumoniae.23	PRJEB34922	SAMEA6099543			homo		China	homo
573.29853	Y	Klebsiella pneumoniae strain ZKP196	WGS	MLST.Klebsiella_pneumoniae.1764	PRJEB34922	SAMEA6099542			homo		China	homo
573.29849	Y	Klebsiella pneumoniae strain ZKP195	WGS	MLST.Klebsiella_pneumoniae.485	PRJEB34922	SAMEA6099541			homo		China	homo
573.29846	Y	Klebsiella pneumoniae strain ZKP194	WGS	MLST.Klebsiella_pneumoniae.29	PRJEB34922	SAMEA6099540			homo		China	homo
573.29845	Y	Klebsiella pneumoniae strain ZKP193	WGS	MLST.Klebsiella_pneumoniae.11	PRJEB34922	SAMEA6099539			homo		China	homo
573.29855	Y	Klebsiella pneumoniae strain ZKP190	WGS	MLST.Klebsiella_pneumoniae.23	PRJEB34922	SAMEA6099537			homo		China	homo
573.29712	Y	Klebsiella pneumoniae strain ZKP19	WGS	MLST.Klebsiella_pneumoniae.29	PRJEB34922	SAMEA6099463			homo		China	homo
573.29854	Y	Klebsiella pneumoniae strain ZKP189	WGS	MLST.Klebsiella_pneumoniae.23	PRJEB34922	SAMEA6099536			homo		China	homo
573.29847	Y	Klebsiella pneumoniae strain ZKP188	WGS	MLST.Klebsiella_pneumoniae.23	PRJEB34922	SAMEA6099535			homo		China	homo
573.29851	Y	Klebsiella pneumoniae strain ZKP187	WGS	MLST.Klebsiella_pneumoniae.23	PRJEB34922	SAMEA6099534			homo		China	homo
573.29835	Y	Klebsiella pneumoniae strain ZKP186	WGS		PRJEB34922	SAMEA6099533			homo		China	homo
573.29838	Y	Klebsiella pneumoniae strain ZKP185	WGS	MLST.Klebsiella_pneumoniae.23	PRJEB34922	SAMEA6099532			homo		China	homo
573.29837	Y	Klebsiella pneumoniae strain ZKP180	WGS		PRJEB34922	SAMEA6099529			homo		China	homo
573.29711	Y	Klebsiella pneumoniae strain ZKP18	WGS	MLST.Klebsiella_pneumoniae.23	PRJEB34922	SAMEA6099462			homo		China	homo
573.29839	Y	Klebsiella pneumoniae strain ZKP175	WGS	MLST.Klebsiella_pneumoniae.23	PRJEB34922	SAMEA6099526			homo		China	homo
573.29840	Y	Klebsiella pneumoniae strain ZKP174	WGS	MLST.Klebsiella_pneumoniae.1037	PRJEB34922	SAMEA6099525			homo		China	homo
573.29841	Y	Klebsiella pneumoniae strain ZKP173	WGS	MLST.Klebsiella_pneumoniae.60	PRJEB34922	SAMEA6099524			homo		China	homo
573.29836	Y	Klebsiella pneumoniae strain ZKP172	WGS	MLST.Klebsiella_pneumoniae.660	PRJEB34922	SAMEA6099523			homo		China	homo
573.29816	Y	Klebsiella pneumoniae strain ZKP170	WGS	MLST.Klebsiella_pneumoniae.659	PRJEB34922	SAMEA6099522			homo		China	homo
573.29725	Y	Klebsiella pneumoniae strain ZKP17	WGS	MLST.Klebsiella_pneumoniae.380	PRJEB34922	SAMEA6099461			homo		China	homo
573.29831	Y	Klebsiella pneumoniae strain ZKP169	WGS	MLST.Klebsiella_pneumoniae.65	PRJEB34922	SAMEA6099521			homo		China	homo
573.29821	Y	Klebsiella pneumoniae strain ZKP168	WGS	MLST.Klebsiella_pneumoniae.11	PRJEB34922	SAMEA6099520			homo		China	homo
573.29814	Y	Klebsiella pneumoniae strain ZKP167	WGS	MLST.Klebsiella_pneumoniae.420	PRJEB34922	SAMEA6099519			homo		China	homo
573.29819	Y	Klebsiella pneumoniae strain ZKP166	WGS	MLST.Klebsiella_pneumoniae.65	PRJEB34922	SAMEA6099518			homo		China	homo
573.29830	Y	Klebsiella pneumoniae strain ZKP165	WGS	MLST.Klebsiella_pneumoniae.218	PRJEB34922	SAMEA6099517			homo		China	homo
573.29828	Y	Klebsiella pneumoniae strain ZKP164	WGS	MLST.Klebsiella_pneumoniae.15	PRJEB34922	SAMEA6099516			homo		China	homo
573.29813	Y	Klebsiella pneumoniae strain ZKP162	WGS	MLST.Klebsiella_pneumoniae.15	PRJEB34922	SAMEA6099515			homo		China	homo
573.29709	Y	Klebsiella pneumoniae strain ZKP16	WGS	MLST.Klebsiella_pneumoniae.23	PRJEB34922	SAMEA6099460			homo		China	homo
573.29833	Y	Klebsiella pneumoniae strain ZKP156	WGS	MLST.Klebsiella_pneumoniae.29	PRJEB34922	SAMEA6099513			homo		China	homo
573.29811	Y	Klebsiella pneumoniae strain ZKP153	WGS	MLST.Klebsiella_pneumoniae.23	PRJEB34922	SAMEA6099511			homo		China	homo
573.29807	Y	Klebsiella pneumoniae strain ZKP151	WGS	MLST.Klebsiella_pneumoniae.45	PRJEB34922	SAMEA6099509			homo		China	homo
573.29798	Y	Klebsiella pneumoniae strain ZKP150	WGS	MLST.Klebsiella_pneumoniae.86	PRJEB34922	SAMEA6099508			homo		China	homo
573.29715	Y	Klebsiella pneumoniae strain ZKP15	WGS	MLST.Klebsiella_pneumoniae.65	PRJEB34922	SAMEA6099459			homo		China	homo
573.29802	Y	Klebsiella pneumoniae strain ZKP149	WGS	MLST.Klebsiella_pneumoniae.23	PRJEB34922	SAMEA6099507			homo		China	homo
573.29804	Y	Klebsiella pneumoniae strain ZKP148	WGS	MLST.Klebsiella_pneumoniae.86	PRJEB34922	SAMEA6099506			homo		China	homo
573.29801	Y	Klebsiella pneumoniae strain ZKP145	WGS	MLST.Klebsiella_pneumoniae.23	PRJEB34922	SAMEA6099504			homo		China	homo
573.29809	Y	Klebsiella pneumoniae strain ZKP143	WGS	MLST.Klebsiella_pneumoniae.268	PRJEB34922	SAMEA6099502			homo		China	homo
573.29810	Y	Klebsiella pneumoniae strain ZKP142	WGS	MLST.Klebsiella_pneumoniae.23	PRJEB34922	SAMEA6099501			homo		China	homo
573.29795	Y	Klebsiella pneumoniae strain ZKP141	WGS	MLST.Klebsiella_pneumoniae.23	PRJEB34922	SAMEA6099500			homo		China	homo
573.29796	Y	Klebsiella pneumoniae strain ZKP140	WGS	MLST.Klebsiella_pneumoniae.65	PRJEB34922	SAMEA6099499			homo		China	homo
573.29808	Y	Klebsiella pneumoniae strain ZKP138	WGS	MLST.Klebsiella_pneumoniae.11	PRJEB34922	SAMEA6099498			homo		China	homo
573.29805	Y	Klebsiella pneumoniae strain ZKP136	WGS	MLST.Klebsiella_pneumoniae.219	PRJEB34922	SAMEA6099497			homo		China	homo
573.29799	Y	Klebsiella pneumoniae strain ZKP128	WGS	MLST.Klebsiella_pneumoniae.86	PRJEB34922	SAMEA6099496			homo		China	homo
573.29806	Y	Klebsiella pneumoniae strain ZKP126	WGS	MLST.Klebsiella_pneumoniae.23	PRJEB34922	SAMEA6099494			homo		China	homo
573.29783	Y	Klebsiella pneumoniae strain ZKP124	WGS	MLST.Klebsiella_pneumoniae.14	PRJEB34922	SAMEA6099492			homo		China	homo
573.29791	Y	Klebsiella pneumoniae strain ZKP123	WGS	MLST.Klebsiella_pneumoniae.23	PRJEB34922	SAMEA6099491			homo		China	homo
573.29789	Y	Klebsiella pneumoniae strain ZKP121	WGS	MLST.Klebsiella_pneumoniae.1049	PRJEB34922	SAMEA6099489			homo		China	homo
573.29793	Y	Klebsiella pneumoniae strain ZKP117	WGS	MLST.Klebsiella_pneumoniae.65	PRJEB34922	SAMEA6099485			homo		China	homo
573.29788	Y	Klebsiella pneumoniae strain ZKP115	WGS	MLST.Klebsiella_pneumoniae.23	PRJEB34922	SAMEA6099483			homo		China	homo
573.29790	Y	Klebsiella pneumoniae strain ZKP113	WGS	MLST.Klebsiella_pneumoniae.23	PRJEB34922	SAMEA6099482			homo		China	homo
573.29776	Y	Klebsiella pneumoniae strain ZKP111	WGS	MLST.Klebsiella_pneumoniae.476	PRJEB34922	SAMEA6099480			homo		China	homo
573.29782	Y	Klebsiella pneumoniae strain ZKP110	WGS	MLST.Klebsiella_pneumoniae.23	PRJEB34922	SAMEA6099479			homo		China	homo
573.29777	Y	Klebsiella pneumoniae strain ZKP108	WGS	MLST.Klebsiella_pneumoniae.23	PRJEB34922	SAMEA6099478			homo		China	homo
573.29786	Y	Klebsiella pneumoniae strain ZKP107	WGS	MLST.Klebsiella_pneumoniae.23	PRJEB34922	SAMEA6099477			homo		China	homo
573.29785	Y	Klebsiella pneumoniae strain ZKP105	WGS	MLST.Klebsiella_pneumoniae.23	PRJEB34922	SAMEA6099475			homo		China	homo
573.29826	Y	Klebsiella pneumoniae strain ZKP103	WGS	MLST.Klebsiella_pneumoniae.146	PRJEB34922	SAMEA6099473			homo		China	homo
573.29770	Y	Klebsiella pneumoniae strain ZKP101	WGS	MLST.Klebsiella_pneumoniae.660	PRJEB34922	SAMEA6099471			homo		China	homo
573.29769	Y	Klebsiella pneumoniae strain ZKP100	WGS	MLST.Klebsiella_pneumoniae.11	PRJEB34922	SAMEA6099470			homo		China	homo
573.26001	Y	Klebsiella pneumoniae strain ZDJJYY72-CR	WGS	MLST.Klebsiella_pneumoniae.11	PRJNA510171	SAMN10600552					China	Human, Homo sapiens
573.18099	Y	Klebsiella pneumoniae strain Z4174	WGS	MLST.Klebsiella_pneumoniae.584	PRJNA449090	SAMN08885791			urine		United States	Human, Homo sapiens
573.17810	Y	Klebsiella pneumoniae strain YMC2010/10/P347	WGS	MLST.Klebsiella_pneumoniae.11	PRJNA323393	SAMN05190586			Swab or Tube drainage Buttock		South Korea	Human, Homo sapiens
573.15328	Y	Klebsiella pneumoniae strain XPY207	WGS	MLST.Klebsiella_pneumoniae.11	PRJNA412279	SAMN07709030			blood		China	Human, Homo sapiens
573.15323	Y	Klebsiella pneumoniae strain XPY20	WGS	MLST.Klebsiella_pneumoniae.11	PRJNA412556	SAMN07718217			blood		China	Human, Homo sapiens
573.15327	Y	Klebsiella pneumoniae strain XPY193	WGS	MLST.Klebsiella_pneumoniae.34	PRJNA412559	SAMN07718223			blood	isolated from blood of a patient with ileus	China	Human, Homo sapiens
573.15325	Y	Klebsiella pneumoniae strain XPY166	WGS	MLST.Klebsiella_pneumoniae.11	PRJNA412554	SAMN07718216			blood		China	Human, Homo sapiens
573.29484	Y	Klebsiella pneumoniae strain XJ-K2	Complete	MLST.Klebsiella_pneumoniae.11	PRJNA489756	SAMN09988182	1	3	blood		China	Human, Homo sapiens
573.27189	Y	Klebsiella pneumoniae strain XJ-K1	Complete	MLST.Klebsiella_pneumoniae.11	PRJNA489400	SAMN09977093	1	3	urine		China	Human, Homo sapiens
573.18536	Y	Klebsiella pneumoniae strain WUSM_KP_77	WGS	MLST.Klebsiella_pneumoniae.252	PRJNA473122	SAMN09266878			Trach Asp		United States	Human, Homo sapiens
573.18508	Y	Klebsiella pneumoniae strain WUSM_KP_75	WGS	MLST.Klebsiella_pneumoniae.664	PRJNA473122	SAMN09266876			urine		United States	Human, Homo sapiens
573.18515	Y	Klebsiella pneumoniae strain WUSM_KP_65	WGS	MLST.Klebsiella_pneumoniae.15	PRJNA473122	SAMN09266866			urine		United States	Human, Homo sapiens
573.18524	Y	Klebsiella pneumoniae strain WUSM_KP_107	WGS	MLST.Klebsiella_pneumoniae.70	PRJNA473122	SAMN09266908			blood		United States	Human, Homo sapiens
573.31859	Y	Klebsiella pneumoniae strain WSHvKP	Complete	MLST.Klebsiella_pneumoniae.1764	PRJNA635516	SAMN15042437	1	1	blood sample		China
573.29506	Y	Klebsiella pneumoniae strain WSD411	Complete	MLST.Klebsiella_pneumoniae.15	PRJNA575105	SAMN12877715	1	12	rectum		China	Human, Homo sapiens
573.18692	Y	Klebsiella pneumoniae strain WJQ205	WGS	MLST.Klebsiella_pneumoniae.11	PRJNA478111	SAMN09499326			stool		China	Human, Homo sapiens
573.16430	Y	Klebsiella pneumoniae strain WCHKP34	WGS	MLST.Klebsiella_pneumoniae.273	PRJNA353728	SAMN07235708					China	Human, Homo sapiens
573.14867	Y	Klebsiella pneumoniae strain WCHKP31	WGS	MLST.Klebsiella_pneumoniae.1213	PRJNA353728	SAMN06671955					China	Human, Homo sapiens
573.16436	Y	Klebsiella pneumoniae strain WCHKP1936	WGS	MLST.Klebsiella_pneumoniae.2867	PRJNA353728	SAMN07510676			Sewage		China
573.16435	Y	Klebsiella pneumoniae strain WCHKP1931	WGS	MLST.Klebsiella_pneumoniae.15	PRJNA353728	SAMN07510675			Sewage		China
573.14855	Y	Klebsiella pneumoniae strain WCHKP13F2	WGS	MLST.Klebsiella_pneumoniae.36	PRJNA353728	SAMN06671956					China	Human, Homo sapiens
573.18146	Y	Klebsiella pneumoniae strain WCHKP020030	Complete	MLST.Klebsiella_pneumoniae.11	PRJNA353728	SAMN08624619	1	5			China	Human, Homo sapiens
573.29117	Y	Klebsiella pneumoniae strain WCGKP294	Complete	MLST.Klebsiella_pneumoniae.307	PRJNA549322	SAMN13513903	1	2	sputum			Human, Homo sapiens
573.5709	Y	Klebsiella pneumoniae strain W2-9-ERG1	WGS	MLST.Klebsiella_pneumoniae.761	PRJEB11403	SAMEA3531884			Canal		Thailand
573.5712	Y	Klebsiella pneumoniae strain W2-11-ERG2	WGS	MLST.Klebsiella_pneumoniae.3172	PRJEB11403	SAMEA3531889			Canal		Thailand
573.9928	Y	Klebsiella pneumoniae strain VRES1615	WGS	MLST.Klebsiella_pneumoniae.307	PRJEB19918	SAMEA4370534			blood		United Kingdom
573.9957	Y	Klebsiella pneumoniae strain VRES1612	WGS	MLST.Klebsiella_pneumoniae.307	PRJEB19918	SAMEA4370565			blood		United Kingdom
573.9927	Y	Klebsiella pneumoniae strain VRES1611	WGS	MLST.Klebsiella_pneumoniae.307	PRJEB19918	SAMEA4370533			blood		United Kingdom
573.9936	Y	Klebsiella pneumoniae strain VRES1274	WGS	MLST.Klebsiella_pneumoniae.874	PRJEB19918	SAMEA4370541			sewage		United Kingdom
573.9941	Y	Klebsiella pneumoniae strain VRES1272	WGS	MLST.Klebsiella_pneumoniae.874	PRJEB19918	SAMEA4370542			sewage		United Kingdom
573.9935	Y	Klebsiella pneumoniae strain VRES1271	WGS	MLST.Klebsiella_pneumoniae.874	PRJEB19918	SAMEA4370540			sewage		United Kingdom
573.9933	Y	Klebsiella pneumoniae strain VRES1236	WGS	MLST.Klebsiella_pneumoniae.874	PRJEB19918	SAMEA4370538			sewage		United Kingdom
573.9930	Y	Klebsiella pneumoniae strain VRES1232	WGS	MLST.Klebsiella_pneumoniae.874	PRJEB19918	SAMEA4370537			sewage		United Kingdom
573.9920	Y	Klebsiella pneumoniae strain VRES1079	WGS	MLST.Klebsiella_pneumoniae.307	PRJEB19918	SAMEA4370527			faeces		United Kingdom
573.9911	Y	Klebsiella pneumoniae strain VRES1078	WGS	MLST.Klebsiella_pneumoniae.307	PRJEB19918	SAMEA4370526			faeces		United Kingdom
573.9914	Y	Klebsiella pneumoniae strain VRES1077	WGS	MLST.Klebsiella_pneumoniae.307	PRJEB19918	SAMEA4370525			faeces		United Kingdom
573.9908	Y	Klebsiella pneumoniae strain VRES1076	WGS	MLST.Klebsiella_pneumoniae.307	PRJEB19918	SAMEA4370524			faeces		United Kingdom
573.9915	Y	Klebsiella pneumoniae strain VRES1075	WGS	MLST.Klebsiella_pneumoniae.307	PRJEB19918	SAMEA4370523			faeces		United Kingdom
573.9918	Y	Klebsiella pneumoniae strain VRES1074	WGS	MLST.Klebsiella_pneumoniae.307	PRJEB19918	SAMEA4370522			faeces		United Kingdom
573.9904	Y	Klebsiella pneumoniae strain VRES1073	WGS	MLST.Klebsiella_pneumoniae.307	PRJEB19918	SAMEA4370521			faeces		United Kingdom
573.9924	Y	Klebsiella pneumoniae strain VRES1072	WGS	MLST.Klebsiella_pneumoniae.307	PRJEB19918	SAMEA4370520			faeces		United Kingdom
573.9923	Y	Klebsiella pneumoniae strain VRES1071	WGS	MLST.Klebsiella_pneumoniae.307	PRJEB19918	SAMEA4370519			faeces		United Kingdom
573.9931	Y	Klebsiella pneumoniae strain VRES1070	WGS	MLST.Klebsiella_pneumoniae.307	PRJEB19918	SAMEA4370518			faeces		United Kingdom
573.9905	Y	Klebsiella pneumoniae strain VRES0983	WGS	MLST.Klebsiella_pneumoniae.2004	PRJEB19918	SAMEA4370517			faeces		United Kingdom
573.9954	Y	Klebsiella pneumoniae strain VRES0982	WGS	MLST.Klebsiella_pneumoniae.2004	PRJEB19918	SAMEA4370560			faeces		United Kingdom
573.10002	Y	Klebsiella pneumoniae strain VRES0981	WGS	MLST.Klebsiella_pneumoniae.2004	PRJEB19918	SAMEA4370516			faeces		United Kingdom
573.10000	Y	Klebsiella pneumoniae strain VRES0980	WGS	MLST.Klebsiella_pneumoniae.2004	PRJEB19918	SAMEA4370515			faeces		United Kingdom
573.9956	Y	Klebsiella pneumoniae strain VRES0979	WGS	MLST.Klebsiella_pneumoniae.2004	PRJEB19918	SAMEA4370559			faeces		United Kingdom
573.10090	Y	Klebsiella pneumoniae strain VRES0978	WGS	MLST.Klebsiella_pneumoniae.2004	PRJEB19918	SAMEA4370514			faeces		United Kingdom
573.9999	Y	Klebsiella pneumoniae strain VRES0977	WGS	MLST.Klebsiella_pneumoniae.2004	PRJEB19918	SAMEA4370513			faeces		United Kingdom
573.10093	Y	Klebsiella pneumoniae strain VRES0976	WGS	MLST.Klebsiella_pneumoniae.2004	PRJEB19918	SAMEA4370558			faeces		United Kingdom
573.9952	Y	Klebsiella pneumoniae strain VRES0975	WGS	MLST.Klebsiella_pneumoniae.2004	PRJEB19918	SAMEA4370557			faeces		United Kingdom
573.9951	Y	Klebsiella pneumoniae strain VRES0974	WGS	MLST.Klebsiella_pneumoniae.2004	PRJEB19918	SAMEA4370556			faeces		United Kingdom
573.9910	Y	Klebsiella pneumoniae strain VRES0216	WGS	MLST.Klebsiella_pneumoniae.188	PRJEB8770	SAMEA3531615			sewage		United Kingdom
573.9855	Y	Klebsiella pneumoniae strain VRES0215	WGS	MLST.Klebsiella_pneumoniae.219	PRJEB8770	SAMEA3304696			sewage		United Kingdom
573.10025	Y	Klebsiella pneumoniae strain VRCO0436	WGS	MLST.Klebsiella_pneumoniae.54	PRJEB18814	SAMEA4362654			faeces		United Kingdom
573.10065	Y	Klebsiella pneumoniae strain VRCO0435	WGS	MLST.Klebsiella_pneumoniae.54	PRJEB18814	SAMEA4362698			faeces		United Kingdom
573.10069	Y	Klebsiella pneumoniae strain VRCO0434	WGS	MLST.Klebsiella_pneumoniae.54	PRJEB18814	SAMEA4362697			faeces		United Kingdom
573.10026	Y	Klebsiella pneumoniae strain VRCO0433	WGS	MLST.Klebsiella_pneumoniae.54	PRJEB18814	SAMEA4362653			faeces		United Kingdom
573.10076	Y	Klebsiella pneumoniae strain VRCO0432	WGS	MLST.Klebsiella_pneumoniae.54	PRJEB18814	SAMEA4362707			faeces		United Kingdom
573.10075	Y	Klebsiella pneumoniae strain VRCO0425	WGS	MLST.Klebsiella_pneumoniae.54	PRJEB18814	SAMEA4362706			faeces		United Kingdom
573.10074	Y	Klebsiella pneumoniae strain VRCO0424	WGS	MLST.Klebsiella_pneumoniae.54	PRJEB18814	SAMEA4362705			faeces		United Kingdom
573.10073	Y	Klebsiella pneumoniae strain VRCO0423	WGS	MLST.Klebsiella_pneumoniae.54	PRJEB18814	SAMEA4362704			faeces		United Kingdom
573.10012	Y	Klebsiella pneumoniae strain VRCO0422	WGS	MLST.Klebsiella_pneumoniae.54	PRJEB18814	SAMEA4362642			faeces		United Kingdom
573.10072	Y	Klebsiella pneumoniae strain VRCO0359	WGS	MLST.Klebsiella_pneumoniae.12	PRJEB18814	SAMEA4362701			sewage		United Kingdom
573.10042	Y	Klebsiella pneumoniae strain VRCO0313	WGS	MLST.Klebsiella_pneumoniae.307	PRJEB18814	SAMEA4362671			faeces		United Kingdom
573.9990	Y	Klebsiella pneumoniae strain VRCO0312	WGS	MLST.Klebsiella_pneumoniae.307	PRJEB18814	SAMEA4362614			faeces		United Kingdom
573.10043	Y	Klebsiella pneumoniae strain VRCO0311	WGS	MLST.Klebsiella_pneumoniae.307	PRJEB18814	SAMEA4362670			faeces		United Kingdom
573.9986	Y	Klebsiella pneumoniae strain VRCO0310	WGS	MLST.Klebsiella_pneumoniae.307	PRJEB18814	SAMEA4362613			faeces		United Kingdom
573.10041	Y	Klebsiella pneumoniae strain VRCO0309	WGS	MLST.Klebsiella_pneumoniae.307	PRJEB18814	SAMEA4362669			faeces		United Kingdom
573.10057	Y	Klebsiella pneumoniae strain VRCO0178	WGS	MLST.Klebsiella_pneumoniae.23	PRJEB18814	SAMEA4362690			environment		United Kingdom
573.10056	Y	Klebsiella pneumoniae strain VRCO0177	WGS	MLST.Klebsiella_pneumoniae.23	PRJEB18814	SAMEA4362689			environment		United Kingdom
573.10060	Y	Klebsiella pneumoniae strain VRCO0176	WGS	MLST.Klebsiella_pneumoniae.23	PRJEB18814	SAMEA4362688			environment		United Kingdom
573.10061	Y	Klebsiella pneumoniae strain VRCO0175	WGS	MLST.Klebsiella_pneumoniae.23	PRJEB18814	SAMEA4362687			environment		United Kingdom
573.10059	Y	Klebsiella pneumoniae strain VRCO0174	WGS	MLST.Klebsiella_pneumoniae.23	PRJEB18814	SAMEA4362686			environment		United Kingdom
573.10062	Y	Klebsiella pneumoniae strain VRCO0173	WGS	MLST.Klebsiella_pneumoniae.23	PRJEB18814	SAMEA4362685			environment		United Kingdom
573.10054	Y	Klebsiella pneumoniae strain VRCO0172	WGS	MLST.Klebsiella_pneumoniae.23	PRJEB18814	SAMEA4362684			environment		United Kingdom
573.10055	Y	Klebsiella pneumoniae strain VRCO0171	WGS	MLST.Klebsiella_pneumoniae.23	PRJEB18814	SAMEA4362683			environment		United Kingdom
573.10053	Y	Klebsiella pneumoniae strain VRCO0170	WGS	MLST.Klebsiella_pneumoniae.23	PRJEB18814	SAMEA4362682			environment		United Kingdom
573.10052	Y	Klebsiella pneumoniae strain VRCO0169	WGS	MLST.Klebsiella_pneumoniae.23	PRJEB18814	SAMEA4362681			environment		United Kingdom
573.10051	Y	Klebsiella pneumoniae strain VRCO0167	WGS	MLST.Klebsiella_pneumoniae.23	PRJEB18814	SAMEA4362679			environment		United Kingdom
573.9916	Y	Klebsiella pneumoniae strain VRCO0048	WGS	MLST.Klebsiella_pneumoniae.26	PRJEB8766	SAMEA3531572			sewage		United Kingdom
573.9883	Y	Klebsiella pneumoniae strain VRCO0034	WGS	MLST.Klebsiella_pneumoniae.661	PRJEB8771	SAMEA3472025			faeces		United Kingdom
573.9903	Y	Klebsiella pneumoniae strain VRCO0026	WGS	MLST.Klebsiella_pneumoniae.526	PRJEB8766	SAMEA3531567			sewage		United Kingdom
573.29514	Y	Klebsiella pneumoniae strain VNMU086	WGS	MLST.Klebsiella_pneumoniae.392	PRJNA598234	SAMN13701846			wound		Ukraine	Human, Homo sapiens
573.29512	Y	Klebsiella pneumoniae strain VNMU010	WGS	MLST.Klebsiella_pneumoniae.23	PRJNA598234	SAMN13701845			wound		Ukraine	Human, Homo sapiens
573.31227	Y	Klebsiella pneumoniae strain VBNK6	WGS	MLST.Klebsiella_pneumoniae.2096	PRJNA608299	SAMN14169904			blood		India	Human, Homo sapiens
573.5784	Y	Klebsiella pneumoniae strain UTSW Atlanta 01	WGS	MLST.Klebsiella_pneumoniae.23	PRJNA314324	SAMN04532005			Femoral bone		United States	Human, Homo sapiens
573.30805	Y	Klebsiella pneumoniae strain urine_4_26	WGS	MLST.Klebsiella_pneumoniae.15	PRJNA589891	SAMN13935756			urine		USA	Human, Homo sapiens
573.30807	Y	Klebsiella pneumoniae strain urine_1_19	WGS	MLST.Klebsiella_pneumoniae.15	PRJNA589891	SAMN13935755			urine		USA	Human, Homo sapiens
573.9819	Y	Klebsiella pneumoniae strain UCI114	WGS	MLST.Klebsiella_pneumoniae.1805	PRJNA271899	SAMN04521864					United States	Human, Homo sapiens
573.9831	Y	Klebsiella pneumoniae strain UCI110	WGS	MLST.Klebsiella_pneumoniae.23	PRJNA271899	SAMN04521860					United States	Human, Homo sapiens
573.9815	Y	Klebsiella pneumoniae strain UCI106	WGS	MLST.Klebsiella_pneumoniae.1037	PRJNA271899	SAMN04521856					United States	Human, Homo sapiens
573.2239	Y	Klebsiella pneumoniae strain U41	WGS	MLST.Klebsiella_pneumoniae.14	PRJNA312481	SAMN04498375		6	Urine		Saudi Arabia	Human, Homo sapiens
573.30810	Y	Klebsiella pneumoniae strain TX001-S05	WGS	MLST.Klebsiella_pneumoniae.15	PRJNA589891	SAMN13935753			stool		USA	Human, Homo sapiens
573.30808	Y	Klebsiella pneumoniae strain TX001-S01	WGS	MLST.Klebsiella_pneumoniae.15	PRJNA589891	SAMN13935752			stool		USA	Human, Homo sapiens
573.30811	Y	Klebsiella pneumoniae strain TX001-S00-A	WGS	MLST.Klebsiella_pneumoniae.15	PRJNA589891	SAMN13935751			stool		USA	Human, Homo sapiens
573.18541	Y	Klebsiella pneumoniae strain TVGHCRE225	Complete	MLST.Klebsiella_pneumoniae.11	PRJNA408002	SAMN07672549	1	3	intraabdominal abscess		Taiwan	Human, Homo sapiens
573.18020	Y	Klebsiella pneumoniae strain TUM14778	WGS	MLST.Klebsiella_pneumoniae.34	PRJDB6872	SAMD00114701			clinical and environmental samples	isolated from clinical and environmental samples	Japan
573.18028	Y	Klebsiella pneumoniae strain TUM14699	WGS	MLST.Klebsiella_pneumoniae.34	PRJDB6872	SAMD00114692			clinical and environmental samples	isolated from clinical and environmental samples	Japan	Human, Homo sapiens
573.18034	Y	Klebsiella pneumoniae strain TUM14687	WGS	MLST.Klebsiella_pneumoniae.34	PRJDB6872	SAMD00114684			clinical and environmental samples	isolated from clinical and environmental samples	Japan	Human, Homo sapiens
573.18040	Y	Klebsiella pneumoniae strain TUM14381	WGS	MLST.Klebsiella_pneumoniae.359	PRJDB6872	SAMD00114678			clinical and environmental samples	isolated from clinical and environmental samples	Japan
573.18041	Y	Klebsiella pneumoniae strain TUM14380	WGS	MLST.Klebsiella_pneumoniae.359	PRJDB6872	SAMD00114677			clinical and environmental samples	isolated from clinical and environmental samples	Japan
573.25785	Y	Klebsiella pneumoniae strain TUM14147	WGS	MLST.Klebsiella_pneumoniae.37	PRJDB7163	SAMD00129654			blood samples collected from 23 hospitals	isolated from blood samples collected from 23 hospitals in Japan	Japan	Human, Homo sapiens
573.25783	Y	Klebsiella pneumoniae strain TUM14146	WGS	MLST.Klebsiella_pneumoniae.1135	PRJDB7163	SAMD00129653			blood samples collected from 23 hospitals	isolated from blood samples collected from 23 hospitals in Japan	Japan	Human, Homo sapiens
573.25781	Y	Klebsiella pneumoniae strain TUM14141	WGS	MLST.Klebsiella_pneumoniae.873	PRJDB7163	SAMD00129649			blood samples collected from 23 hospitals	isolated from blood samples collected from 23 hospitals in Japan	Japan	Human, Homo sapiens
573.25779	Y	Klebsiella pneumoniae strain TUM14139	WGS	MLST.Klebsiella_pneumoniae.86	PRJDB7163	SAMD00129647			blood samples collected from 23 hospitals	isolated from blood samples collected from 23 hospitals in Japan	Japan	Human, Homo sapiens
573.25776	Y	Klebsiella pneumoniae strain TUM14133	WGS	MLST.Klebsiella_pneumoniae.23	PRJDB7163	SAMD00129641			blood samples collected from 23 hospitals	isolated from blood samples collected from 23 hospitals in Japan	Japan	Human, Homo sapiens
573.25771	Y	Klebsiella pneumoniae strain TUM14128	WGS	MLST.Klebsiella_pneumoniae.268	PRJDB7163	SAMD00129636			blood samples collected from 23 hospitals	isolated from blood samples collected from 23 hospitals in Japan	Japan	Human, Homo sapiens
573.25769	Y	Klebsiella pneumoniae strain TUM14126	WGS	MLST.Klebsiella_pneumoniae.36	PRJDB7163	SAMD00129634			blood samples collected from 23 hospitals	isolated from blood samples collected from 23 hospitals in Japan	Japan	Human, Homo sapiens
573.25766	Y	Klebsiella pneumoniae strain TUM14123	WGS	MLST.Klebsiella_pneumoniae.268	PRJDB7163	SAMD00129631			blood samples collected from 23 hospitals	isolated from blood samples collected from 23 hospitals in Japan	Japan	Human, Homo sapiens
573.25763	Y	Klebsiella pneumoniae strain TUM14120	WGS	MLST.Klebsiella_pneumoniae.1544	PRJDB7163	SAMD00129628			blood samples collected from 23 hospitals	isolated from blood samples collected from 23 hospitals in Japan	Japan	Human, Homo sapiens
573.25757	Y	Klebsiella pneumoniae strain TUM14114	WGS	MLST.Klebsiella_pneumoniae.1658	PRJDB7163	SAMD00129622			blood samples collected from 23 hospitals	isolated from blood samples collected from 23 hospitals in Japan	Japan	Human, Homo sapiens
573.25756	Y	Klebsiella pneumoniae strain TUM14112	WGS	MLST.Klebsiella_pneumoniae.37	PRJDB7163	SAMD00129620			blood samples collected from 23 hospitals	isolated from blood samples collected from 23 hospitals in Japan	Japan	Human, Homo sapiens
573.25755	Y	Klebsiella pneumoniae strain TUM14111	WGS	MLST.Klebsiella_pneumoniae.86	PRJDB7163	SAMD00129619			blood samples collected from 23 hospitals	isolated from blood samples collected from 23 hospitals in Japan	Japan	Human, Homo sapiens
573.25751	Y	Klebsiella pneumoniae strain TUM14106	WGS	MLST.Klebsiella_pneumoniae.65	PRJDB7163	SAMD00129614			blood samples collected from 23 hospitals	isolated from blood samples collected from 23 hospitals in Japan	Japan	Human, Homo sapiens
573.25747	Y	Klebsiella pneumoniae strain TUM14098	WGS	MLST.Klebsiella_pneumoniae.218	PRJDB7163	SAMD00129608			blood samples collected from 23 hospitals	isolated from blood samples collected from 23 hospitals in Japan	Japan	Human, Homo sapiens
573.25743	Y	Klebsiella pneumoniae strain TUM14090	WGS	MLST.Klebsiella_pneumoniae.86	PRJDB7163	SAMD00129600			blood samples collected from 23 hospitals	isolated from blood samples collected from 23 hospitals in Japan	Japan	Human, Homo sapiens
573.25742	Y	Klebsiella pneumoniae strain TUM14089	WGS	MLST.Klebsiella_pneumoniae.23	PRJDB7163	SAMD00129599			blood samples collected from 23 hospitals	isolated from blood samples collected from 23 hospitals in Japan	Japan	Human, Homo sapiens
573.25740	Y	Klebsiella pneumoniae strain TUM14087	WGS	MLST.Klebsiella_pneumoniae.65	PRJDB7163	SAMD00129597			blood samples collected from 23 hospitals	isolated from blood samples collected from 23 hospitals in Japan	Japan	Human, Homo sapiens
573.25735	Y	Klebsiella pneumoniae strain TUM14080	WGS	MLST.Klebsiella_pneumoniae.485	PRJDB7163	SAMD00129590			blood samples collected from 23 hospitals	isolated from blood samples collected from 23 hospitals in Japan	Japan	Human, Homo sapiens
573.25731	Y	Klebsiella pneumoniae strain TUM14071	WGS		PRJDB7163	SAMD00129581			blood samples collected from 23 hospitals	isolated from blood samples collected from 23 hospitals in Japan	Japan	Human, Homo sapiens
573.25728	Y	Klebsiella pneumoniae strain TUM14068	WGS	MLST.Klebsiella_pneumoniae.1334	PRJDB7163	SAMD00129578			blood samples collected from 23 hospitals	isolated from blood samples collected from 23 hospitals in Japan	Japan	Human, Homo sapiens
573.25724	Y	Klebsiella pneumoniae strain TUM14062	WGS	MLST.Klebsiella_pneumoniae.29	PRJDB7163	SAMD00129572			blood samples collected from 23 hospitals	isolated from blood samples collected from 23 hospitals in Japan	Japan	Human, Homo sapiens
573.25722	Y	Klebsiella pneumoniae strain TUM14059	WGS	MLST.Klebsiella_pneumoniae.218	PRJDB7163	SAMD00129569			blood samples collected from 23 hospitals	isolated from blood samples collected from 23 hospitals in Japan	Japan	Human, Homo sapiens
573.25720	Y	Klebsiella pneumoniae strain TUM14056	WGS	MLST.Klebsiella_pneumoniae.23	PRJDB7163	SAMD00129566			blood samples collected from 23 hospitals	isolated from blood samples collected from 23 hospitals in Japan	Japan	Human, Homo sapiens
573.25718	Y	Klebsiella pneumoniae strain TUM14054	WGS	MLST.Klebsiella_pneumoniae.147	PRJDB7163	SAMD00129564			blood samples collected from 23 hospitals	isolated from blood samples collected from 23 hospitals in Japan	Japan	Human, Homo sapiens
573.25708	Y	Klebsiella pneumoniae strain TUM14041	WGS	MLST.Klebsiella_pneumoniae.23	PRJDB7163	SAMD00129551			blood samples collected from 23 hospitals	isolated from blood samples collected from 23 hospitals in Japan	Japan	Human, Homo sapiens
573.25704	Y	Klebsiella pneumoniae strain TUM14036	WGS	MLST.Klebsiella_pneumoniae.23	PRJDB7163	SAMD00129546			blood samples collected from 23 hospitals	isolated from blood samples collected from 23 hospitals in Japan	Japan	Human, Homo sapiens
573.25701	Y	Klebsiella pneumoniae strain TUM14030	WGS	MLST.Klebsiella_pneumoniae.23	PRJDB7163	SAMD00129540			blood samples collected from 23 hospitals	isolated from blood samples collected from 23 hospitals in Japan	Japan	Human, Homo sapiens
573.25698	Y	Klebsiella pneumoniae strain TUM14023	WGS	MLST.Klebsiella_pneumoniae.86	PRJDB7163	SAMD00129533			blood samples collected from 23 hospitals	isolated from blood samples collected from 23 hospitals in Japan	Japan	Human, Homo sapiens
573.25694	Y	Klebsiella pneumoniae strain TUM14017	WGS	MLST.Klebsiella_pneumoniae.218	PRJDB7163	SAMD00129527			blood samples collected from 23 hospitals	isolated from blood samples collected from 23 hospitals in Japan	Japan	Human, Homo sapiens
573.25691	Y	Klebsiella pneumoniae strain TUM14014	WGS		PRJDB7163	SAMD00129524			blood samples collected from 23 hospitals	isolated from blood samples collected from 23 hospitals in Japan	Japan	Human, Homo sapiens
573.25690	Y	Klebsiella pneumoniae strain TUM14013	WGS	MLST.Klebsiella_pneumoniae.412	PRJDB7163	SAMD00129523			blood samples collected from 23 hospitals	isolated from blood samples collected from 23 hospitals in Japan	Japan	Human, Homo sapiens
573.25689	Y	Klebsiella pneumoniae strain TUM14009	WGS	MLST.Klebsiella_pneumoniae.36	PRJDB7163	SAMD00129519			blood samples collected from 23 hospitals	isolated from blood samples collected from 23 hospitals in Japan	Japan	Human, Homo sapiens
573.25688	Y	Klebsiella pneumoniae strain TUM14008	WGS		PRJDB7163	SAMD00129518			blood samples collected from 23 hospitals	isolated from blood samples collected from 23 hospitals in Japan	Japan	Human, Homo sapiens
573.25687	Y	Klebsiella pneumoniae strain TUM14005	WGS	MLST.Klebsiella_pneumoniae.23	PRJDB7163	SAMD00129515			blood samples collected from 23 hospitals	isolated from blood samples collected from 23 hospitals in Japan	Japan	Human, Homo sapiens
573.25681	Y	Klebsiella pneumoniae strain TUM14002	WGS	MLST.Klebsiella_pneumoniae.36	PRJDB7163	SAMD00129512			blood samples collected from 23 hospitals	isolated from blood samples collected from 23 hospitals in Japan	Japan	Human, Homo sapiens
573.25684	Y	Klebsiella pneumoniae strain TUM14001	WGS	MLST.Klebsiella_pneumoniae.36	PRJDB7163	SAMD00129511			blood samples collected from 23 hospitals	isolated from blood samples collected from 23 hospitals in Japan	Japan	Human, Homo sapiens
573.14939	Y	Klebsiella pneumoniae strain TRKP1	WGS	MLST.Klebsiella_pneumoniae.15	PRJNA395037	SAMN07369157			urine			Human, Homo sapiens
573.20034	Y	Klebsiella pneumoniae strain TM10-8AC	WGS	MLST.Klebsiella_pneumoniae.268	PRJNA482748	SAMN09737030			feces		China	Human, Homo sapiens
573.20027	Y	Klebsiella pneumoniae strain TF06-6	WGS	MLST.Klebsiella_pneumoniae.23	PRJNA482748	SAMN09736899			feces		China	Human, Homo sapiens
573.30819	Y	Klebsiella pneumoniae strain TA6363	WGS	MLST.Klebsiella_pneumoniae.268	PRJDB8047	SAMD00163748	4	3	ascites		Japan	Homo sapines
573.27367	Y	Klebsiella pneumoniae strain T0185A.B-5	WGS	MLST.Klebsiella_pneumoniae.6	PRJNA489090	SAMN09981296			stool		USA	Human, Homo sapiens
573.27365	Y	Klebsiella pneumoniae strain T0181B.E-11	WGS		PRJNA489090	SAMN09981304			stool		USA	Human, Homo sapiens
573.20050	Y	Klebsiella pneumoniae strain SWKP1711	WGS	MLST.Klebsiella_pneumoniae.2237	PRJNA485937	SAMN09831573					China	Human, Homo sapiens
573.20051	Y	Klebsiella pneumoniae strain SWKP108	WGS	MLST.Klebsiella_pneumoniae.2237	PRJNA485950	SAMN09831768					China	Human, Homo sapiens
573.22563	Y	Klebsiella pneumoniae strain SU2	WGS	MLST.Klebsiella_pneumoniae.15	PRJNA490421	SAMN10036120			river water		China
573.15294	Y	Klebsiella pneumoniae strain ST-643:K129	WGS	MLST.Klebsiella_pneumoniae.643	PRJNA355910	SAMN06106885			urine	isolated from hospitals in Pretoria, South Africa and found to be resistant to extended-spectrum beta lactamases (penicillins and cephalosporins) were subjected to whole genome sequencing to characterize their resistance mechanisms and molecular epidemiology	South Africa	Human, Homo sapiens
573.15257	Y	Klebsiella pneumoniae strain ST-39:K0179	WGS	MLST.Klebsiella_pneumoniae.39	PRJNA355910	SAMN06106845			sputum	isolated from hospitals in Pretoria, South Africa and found to be resistant to extended-spectrum beta lactamases (penicillins and cephalosporins) were subjected to whole genome sequencing to characterize their resistance mechanisms and molecular epidemiology	South Africa	Human, Homo sapiens
573.15293	Y	Klebsiella pneumoniae strain ST-234:K062	WGS	MLST.Klebsiella_pneumoniae.234	PRJNA355910	SAMN06106896			blood	isolated from hospitals in Pretoria, South Africa and found to be resistant to extended-spectrum beta lactamases (penicillins and cephalosporins) were subjected to whole genome sequencing to characterize their resistance mechanisms and molecular epidemiology	South Africa	Human, Homo sapiens
573.15263	Y	Klebsiella pneumoniae strain ST-234:K059	WGS	MLST.Klebsiella_pneumoniae.234	PRJNA355910	SAMN06106858			blood	isolated from hospitals in Pretoria, South Africa and found to be resistant to extended-spectrum beta lactamases (penicillins and cephalosporins) were subjected to whole genome sequencing to characterize their resistance mechanisms and molecular epidemiology	South Africa	Human, Homo sapiens
573.25927	Y	Klebsiella pneumoniae strain ST23	Complete	MLST.Klebsiella_pneumoniae.23	PRJNA288601	SAMN11054834	1	2	urine		USA	Human, Homo sapiens
573.15301	Y	Klebsiella pneumoniae strain ST-182:K137	WGS	MLST.Klebsiella_pneumoniae.182	PRJNA355910	SAMN06106901			sputum	isolated from hospitals in Pretoria, South Africa and found to be resistant to extended-spectrum beta lactamases (penicillins and cephalosporins) were subjected to whole genome sequencing to characterize their resistance mechanisms and molecular epidemiology	South Africa	Human, Homo sapiens
573.15281	Y	Klebsiella pneumoniae strain ST-15:K104	WGS	MLST.Klebsiella_pneumoniae.15	PRJNA355910	SAMN06106884			hospitals	isolated from hospitals in Pretoria, South Africa and found to be resistant to extended-spectrum beta lactamases (penicillins and cephalosporins) were subjected to whole genome sequencing to characterize their resistance mechanisms and molecular epidemiology	South Africa	Human, Homo sapiens
573.15258	Y	Klebsiella pneumoniae strain ST-15:E041	WGS	MLST.Klebsiella_pneumoniae.15	PRJNA355910	SAMN06106848			urine	isolated from hospitals in Pretoria, South Africa and found to be resistant to extended-spectrum beta lactamases (penicillins and cephalosporins) were subjected to whole genome sequencing to characterize their resistance mechanisms and molecular epidemiology	South Africa	Human, Homo sapiens
573.1478	Y	Klebsiella pneumoniae strain ST15 NDM-1	WGS	MLST.Klebsiella_pneumoniae.15	PRJEB8009	SAMEA2072940			Tracheal aspiration		Nepal	Human, Homo sapiens
573.29702	Y	Klebsiella pneumoniae strain SRRSH92	WGS	MLST.Klebsiella_pneumoniae.11	PRJEB34922	SAMEA6099453			homo		China	homo
573.29705	Y	Klebsiella pneumoniae strain SRRSH89	WGS	MLST.Klebsiella_pneumoniae.11	PRJEB34922	SAMEA6099451			homo		China	homo
573.29701	Y	Klebsiella pneumoniae strain SRRSH84	WGS	MLST.Klebsiella_pneumoniae.11	PRJEB34922	SAMEA6099446			homo		China	homo
573.29689	Y	Klebsiella pneumoniae strain SRRSH83	WGS	MLST.Klebsiella_pneumoniae.11	PRJEB34922	SAMEA6099445			homo		China	homo
573.29695	Y	Klebsiella pneumoniae strain SRRSH80	WGS	MLST.Klebsiella_pneumoniae.11	PRJEB34922	SAMEA6099443			homo		China	homo
573.29693	Y	Klebsiella pneumoniae strain SRRSH75	WGS	MLST.Klebsiella_pneumoniae.11	PRJEB34922	SAMEA6099441			homo		China	homo
573.29665	Y	Klebsiella pneumoniae strain SRRSH36	WGS	MLST.Klebsiella_pneumoniae.11	PRJEB34922	SAMEA6099412			homo		China	homo
573.29632	Y	Klebsiella pneumoniae strain SRRSH3	WGS	MLST.Klebsiella_pneumoniae.11	PRJEB34922	SAMEA6099385			homo		China	homo
573.29666	Y	Klebsiella pneumoniae strain SRRSH27	WGS		PRJEB34922	SAMEA6099406			homo		China	homo
573.29654	Y	Klebsiella pneumoniae strain SRRSH26	WGS	MLST.Klebsiella_pneumoniae.11	PRJEB34922	SAMEA6099405			homo		China	homo
573.29656	Y	Klebsiella pneumoniae strain SRRSH25	WGS	MLST.Klebsiella_pneumoniae.11	PRJEB34922	SAMEA6099404			homo		China	homo
573.29652	Y	Klebsiella pneumoniae strain SRRSH20	WGS	MLST.Klebsiella_pneumoniae.11	PRJEB34922	SAMEA6099400			homo		China	homo
573.29650	Y	Klebsiella pneumoniae strain SRRSH15	WGS	MLST.Klebsiella_pneumoniae.11	PRJEB34922	SAMEA6099395			homo		China	homo
573.22574	Y	Klebsiella pneumoniae strain sklx9343	WGS	MLST.Klebsiella_pneumoniae.11	PRJNA406844	SAMN07632920			blood		China	Human, Homo sapiens
573.22576	Y	Klebsiella pneumoniae strain sklx9177	WGS	MLST.Klebsiella_pneumoniae.11	PRJNA406844	SAMN07632919			blood		China	Human, Homo sapiens
573.22577	Y	Klebsiella pneumoniae strain sklx33367	WGS	MLST.Klebsiella_pneumoniae.11	PRJNA406844	SAMN07632927			blood		China	Human, Homo sapiens
573.22569	Y	Klebsiella pneumoniae strain sklx33229	WGS	MLST.Klebsiella_pneumoniae.11	PRJNA406844	SAMN07632926			blood		China	Human, Homo sapiens
573.22570	Y	Klebsiella pneumoniae strain sklx33130	WGS	MLST.Klebsiella_pneumoniae.11	PRJNA406844	SAMN07632925			blood		China	Human, Homo sapiens
573.5633	Y	Klebsiella pneumoniae strain SKLX2891	WGS	MLST.Klebsiella_pneumoniae.1522	PRJNA322421	SAMN05172948			sputum		China	Human, Homo sapiens
573.5776	Y	Klebsiella pneumoniae strain SKLX2848	WGS	MLST.Klebsiella_pneumoniae.36	PRJNA322421	SAMN05172944			sputum		China	Human, Homo sapiens
573.5625	Y	Klebsiella pneumoniae strain SKLX2722	WGS	MLST.Klebsiella_pneumoniae.2316	PRJNA322421	SAMN05170670			sputum		China	Human, Homo sapiens
573.22572	Y	Klebsiella pneumoniae strain sklx26183	WGS	MLST.Klebsiella_pneumoniae.11	PRJNA406844	SAMN07632924			blood		China	Human, Homo sapiens
573.22575	Y	Klebsiella pneumoniae strain sklx16932	WGS	MLST.Klebsiella_pneumoniae.11	PRJNA406844	SAMN07632923			blood		China	Human, Homo sapiens
573.22571	Y	Klebsiella pneumoniae strain sklx15957	WGS	MLST.Klebsiella_pneumoniae.11	PRJNA406844	SAMN07632922			blood		China	Human, Homo sapiens
573.22573	Y	Klebsiella pneumoniae strain sklx10042	WGS	MLST.Klebsiella_pneumoniae.11	PRJNA406844	SAMN07632921			blood		China	Human, Homo sapiens
573.17895	Y	Klebsiella pneumoniae strain SKLX002887	WGS	MLST.Klebsiella_pneumoniae.420	PRJNA398449	SAMN07510671			Urine culture		China	Human, Homo sapiens
573.4021	Y	Klebsiella pneumoniae strain SKGH01	Complete	MLST.Klebsiella_pneumoniae.147	PRJNA320133	SAMN04917370	1	5	Urine sample		United Arab Emirates	Human, Homo sapiens
573.12456	Y	Klebsiella pneumoniae strain SJRP/Kp10	WGS	MLST.Klebsiella_pneumoniae.340	PRJNA369191	SAMN06279416			urine		Brazil	Human, Homo sapiens
573.25854	Y	Klebsiella pneumoniae strain SIKP097	WGS	MLST.Klebsiella_pneumoniae.14	PRJNA532291	SAMN11419418			stool		Thailand	Human, Homo sapiens
573.25832	Y	Klebsiella pneumoniae strain SIKP095	WGS	MLST.Klebsiella_pneumoniae.14	PRJNA532291	SAMN11419421			stool		Thailand	Human, Homo sapiens
573.27558	Y	Klebsiella pneumoniae strain SHK140	WGS	MLST.Klebsiella_pneumoniae.15	PRJNA523565	SAMN10979502			urine		China	Human, Homo sapiens
573.27557	Y	Klebsiella pneumoniae strain SHK128	WGS	MLST.Klebsiella_pneumoniae.15	PRJNA523565	SAMN10979501			secreta		China	Human, Homo sapiens
573.27556	Y	Klebsiella pneumoniae strain SHK103	WGS	MLST.Klebsiella_pneumoniae.15	PRJNA523565	SAMN10979500			swab		China	Human, Homo sapiens
573.27554	Y	Klebsiella pneumoniae strain SHK096	WGS	MLST.Klebsiella_pneumoniae.15	PRJNA523565	SAMN10979499			swab		China	Human, Homo sapiens
573.27555	Y	Klebsiella pneumoniae strain SHK072	WGS	MLST.Klebsiella_pneumoniae.15	PRJNA523565	SAMN10979498			sputum		China	Human, Homo sapiens
573.27559	Y	Klebsiella pneumoniae strain SHK059	WGS	MLST.Klebsiella_pneumoniae.15	PRJNA523565	SAMN10979497			sputum		China	Human, Homo sapiens
573.27560	Y	Klebsiella pneumoniae strain SHK051	WGS	MLST.Klebsiella_pneumoniae.15	PRJNA523565	SAMN10979496			secreta		China	Human, Homo sapiens
573.27562	Y	Klebsiella pneumoniae strain SHK038	WGS	MLST.Klebsiella_pneumoniae.15	PRJNA523565	SAMN10979495			secreta		China	Human, Homo sapiens
573.27563	Y	Klebsiella pneumoniae strain SHK032	WGS	MLST.Klebsiella_pneumoniae.15	PRJNA523565	SAMN10979494			Drainage of fluid		China	Human, Homo sapiens
573.27561	Y	Klebsiella pneumoniae strain SHK022	WGS	MLST.Klebsiella_pneumoniae.15	PRJNA523565	SAMN10979493			sputum		China	Human, Homo sapiens
573.27564	Y	Klebsiella pneumoniae strain SHK012	WGS	MLST.Klebsiella_pneumoniae.15	PRJNA523565	SAMN10979492			sputum		China	Human, Homo sapiens
573.16459	Y	Klebsiella pneumoniae strain SH-9	WGS	MLST.Klebsiella_pneumoniae.11	PRJNA422332	SAMN08176465					China	Human, Homo sapiens
573.16456	Y	Klebsiella pneumoniae strain SH-2	WGS	MLST.Klebsiella_pneumoniae.11	PRJNA422332	SAMN08176464					China	Human, Homo sapiens
573.16454	Y	Klebsiella pneumoniae strain SH-16	WGS	MLST.Klebsiella_pneumoniae.11	PRJNA422332	SAMN08176463					China	Human, Homo sapiens
573.178	Y	Klebsiella pneumoniae strain SH-1		MLST.Klebsiella_pneumoniae.11	PRJNA422332	SAMN08176462					China	Human, Homo sapiens
573.15227	Y	Klebsiella pneumoniae strain SH1	WGS	MLST.Klebsiella_pneumoniae.11	PRJNA391211	SAMN07259333			sputum		China	Human, Homo sapiens
573.29410	Y	Klebsiella pneumoniae strain SCsl8	WGS	MLST.Klebsiella_pneumoniae.15	PRJNA545690	SAMN11928026			brain			Pig, Sus scrofa
573.29412	Y	Klebsiella pneumoniae strain SCsl1	WGS	MLST.Klebsiella_pneumoniae.107	PRJNA545690	SAMN11928019			brain			Pig, Sus scrofa
573.27267	Y	Klebsiella pneumoniae strain SCPM-O-B-8741 (KPS73) strain SCPM-O-B-8741 (KPS73) strain SCPM-O-B-8741 (KPS73)	WGS	MLST.Klebsiella_pneumoniae.23	PRJNA269675	SAMN11878538					Russia	Human, Homo sapiens
573.27268	Y	Klebsiella pneumoniae strain SCPM-O-B-8740 (KPB1493-1) strain SCPM-O-B-8740 (KPB1493-1) strain SCPM-O-B-8740 (KPB1493-1)	WGS	MLST.Klebsiella_pneumoniae.23	PRJNA269675	SAMN11878537					Russia	Human, Homo sapiens
573.27411	Y	Klebsiella pneumoniae strain SCPM-O-B-8739 (KPB470) strain SCPM-O-B-8739 (KPB470) strain SCPM-O-B-8739 (KPB470)	WGS		PRJNA269675	SAMN11878536			wound		Russia	Human, Homo sapiens
573.27266	Y	Klebsiella pneumoniae strain SCPM-O-B-8658 (KPB536) strain SCPM-O-B-8658 (KPB536) strain SCPM-O-B-8658 (KPB536)	WGS	MLST.Klebsiella_pneumoniae.147	PRJNA269675	SAMN11878539			aspirate		Russia	Human, Homo sapiens
573.18486	Y	Klebsiella pneumoniae strain SCPM-O-B-8392	WGS	MLST.Klebsiella_pneumoniae.395	PRJNA269675	SAMN09064356
573.18489	Y	Klebsiella pneumoniae strain SCPM-O-B-8391	WGS	MLST.Klebsiella_pneumoniae.86	PRJNA269675	SAMN09064358
573.18484	Y	Klebsiella pneumoniae strain SCPM-O-B-8390	WGS	MLST.Klebsiella_pneumoniae.86	PRJNA269675	SAMN09064360
573.14937	Y	Klebsiella pneumoniae strain SCPM-O-B-8045 (KPB-1470/16)	WGS	MLST.Klebsiella_pneumoniae.147	PRJNA269675	SAMN07179230		52
573.14938	Y	Klebsiella pneumoniae strain SCPM-O-B-8044 (KPB-1617/16)	WGS	MLST.Klebsiella_pneumoniae.377	PRJNA269675	SAMN07179231		70
573.18482	Y	Klebsiella pneumoniae strain SCPM-O-B-8040	WGS	MLST.Klebsiella_pneumoniae.65	PRJNA269675	SAMN09064361
573.14936	Y	Klebsiella pneumoniae strain SCPM-O-B-7954 (KPB-417/16)	WGS	MLST.Klebsiella_pneumoniae.147	PRJNA269675	SAMN07179229		51
573.27271	Y	Klebsiella pneumoniae strain SCPM-O-B-7938 (KPi1683) strain SCPM-O-B-7938 (KPi1683) strain SCPM-O-B-7938 (KPi1683)	WGS	MLST.Klebsiella_pneumoniae.23	PRJNA269675	SAMN11878530					Russia	Human, Homo sapiens
573.27412	Y	Klebsiella pneumoniae strain SCPM-O-B-7937 (KPi3695) strain SCPM-O-B-7937 (KPi3695) strain SCPM-O-B-7937 (KPi3695)	WGS	MLST.Klebsiella_pneumoniae.23	PRJNA269675	SAMN11878531					Russia	Human, Homo sapiens
573.18485	Y	Klebsiella pneumoniae strain SCPM-O-B-7936	WGS	MLST.Klebsiella_pneumoniae.86	PRJNA269675	SAMN09064357
573.27270	Y	Klebsiella pneumoniae strain SCPM-O-B-7883 (KPB3188) strain SCPM-O-B-7883 (KPB3188) strain SCPM-O-B-7883 (KPB3188)	WGS	MLST.Klebsiella_pneumoniae.23	PRJNA269675	SAMN11878535			sputum		Russia	Human, Homo sapiens
573.27272	Y	Klebsiella pneumoniae strain SCPM-O-B-7878 (KPB1802) strain SCPM-O-B-7878 (KPB1802) strain SCPM-O-B-7878 (KPB1802)	WGS	MLST.Klebsiella_pneumoniae.23	PRJNA269675	SAMN11878534			aspirate		Russia	Human, Homo sapiens
573.27414	Y	Klebsiella pneumoniae strain SCPM-O-B-7854 (KPB475) strain SCPM-O-B-7854 (KPB475) strain SCPM-O-B-7854 (KPB475)	WGS	MLST.Klebsiella_pneumoniae.23	PRJNA269675	SAMN11878532			urine		Russia	Human, Homo sapiens
573.27269	Y	Klebsiella pneumoniae strain SCPM-O-B-7853 (KPB1103) strain SCPM-O-B-7853 (KPB1103) strain SCPM-O-B-7853 (KPB1103)	WGS	MLST.Klebsiella_pneumoniae.23	PRJNA269675	SAMN11878533			urine		Russia	Human, Homo sapiens
573.17918	Y	Klebsiella pneumoniae strain SCPM-O-B-7852 (KpB-2580) strain SCPM-O-B-7852 (KpB-2580)	WGS	MLST.Klebsiella_pneumoniae.23	PRJNA269675	SAMN08578631
573.12794	Y	Klebsiella pneumoniae strain SCPM-O-B-7851 (KPI-3014)	WGS	MLST.Klebsiella_pneumoniae.2174	PRJNA269675	SAMN07179228		28
573.18481	Y	Klebsiella pneumoniae strain SCPM-O-B-7851	WGS	MLST.Klebsiella_pneumoniae.2174	PRJNA269675	SAMN09064362
573.6978	Y	Klebsiella pneumoniae strain SCPM-O-B-7850	WGS	MLST.Klebsiella_pneumoniae.23	PRJNA269675	SAMN05413580
573.27413	Y	Klebsiella pneumoniae strain SCPM-O-B-7848 (KPB463-13) strain SCPM-O-B-7848 (KPB463-13) strain SCPM-O-B-7848 (KPB463-13)	WGS	MLST.Klebsiella_pneumoniae.23	PRJNA269675	SAMN11878529			aspirate		Russia	Human, Homo sapiens
573.6977	Y	Klebsiella pneumoniae strain SCPM-O-B-7846	WGS		PRJNA269675	SAMN05413579
573.6979	Y	Klebsiella pneumoniae strain SCPM-O-B-7749	WGS	MLST.Klebsiella_pneumoniae.1544	PRJNA269675	SAMN05413554
573.18480	Y	Klebsiella pneumoniae strain SCPM-O-B-7666	WGS	MLST.Klebsiella_pneumoniae.86	PRJNA269675	SAMN09064359
573.2388	Y	Klebsiella pneumoniae strain SCLZ15-011	WGS	MLST.Klebsiella_pneumoniae.29	PRJNA318574	SAMN04866789			patient admitted forDiabetes	isolated from a patient admitted forDiabetes in a affiliated hospital of Southwest Medical University using whole genome sequencing(WGS)	China	Human, Homo sapiens
573.14845	Y	Klebsiella pneumoniae strain SCKP-LL83	WGS	MLST.Klebsiella_pneumoniae.15	PRJNA353728	SAMN07371089					China	Human, Homo sapiens
573.18169	Y	Klebsiella pneumoniae strain SCKP020138	WGS	MLST.Klebsiella_pneumoniae.15	PRJNA353728	SAMN08624698					China	Human, Homo sapiens
573.18225	Y	Klebsiella pneumoniae strain SCKP020082	WGS	MLST.Klebsiella_pneumoniae.11	PRJNA353728	SAMN08624689					China	Human, Homo sapiens
573.18170	Y	Klebsiella pneumoniae strain SCKP020053	WGS	MLST.Klebsiella_pneumoniae.490	PRJNA353728	SAMN08624696					China	Human, Homo sapiens
573.18194	Y	Klebsiella pneumoniae strain SCKP020018	WGS	MLST.Klebsiella_pneumoniae.23	PRJNA353728	SAMN08624691					China	Human, Homo sapiens
573.29398	Y	Klebsiella pneumoniae strain SCcd72	WGS	MLST.Klebsiella_pneumoniae.15	PRJNA545690	SAMN11928055						Chicken, Gallus gallus
573.29400	Y	Klebsiella pneumoniae strain SCcd71	WGS	MLST.Klebsiella_pneumoniae.15	PRJNA545690	SAMN11928054						Chicken, Gallus gallus
573.29399	Y	Klebsiella pneumoniae strain SCcd70	WGS	MLST.Klebsiella_pneumoniae.534	PRJNA545690	SAMN11928053						Chicken, Gallus gallus
573.29401	Y	Klebsiella pneumoniae strain SCcd69	WGS	MLST.Klebsiella_pneumoniae.15	PRJNA545690	SAMN11928052						Chicken, Gallus gallus
573.29402	Y	Klebsiella pneumoniae strain SCcd68	WGS	MLST.Klebsiella_pneumoniae.11	PRJNA545690	SAMN11928051						Chicken, Gallus gallus
573.29403	Y	Klebsiella pneumoniae strain SCcd67	WGS	MLST.Klebsiella_pneumoniae.15	PRJNA545690	SAMN11928050						Chicken, Gallus gallus
573.29404	Y	Klebsiella pneumoniae strain SCcd66	WGS	MLST.Klebsiella_pneumoniae.534	PRJNA545690	SAMN11928049						Chicken, Gallus gallus
573.29394	Y	Klebsiella pneumoniae strain SC102	WGS	MLST.Klebsiella_pneumoniae.15	PRJNA545690	SAMN11928079						Chicken, Gallus gallus
573.32181	Y	Klebsiella pneumoniae strain SAKP02	WGS	MLST.Klebsiella_pneumoniae.23	PRJEB38788	SAMEA6939106			cerebrospinal fluid	recovered from patients of our cohort and sequenced the genome of 7 of them isolated from SM	France	Homo sapiens sapiens
573.32179	Y	Klebsiella pneumoniae strain SAKP01	WGS	MLST.Klebsiella_pneumoniae.23	PRJEB38788	SAMEA6939103			cerebrospinal fluid	recovered from patients of our cohort and sequenced the genome of 7 of them isolated from SM	France	Homo sapiens sapiens
573.20054	Y	Klebsiella pneumoniae strain S13_04Ph	WGS	MLST.Klebsiella_pneumoniae.86	PRJNA482675	SAMN09710958			Joint swab		New Zealand	Phocarctos hookeri
573.19985	Y	Klebsiella pneumoniae strain S12	Complete	MLST.Klebsiella_pneumoniae.422	PRJNA302185	SAMN04448505	1	7	Rectal swab			Human, Homo sapiens
573.25811	Y	Klebsiella pneumoniae strain RJ999	WGS	MLST.Klebsiella_pneumoniae.307	PRJNA526416	SAMN11098702			blood		China	Human, Homo sapiens
573.25810	Y	Klebsiella pneumoniae strain RJ1091	WGS	MLST.Klebsiella_pneumoniae.307	PRJNA526420	SAMN11098709			blood		China	Human, Homo sapiens
573.32316	Y	Klebsiella pneumoniae strain RHBSTW-00867	Complete	MLST.Klebsiella_pneumoniae.17	PRJNA605147	SAMN15148724	1	2	Wastewater effluent sample		United Kingdom
573.32503	Y	Klebsiella pneumoniae strain RHB39-C24	Complete		PRJNA605147	SAMN15148407	1	3	Pooled cattle faecal samples collected from floor of farm		United Kingdom
573.32505	Y	Klebsiella pneumoniae strain RHB39-C10	Complete	MLST.Klebsiella_pneumoniae.161	PRJNA605147	SAMN15148399	1	2	Pooled cattle faecal samples collected from floor of farm		United Kingdom
573.32337	Y	Klebsiella pneumoniae strain RHB30-C05	Complete	MLST.Klebsiella_pneumoniae.966	PRJNA605147	SAMN15148290	1	5	Pooled pig faecal samples collected from floor of farm		United Kingdom
573.32338	Y	Klebsiella pneumoniae strain RHB26-C08	Complete	MLST.Klebsiella_pneumoniae.45	PRJNA605147	SAMN15148246	1	3	Pooled cattle faecal samples collected from floor of farm		United Kingdom
573.29063	Y	Klebsiella pneumoniae strain RADAR77	WGS	MLST.Klebsiella_pneumoniae.1878	PRJNA579879	SAMN13229298			Enviromental		Romania
573.29075	Y	Klebsiella pneumoniae strain RADAR68	WGS	MLST.Klebsiella_pneumoniae.1878	PRJNA579879	SAMN13229287			Enviromental		Romania
573.29091	Y	Klebsiella pneumoniae strain RADAR35	WGS	MLST.Klebsiella_pneumoniae.219	PRJNA579879	SAMN13229286			Enviromental		Romania
573.29090	Y	Klebsiella pneumoniae strain RADAR32	WGS	MLST.Klebsiella_pneumoniae.17	PRJNA579879	SAMN13229284			Enviromental		Romania
573.29088	Y	Klebsiella pneumoniae strain RADAR31	WGS	MLST.Klebsiella_pneumoniae.219	PRJNA579879	SAMN13229283			Enviromental		Romania
573.29087	Y	Klebsiella pneumoniae strain RADAR30	WGS	MLST.Klebsiella_pneumoniae.219	PRJNA579879	SAMN13229282			Enviromental		Romania
573.29077	Y	Klebsiella pneumoniae strain RADAR28	WGS	MLST.Klebsiella_pneumoniae.364	PRJNA579879	SAMN13229296			Enviromental		Romania
573.29084	Y	Klebsiella pneumoniae strain RADAR27	WGS	MLST.Klebsiella_pneumoniae.219	PRJNA579879	SAMN13229293			Enviromental		Romania
573.14970	Y	Klebsiella pneumoniae strain QJJ51	WGS	MLST.Klebsiella_pneumoniae.11	PRJNA395306	SAMN07375178			blood			Human, Homo sapiens
573.17813	Y	Klebsiella pneumoniae strain QJJ51	WGS	MLST.Klebsiella_pneumoniae.11	PRJNA429760	SAMN08358921			blood			Human, Homo sapiens
573.14971	Y	Klebsiella pneumoniae strain QJJ49	WGS	MLST.Klebsiella_pneumoniae.11	PRJNA395306	SAMN07375177			Ascites sample			Human, Homo sapiens
573.17808	Y	Klebsiella pneumoniae strain QJJ49	WGS	MLST.Klebsiella_pneumoniae.11	PRJNA429754	SAMN08358875			Ascites			Human, Homo sapiens
573.14969	Y	Klebsiella pneumoniae strain QJJ36	WGS	MLST.Klebsiella_pneumoniae.11	PRJNA395306	SAMN07375176			blood			Human, Homo sapiens
573.17812	Y	Klebsiella pneumoniae strain QJJ36	WGS	MLST.Klebsiella_pneumoniae.11	PRJNA429752	SAMN08358662			blood			Human, Homo sapiens
573.14968	Y	Klebsiella pneumoniae strain QJJ29	WGS	MLST.Klebsiella_pneumoniae.11	PRJNA395306	SAMN07375174			blood			Human, Homo sapiens
573.17807	Y	Klebsiella pneumoniae strain QJJ29	WGS	MLST.Klebsiella_pneumoniae.11	PRJNA429745	SAMN08358588			blood			Human, Homo sapiens
573.17923	Y	Klebsiella pneumoniae strain PMM475	WGS	MLST.Klebsiella_pneumoniae.43	PRJNA436652	SAMN08629892		4	Endotracheal Aspirate		India	Human, Homo sapiens
573.33420	Y	Klebsiella pneumoniae strain PMK9	WGS	MLST.Klebsiella_pneumoniae.15		SAMN02885396					Nepal	Human, Homo sapiens
573.33421	Y	Klebsiella pneumoniae strain PMK7	WGS	MLST.Klebsiella_pneumoniae.15		SAMN02885395					Nepal	Human, Homo sapiens
573.33419	Y	Klebsiella pneumoniae strain PMK6	WGS	MLST.Klebsiella_pneumoniae.15		SAMN02885394					Nepal	Human, Homo sapiens
573.33418	Y	Klebsiella pneumoniae strain PMK5b	WGS	MLST.Klebsiella_pneumoniae.15		SAMN02885393					Nepal	Human, Homo sapiens
573.33416	Y	Klebsiella pneumoniae strain PMK5a	WGS	MLST.Klebsiella_pneumoniae.15		SAMN02885392					Nepal	Human, Homo sapiens
573.33417	Y	Klebsiella pneumoniae strain PMK4b	WGS	MLST.Klebsiella_pneumoniae.15		SAMN02885391					Nepal	Human, Homo sapiens
573.33415	Y	Klebsiella pneumoniae strain PMK4a	WGS	MLST.Klebsiella_pneumoniae.15		SAMN02885390					Nepal	Human, Homo sapiens
573.33422	Y	Klebsiella pneumoniae strain PMK3	WGS	MLST.Klebsiella_pneumoniae.15		SAMN02885389					Nepal	Human, Homo sapiens
573.33404	Y	Klebsiella pneumoniae strain PMK26b	WGS	MLST.Klebsiella_pneumoniae.15		SAMN02885388					Nepal	Human, Homo sapiens
573.33405	Y	Klebsiella pneumoniae strain PMK26a	WGS	MLST.Klebsiella_pneumoniae.15		SAMN02885387					Nepal	Human, Homo sapiens
573.33412	Y	Klebsiella pneumoniae strain PMK25	WGS	MLST.Klebsiella_pneumoniae.15		SAMN02885386					Nepal	Human, Homo sapiens
573.33409	Y	Klebsiella pneumoniae strain PMK24	WGS	MLST.Klebsiella_pneumoniae.15		SAMN02885385					Nepal	Human, Homo sapiens
573.33407	Y	Klebsiella pneumoniae strain PMK23	WGS	MLST.Klebsiella_pneumoniae.15		SAMN02885384					Nepal	Human, Homo sapiens
573.33410	Y	Klebsiella pneumoniae strain PMK22	WGS	MLST.Klebsiella_pneumoniae.15		SAMN02885383					Nepal	Human, Homo sapiens
573.33411	Y	Klebsiella pneumoniae strain PMK21e	WGS	MLST.Klebsiella_pneumoniae.15		SAMN02885382					Nepal	Human, Homo sapiens
573.33406	Y	Klebsiella pneumoniae strain PMK21d	WGS	MLST.Klebsiella_pneumoniae.15		SAMN02885381					Nepal	Human, Homo sapiens
573.33408	Y	Klebsiella pneumoniae strain PMK21c	WGS	MLST.Klebsiella_pneumoniae.15		SAMN02885380					Nepal	Human, Homo sapiens
573.33414	Y	Klebsiella pneumoniae strain PMK21b	WGS	MLST.Klebsiella_pneumoniae.15		SAMN02885379					Nepal	Human, Homo sapiens
573.33413	Y	Klebsiella pneumoniae strain PMK21a	WGS	MLST.Klebsiella_pneumoniae.15		SAMN02885378					Nepal	Human, Homo sapiens
573.33401	Y	Klebsiella pneumoniae strain PMK20a	WGS	MLST.Klebsiella_pneumoniae.15		SAMN02885377					Nepal	Human, Homo sapiens
573.33402	Y	Klebsiella pneumoniae strain PMK19	WGS	MLST.Klebsiella_pneumoniae.15		SAMN02885376					Nepal	Human, Homo sapiens
573.33403	Y	Klebsiella pneumoniae strain PMK18	WGS	MLST.Klebsiella_pneumoniae.15		SAMN02885375					Nepal	Human, Homo sapiens
573.33399	Y	Klebsiella pneumoniae strain PMK17	WGS	MLST.Klebsiella_pneumoniae.15		SAMN02885374					Nepal	Human, Homo sapiens
573.33396	Y	Klebsiella pneumoniae strain PMK16	WGS	MLST.Klebsiella_pneumoniae.15		SAMN02885373					Nepal	Human, Homo sapiens
573.33400	Y	Klebsiella pneumoniae strain PMK15	WGS	MLST.Klebsiella_pneumoniae.15		SAMN02885372					Nepal	Human, Homo sapiens
573.33395	Y	Klebsiella pneumoniae strain PMK14	WGS	MLST.Klebsiella_pneumoniae.15		SAMN02885371					Nepal	Human, Homo sapiens
573.33397	Y	Klebsiella pneumoniae strain PMK13b	WGS	MLST.Klebsiella_pneumoniae.15		SAMN02885370					Nepal	Human, Homo sapiens
573.33398	Y	Klebsiella pneumoniae strain PMK13a	WGS	MLST.Klebsiella_pneumoniae.15		SAMN02885369					Nepal	Human, Homo sapiens
573.33393	Y	Klebsiella pneumoniae strain PMK12	WGS	MLST.Klebsiella_pneumoniae.15		SAMN02885368					Nepal	Human, Homo sapiens
573.33394	Y	Klebsiella pneumoniae strain PMK11	WGS	MLST.Klebsiella_pneumoniae.15		SAMN02885367					Nepal	Human, Homo sapiens
573.33391	Y	Klebsiella pneumoniae strain PMK10	WGS	MLST.Klebsiella_pneumoniae.15		SAMN02885366					Nepal	Human, Homo sapiens
573.1358	Y	Klebsiella pneumoniae strain PMK1	Complete	MLST.Klebsiella_pneumoniae.15	PRJNA253300	SAMN02885365	1	4	Blood		Nepal	Human, Homo sapiens
573.33392	Y	Klebsiella pneumoniae strain PMK1	WGS	MLST.Klebsiella_pneumoniae.15		SAMN02885365					Nepal	Human, Homo sapiens
573.7215	Y	Klebsiella pneumoniae strain PM716	WGS	MLST.Klebsiella_pneumoniae.14	PRJNA343707	SAMN05792433		5	Blood		India	Human, Homo sapiens
573.7213	Y	Klebsiella pneumoniae strain PM565	WGS	MLST.Klebsiella_pneumoniae.11	PRJNA343694	SAMN05792405		5	Blood		India	Human, Homo sapiens
573.7211	Y	Klebsiella pneumoniae strain PM1995	WGS	MLST.Klebsiella_pneumoniae.11	PRJNA343698	SAMN05792413		4	Blood		India	Human, Homo sapiens
573.7212	Y	Klebsiella pneumoniae strain PM1842	WGS	MLST.Klebsiella_pneumoniae.11	PRJNA343697	SAMN05792410		5	Urine		India	Human, Homo sapiens
573.7214	Y	Klebsiella pneumoniae strain PM138	WGS	MLST.Klebsiella_pneumoniae.11	PRJNA343705	SAMN05792428		5	bronchoalveolar lavage		India	Human, Homo sapiens
573.17921	Y	Klebsiella pneumoniae strain PM12640	WGS	MLST.Klebsiella_pneumoniae.43	PRJNA436652	SAMN08629901		4	cerebrospinal fluid		India	Human, Homo sapiens
573.7209	Y	Klebsiella pneumoniae strain PM1134	WGS	MLST.Klebsiella_pneumoniae.14	PRJNA343703	SAMN05792418		5	Blood		India	Human, Homo sapiens
573.18242	Y	Klebsiella pneumoniae strain PM11304	WGS	MLST.Klebsiella_pneumoniae.43	PRJNA436652	SAMN08798890		4	blood		India	Human, Homo sapiens
573.31077	Y	Klebsiella pneumoniae strain PH72	WGS	MLST.Klebsiella_pneumoniae.268							USA, Pakistan	Human, Homo sapiens
573.18475	Y	Klebsiella pneumoniae strain PEC-VIM	WGS	MLST.Klebsiella_pneumoniae.39	PRJNA473366	SAMN09272898		6			Spain	Human, Homo sapiens
573.18474	Y	Klebsiella pneumoniae strain PEC-OXA	WGS	MLST.Klebsiella_pneumoniae.11	PRJNA473365	SAMN09272897		7			Niger	Human, Homo sapiens
573.5673	Y	Klebsiella pneumoniae strain PB94	WGS	MLST.Klebsiella_pneumoniae.23	PRJEB11403	SAMEA3531794			blood		Thailand	Human, Homo sapiens
573.5799	Y	Klebsiella pneumoniae strain PB65	WGS	MLST.Klebsiella_pneumoniae.11	PRJEB11403	SAMEA3531792			sputum		Thailand	Human, Homo sapiens
573.5811	Y	Klebsiella pneumoniae strain PB509	WGS	MLST.Klebsiella_pneumoniae.1318	PRJEB11403	SAMEA3531864			sputum		Thailand	Human, Homo sapiens
573.5697	Y	Klebsiella pneumoniae strain PB502	WGS	MLST.Klebsiella_pneumoniae.23	PRJEB11403	SAMEA3531861			urine		Thailand	Human, Homo sapiens
573.5698	Y	Klebsiella pneumoniae strain PB463	WGS	MLST.Klebsiella_pneumoniae.1318	PRJEB11403	SAMEA3531848			urine		Thailand	Human, Homo sapiens
573.5809	Y	Klebsiella pneumoniae strain PB270	WGS	MLST.Klebsiella_pneumoniae.23	PRJEB11403	SAMEA3531823			blood		Thailand	Human, Homo sapiens
573.5690	Y	Klebsiella pneumoniae strain PB226	WGS	MLST.Klebsiella_pneumoniae.307	PRJEB11403	SAMEA3531817			urine		Thailand	Human, Homo sapiens
573.30919	Y	Klebsiella pneumoniae strain P85	WGS	MLST.Klebsiella_pneumoniae.437	PRJNA510003	SAMN10592703			blood		Brazil	Human, Homo sapiens
573.30959	Y	Klebsiella pneumoniae strain P84	WGS	MLST.Klebsiella_pneumoniae.16	PRJNA510003	SAMN10592661			blood		Brazil	Human, Homo sapiens
573.28578	Y	Klebsiella pneumoniae strain P-7335	WGS	MLST.Klebsiella_pneumoniae.43	PRJNA579067	SAMN13091613			Pus	isolated from patient admitted to SGPGIMS, Lucknow	India	Human, Homo sapiens
573.30943	Y	Klebsiella pneumoniae strain P73	WGS	MLST.Klebsiella_pneumoniae.258	PRJNA510003	SAMN10592676			blood		Brazil	Human, Homo sapiens
573.30941	Y	Klebsiella pneumoniae strain P72	WGS	MLST.Klebsiella_pneumoniae.258	PRJNA510003	SAMN10592675			blood		Brazil	Human, Homo sapiens
573.30940	Y	Klebsiella pneumoniae strain P71	WGS	MLST.Klebsiella_pneumoniae.258	PRJNA510003	SAMN10592674			blood		Brazil	Human, Homo sapiens
573.30956	Y	Klebsiella pneumoniae strain P70	WGS	MLST.Klebsiella_pneumoniae.16	PRJNA510003	SAMN10592659			blood		Brazil	Human, Homo sapiens
573.30927	Y	Klebsiella pneumoniae strain P66	WGS	MLST.Klebsiella_pneumoniae.11	PRJNA510003	SAMN10592693			blood		Brazil	Human, Homo sapiens
573.30923	Y	Klebsiella pneumoniae strain P63	WGS	MLST.Klebsiella_pneumoniae.11	PRJNA510003	SAMN10592691			blood		Brazil	Human, Homo sapiens
573.30954	Y	Klebsiella pneumoniae strain P53	WGS	MLST.Klebsiella_pneumoniae.16	PRJNA510003	SAMN10592658			blood		Brazil	Human, Homo sapiens
573.30945	Y	Klebsiella pneumoniae strain P48	WGS	MLST.Klebsiella_pneumoniae.258	PRJNA510003	SAMN10592673			blood		Brazil	Human, Homo sapiens
573.30948	Y	Klebsiella pneumoniae strain P43	WGS	MLST.Klebsiella_pneumoniae.258	PRJNA510003	SAMN10592672			blood		Brazil	Human, Homo sapiens
573.27519	Y	Klebsiella pneumoniae strain P41	WGS	MLST.Klebsiella_pneumoniae.105	PRJNA564463	SAMN12714270			Sputamentum		China	Human, Homo sapiens
573.30963	Y	Klebsiella pneumoniae strain P31	WGS	MLST.Klebsiella_pneumoniae.16	PRJNA510003	SAMN10592652			blood		Brazil	Human, Homo sapiens
573.27524	Y	Klebsiella pneumoniae strain P28	WGS		PRJNA564463	SAMN12714264			Sputamentum		China	Human, Homo sapiens
573.30967	Y	Klebsiella pneumoniae strain P28	WGS	MLST.Klebsiella_pneumoniae.16	PRJNA510003	SAMN10592651			blood		Brazil	Human, Homo sapiens
573.30922	Y	Klebsiella pneumoniae strain P26	WGS	MLST.Klebsiella_pneumoniae.11	PRJNA510003	SAMN10592685			blood		Brazil	Human, Homo sapiens
573.15379	Y	Klebsiella pneumoniae strain P1428	Complete	MLST.Klebsiella_pneumoniae.23	PRJNA325419	SAMN05231874	1		Sputum		China	Human, Homo sapiens
573.27552	Y	Klebsiella pneumoniae strain P1	WGS	MLST.Klebsiella_pneumoniae.11	PRJNA564463	SAMN12714251			abdominal fluid		China	Human, Homo sapiens
573.30914	Y	Klebsiella pneumoniae strain P07	WGS	MLST.Klebsiella_pneumoniae.437	PRJNA510003	SAMN10592702			blood		Brazil	Human, Homo sapiens
573.27391	Y	Klebsiella pneumoniae strain P010F	WGS	MLST.Klebsiella_pneumoniae.253	PRJNA471164	SAMN09204065			feces		United Kingdom	Human, Homo sapiens
573.25611	Y	Klebsiella pneumoniae strain OD29B	WGS	MLST.Klebsiella_pneumoniae.256	PRJNA349231	SAMN08998658			commercial chicken farm		China	fly
573.19920	Y	Klebsiella pneumoniae strain O7VF_Kp	WGS	MLST.Klebsiella_pneumoniae.219	PRJNA482637	SAMN09710272			Lettuce	isolated from fresh fruits and vegetables purchased at Bejaia city, Algeria	Algeria
573.17907	Y	Klebsiella pneumoniae strain NUHL30457	Complete	MLST.Klebsiella_pneumoniae.86	PRJNA432625	SAMN08455837	1	4			China	Human, Homo sapiens
573.25815	Y	Klebsiella pneumoniae strain NUBRI-K	WGS	MLST.Klebsiella_pneumoniae.14	PRJNA526408	SAMN11098619			sputum		Sudan	Human, Homo sapiens
573.33267	Y	Klebsiella pneumoniae strain NR6153	WGS	258							USA	Human, Homo sapiens
573.33348	Y	Klebsiella pneumoniae strain NR5899	WGS	258							USA	Human, Homo sapiens
573.33375	Y	Klebsiella pneumoniae strain NR5898	WGS	258							USA	Human, Homo sapiens
573.33173	Y	Klebsiella pneumoniae strain NR3914	WGS	258							USA	Human, Homo sapiens
573.33354	Y	Klebsiella pneumoniae strain NR3900	WGS	258							USA	Human, Homo sapiens
573.33293	Y	Klebsiella pneumoniae strain NR3353	WGS	258							USA	Human, Homo sapiens
573.33365	Y	Klebsiella pneumoniae strain NR3194	WGS	258							USA	Human, Homo sapiens
573.33349	Y	Klebsiella pneumoniae strain NR2865	WGS	258							USA	Human, Homo sapiens
573.33300	Y	Klebsiella pneumoniae strain NR2363	WGS	258							USA	Human, Homo sapiens
573.33286	Y	Klebsiella pneumoniae strain NR0891	WGS	258							USA	Human, Homo sapiens
573.33158	Y	Klebsiella pneumoniae strain NR0364	WGS	258							USA	Human, Homo sapiens
573.33315	Y	Klebsiella pneumoniae strain NR0330	WGS	258							USA	Human, Homo sapiens
573.33194	Y	Klebsiella pneumoniae strain NR0017	WGS	258							USA	Human, Homo sapiens
573.27262	Y	Klebsiella pneumoniae strain NOR4_75	WGS	MLST.Klebsiella_pneumoniae.29	PRJNA528606	SAMN11232921			clinical sample		Norway	Human, Homo sapiens
573.32127	Y	Klebsiella pneumoniae strain NNKP343	WGS	MLST.Klebsiella_pneumoniae.395	PRJNA645027	SAMN15489106			burn wound surface		Russia	Human, Homo sapiens
573.32126	Y	Klebsiella pneumoniae strain NNKP315	WGS	MLST.Klebsiella_pneumoniae.395	PRJNA645027	SAMN15489173			burn wound surface		Russia	Human, Homo sapiens
573.31655	Y	Klebsiella pneumoniae strain NMI427_17	WGS	MLST.Klebsiella_pneumoniae.11	PRJNA610720	SAMN14314605			clinical sample		Poland	Human, Homo sapiens
573.31668	Y	Klebsiella pneumoniae strain NMI2569_16	WGS	MLST.Klebsiella_pneumoniae.11	PRJNA610720	SAMN14314591			clinical sample		Poland	Human, Homo sapiens
573.26048	Y	Klebsiella pneumoniae strain NJSXKYY23-CR	WGS	MLST.Klebsiella_pneumoniae.86	PRJNA510171	SAMN10600511			urine		China	Human, Homo sapiens
573.26049	Y	Klebsiella pneumoniae strain NJSXKYY21-CR	WGS	MLST.Klebsiella_pneumoniae.268	PRJNA510171	SAMN10600509			sputum		China	Human, Homo sapiens
573.26013	Y	Klebsiella pneumoniae strain NJSDYYY43-CR	WGS		PRJNA510171	SAMN10600528					China	Human, Homo sapiens
573.26008	Y	Klebsiella pneumoniae strain NJNKYY50-CR	WGS	MLST.Klebsiella_pneumoniae.268	PRJNA510171	SAMN10600535			urine		China	Human, Homo sapiens
573.26041	Y	Klebsiella pneumoniae strain NJNKYY45-CR	WGS	MLST.Klebsiella_pneumoniae.268	PRJNA510171	SAMN10600530					China	Human, Homo sapiens
573.26042	Y	Klebsiella pneumoniae strain NJLSYY39-CS	WGS		PRJNA510171	SAMN10600527			secretion		China	Human, Homo sapiens
573.25987	Y	Klebsiella pneumoniae strain NJGLYY4164-CR	WGS	MLST.Klebsiella_pneumoniae.65	PRJNA510171	SAMN10600584			sputum		China	Human, Homo sapiens
573.26033	Y	Klebsiella pneumoniae strain NJGLYY3842-CR	WGS		PRJNA510171	SAMN10600578			sputum		China	Human, Homo sapiens
573.32138	Y	Klebsiella pneumoniae strain NICU_3_P3	WGS	MLST.Klebsiella_pneumoniae.268	PRJNA529587	SAMN11270027			rectal		Israel	Human, Homo sapiens
573.32131	Y	Klebsiella pneumoniae strain NICU_2_P6	WGS	MLST.Klebsiella_pneumoniae.37	PRJNA529587	SAMN11270034			rectal		Israel	Human, Homo sapiens
573.32132	Y	Klebsiella pneumoniae strain NICU_2_P5	WGS	MLST.Klebsiella_pneumoniae.37	PRJNA529587	SAMN11270033			rectal		Israel	Human, Homo sapiens
573.32133	Y	Klebsiella pneumoniae strain NICU_2_P4	WGS	MLST.Klebsiella_pneumoniae.37	PRJNA529587	SAMN11270032			rectal		Israel	Human, Homo sapiens
573.32134	Y	Klebsiella pneumoniae strain NICU_2_P3	WGS	MLST.Klebsiella_pneumoniae.105	PRJNA529587	SAMN11270031			rectal		Israel	Human, Homo sapiens
573.32137	Y	Klebsiella pneumoniae strain NICU_2_P1	WGS	MLST.Klebsiella_pneumoniae.37	PRJNA529587	SAMN11270029			rectal		Israel	Human, Homo sapiens
573.25630	Y	Klebsiella pneumoniae strain NH34	Complete	MLST.Klebsiella_pneumoniae.14	PRJNA508868	SAMN10531975	1	2	sputum		Thailand	Human, Homo sapiens
573.20151	Y	Klebsiella pneumoniae strain NCTC9662	WGS	MLST.Klebsiella_pneumoniae.91	PRJEB6403	SAMEA3492654			Sputum			Human, Homo sapiens
573.20144	Y	Klebsiella pneumoniae strain NCTC9661	WGS	MLST.Klebsiella_pneumoniae.91	PRJEB6403	SAMEA3492653			Sputum			Human, Homo sapiens
573.20141	Y	Klebsiella pneumoniae strain NCTC9637	WGS	MLST.Klebsiella_pneumoniae.3	PRJEB6403	SAMEA3340638			not available: to be reported later
573.20133	Y	Klebsiella pneumoniae strain NCTC9635	WGS	MLST.Klebsiella_pneumoniae.3	PRJEB6403	SAMEA3340405			not available: to be reported later
573.20150	Y	Klebsiella pneumoniae strain NCTC9632	WGS	MLST.Klebsiella_pneumoniae.3	PRJEB6403	SAMEA3345127			not available: to be reported later
573.20178	Y	Klebsiella pneumoniae strain NCTC9617	WGS		PRJEB6403	SAMEA3340637			not available: to be reported later		United States
573.27579	Y	Klebsiella pneumoniae strain NCTC9616	WGS	MLST.Klebsiella_pneumoniae.82	PRJEB6403	SAMEA3340636			not available		USA
573.20179	Y	Klebsiella pneumoniae strain NCTC9498	WGS	MLST.Klebsiella_pneumoniae.82	PRJEB6403	SAMEA3340634			not available: to be reported later
573.27600	Y	Klebsiella pneumoniae strain NCTC9495	WGS	MLST.Klebsiella_pneumoniae.82	PRJEB6403	SAMEA3492651			pleural cavity		USA	Human, Homo sapiens
573.20180	Y	Klebsiella pneumoniae strain NCTC9175	WGS	MLST.Klebsiella_pneumoniae.77	PRJEB6403	SAMEA3368257			Urine
573.27591	Y	Klebsiella pneumoniae strain NCTC9174	WGS	MLST.Klebsiella_pneumoniae.1219	PRJEB6403	SAMEA3376911			urine		Denmark
573.20152	Y	Klebsiella pneumoniae strain NCTC9151	WGS		PRJEB6403	SAMEA3340403			Pus
573.20139	Y	Klebsiella pneumoniae strain NCTC8849	WGS	MLST.Klebsiella_pneumoniae.3	PRJEB6403	SAMEA3345119			Respiratory Tract		United Kingdom	Human, Homo sapiens
573.27577	Y	Klebsiella pneumoniae strain NCTC8839	WGS	MLST.Klebsiella_pneumoniae.82	PRJEB6403	SAMEA3340625			sputum		United Kingdom
573.20163	Y	Klebsiella pneumoniae strain NCTC5053	WGS		PRJEB6403	SAMEA3529256			not available: to be reported later
573.20147	Y	Klebsiella pneumoniae strain NCTC5051	WGS	MLST.Klebsiella_pneumoniae.91	PRJEB6403	SAMEA3505367			not available: to be reported later		Netherlands
573.20167	Y	Klebsiella pneumoniae strain NCTC204	WGS	MLST.Klebsiella_pneumoniae.3	PRJEB6403	SAMEA3529254			not available: to be reported later
573.20187	Y	Klebsiella pneumoniae strain NCTC13701	WGS	MLST.Klebsiella_pneumoniae.82	PRJEB6403	SAMEA3879498
573.20099	Y	Klebsiella pneumoniae strain NCTC13698	WGS	MLST.Klebsiella_pneumoniae.82	PRJEB6403	SAMEA3867453
573.20186	Y	Klebsiella pneumoniae strain NCTC13694	WGS	MLST.Klebsiella_pneumoniae.82	PRJEB6403	SAMEA3871787
573.20102	Y	Klebsiella pneumoniae strain NCTC13691	WGS		PRJEB6403	SAMEA104307700			Urine
573.20123	Y	Klebsiella pneumoniae strain NCTC13684	WGS	MLST.Klebsiella_pneumoniae.82	PRJEB6403	SAMEA3919811
573.20117	Y	Klebsiella pneumoniae strain NCTC13676	WGS	MLST.Klebsiella_pneumoniae.82	PRJEB6403	SAMEA3919804
573.20122	Y	Klebsiella pneumoniae strain NCTC13675	WGS	MLST.Klebsiella_pneumoniae.82	PRJEB6403	SAMEA3919798
573.20127	Y	Klebsiella pneumoniae strain NCTC13674	WGS		PRJEB6403	SAMEA3919797			not available: to be reported later
573.20101	Y	Klebsiella pneumoniae strain NCTC13671	WGS	MLST.Klebsiella_pneumoniae.82	PRJEB6403	SAMEA3919794
573.20121	Y	Klebsiella pneumoniae strain NCTC13669	WGS	MLST.Klebsiella_pneumoniae.82	PRJEB6403	SAMEA3919793
573.20104	Y	Klebsiella pneumoniae strain NCTC12463	WGS		PRJEB6403	SAMEA3251448			not available: to be reported later
573.20169	Y	Klebsiella pneumoniae strain NCTC11679	WGS	MLST.Klebsiella_pneumoniae.76	PRJEB6403	SAMEA3282962			not available: to be reported later
573.27576	Y	Klebsiella pneumoniae strain NCTC10213	WGS	MLST.Klebsiella_pneumoniae.82	PRJEB6403	SAMEA3251427			throat			Human, Homo sapiens
573.27370	Y	Klebsiella pneumoniae strain N015.H-11	WGS	MLST.Klebsiella_pneumoniae.188	PRJNA489090	SAMN09981244			stool		USA	Human, Homo sapiens
573.24168	Y	Klebsiella pneumoniae strain MUGSI_87	WGS	MLST.Klebsiella_pneumoniae.15
573.24446	Y	Klebsiella pneumoniae strain MUGSI_87	WGS	MLST.Klebsiella_pneumoniae.15	PRJNA288601	SAMN05170186			Urine		United States	Human, Homo sapiens
573.24132	Y	Klebsiella pneumoniae strain MUGSI_42	WGS	MLST.Klebsiella_pneumoniae.147
573.24411	Y	Klebsiella pneumoniae strain MUGSI_42	WGS	MLST.Klebsiella_pneumoniae.147	PRJNA288601	SAMN05170111			Urine		United States	Human, Homo sapiens
573.24124	Y	Klebsiella pneumoniae strain MUGSI_320	WGS	MLST.Klebsiella_pneumoniae.147
573.24402	Y	Klebsiella pneumoniae strain MUGSI_320	WGS	MLST.Klebsiella_pneumoniae.147	PRJNA288601	SAMN05170330			Urine		United States	Human, Homo sapiens
573.24106	Y	Klebsiella pneumoniae strain MUGSI_246	WGS
573.24384	Y	Klebsiella pneumoniae strain MUGSI_246	WGS		PRJNA288601	SAMN05170211			Urine		United States	Human, Homo sapiens
573.24095	Y	Klebsiella pneumoniae strain MUGSI_190	WGS	MLST.Klebsiella_pneumoniae.147
573.24373	Y	Klebsiella pneumoniae strain MUGSI_190	WGS	MLST.Klebsiella_pneumoniae.147	PRJNA288601	SAMN05170329			Urine		United States	Human, Homo sapiens
573.24091	Y	Klebsiella pneumoniae strain MUGSI_180	WGS	MLST.Klebsiella_pneumoniae.580
573.24369	Y	Klebsiella pneumoniae strain MUGSI_180	WGS	MLST.Klebsiella_pneumoniae.580	PRJNA288601	SAMN05170141			URINE		United States	Human, Homo sapiens
573.24059	Y	Klebsiella pneumoniae strain MUGSI_119	WGS
573.24337	Y	Klebsiella pneumoniae strain MUGSI_119	WGS		PRJNA288601	SAMN05170253			Urine		United States	Human, Homo sapiens
573.1921	Y	Klebsiella pneumoniae strain MS6671	Complete	MLST.Klebsiella_pneumoniae.147	PRJEB7538	SAMEA3257677	1	6	urine		United Arab Emirates	Human, Homo sapiens
573.17945	Y	Klebsiella pneumoniae strain MH16-390M	WGS	MLST.Klebsiella_pneumoniae.656	PRJDB6655	SAMD00112940					Viet Nam	Human, Homo sapiens
573.31285	Y	Klebsiella pneumoniae strain MH15-274M	WGS	MLST.Klebsiella_pneumoniae.273	PRJDB6655	SAMD00141416					Viet Nam	Human, Homo sapiens
573.31284	Y	Klebsiella pneumoniae strain MH15-269M	WGS	MLST.Klebsiella_pneumoniae.273	PRJDB6655	SAMD00141414					Viet Nam	Human, Homo sapiens
573.1641	Y	Klebsiella pneumoniae strain MGH94	WGS	MLST.Klebsiella_pneumoniae.23	PRJNA271899	SAMN03280393						Human, Homo sapiens
573.1635	Y	Klebsiella pneumoniae strain MGH84	WGS	MLST.Klebsiella_pneumoniae.111	PRJNA271899	SAMN03280387						Human, Homo sapiens
573.1633	Y	Klebsiella pneumoniae strain MGH81	WGS		PRJNA271899	SAMN03280384						Human, Homo sapiens
573.9806	Y	Klebsiella pneumoniae strain MGH157	WGS	MLST.Klebsiella_pneumoniae.14	PRJNA271899	SAMN04521906					United States	Human, Homo sapiens
573.9805	Y	Klebsiella pneumoniae strain MGH155	WGS	MLST.Klebsiella_pneumoniae.15	PRJNA271899	SAMN04521904					United States	Human, Homo sapiens
573.9801	Y	Klebsiella pneumoniae strain MGH134	WGS	MLST.Klebsiella_pneumoniae.478	PRJNA271899	SAMN04521885					United States	Human, Homo sapiens
573.9800	Y	Klebsiella pneumoniae strain MGH133	WGS	MLST.Klebsiella_pneumoniae.2147	PRJNA271899	SAMN04521884					United States	Human, Homo sapiens
573.1654	Y	Klebsiella pneumoniae strain MGH117	WGS	MLST.Klebsiella_pneumoniae.15	PRJNA271899	SAMN03280406						Human, Homo sapiens
573.1653	Y	Klebsiella pneumoniae strain MGH115	WGS	MLST.Klebsiella_pneumoniae.15	PRJNA271899	SAMN03280404						Human, Homo sapiens
573.1651	Y	Klebsiella pneumoniae strain MGH114	WGS	MLST.Klebsiella_pneumoniae.641	PRJNA271899	SAMN03280403						Human, Homo sapiens
573.1650	Y	Klebsiella pneumoniae strain MGH113	WGS	MLST.Klebsiella_pneumoniae.143	PRJNA271899	SAMN03280402						Human, Homo sapiens
573.1648	Y	Klebsiella pneumoniae strain MGH111	WGS	MLST.Klebsiella_pneumoniae.2147	PRJNA271899	SAMN03280400						Human, Homo sapiens
573.25817	Y	Klebsiella pneumoniae strain MGF003	WGS	MLST.Klebsiella_pneumoniae.39	PRJNA531517	SAMN11366422			bodyfluid		Malaysia	Human, Homo sapiens
573.32446	Y	Klebsiella pneumoniae strain ME30	WGS	MLST.Klebsiella_pneumoniae.1728	PRJEB37902	SAMEA7026324			Garcinia xanthochymus leaf	isolated 75 bacterial endophytes from 24 medicinal plant species from the Western Ghats, India	India	Garcinia xanthochymus
573.178	Y	Klebsiella pneumoniae strain LS357		MLST.Klebsiella_pneumoniae.23	PRJNA428157	SAMN08281238			Liver abscess puncture fluid		China	Human, Homo sapiens
573.178	Y	Klebsiella pneumoniae strain LS356		MLST.Klebsiella_pneumoniae.485	PRJNA428155	SAMN08281236			Liver abscess puncture fluid		China	Human, Homo sapiens
573.178	Y	Klebsiella pneumoniae strain LS355		MLST.Klebsiella_pneumoniae.1941	PRJNA428161	SAMN08281242			Liver abscess puncture fluid		China	Human, Homo sapiens
573.18073	Y	Klebsiella pneumoniae strain LIM964	WGS	MLST.Klebsiella_pneumoniae.442	PRJNA377546	SAMN06462043			central nervous system		Brazil	Human, Homo sapiens
573.14878	Y	Klebsiella pneumoniae strain L69	WGS	MLST.Klebsiella_pneumoniae.11	PRJNA390758	SAMN07251847			feces		China	Human, Homo sapiens
573.14880	Y	Klebsiella pneumoniae strain L61	WGS	MLST.Klebsiella_pneumoniae.11	PRJNA390758	SAMN07251845			feces		China	Human, Homo sapiens
573.14885	Y	Klebsiella pneumoniae strain L531	WGS	MLST.Klebsiella_pneumoniae.11	PRJNA390758	SAMN07251841			feces		China	Human, Homo sapiens
573.14887	Y	Klebsiella pneumoniae strain L529	WGS	MLST.Klebsiella_pneumoniae.11	PRJNA390758	SAMN07251840			feces		China	Human, Homo sapiens
573.14892	Y	Klebsiella pneumoniae strain L513	WGS	MLST.Klebsiella_pneumoniae.11	PRJNA390758	SAMN07251833			feces		China	Human, Homo sapiens
573.14895	Y	Klebsiella pneumoniae strain L511	WGS	MLST.Klebsiella_pneumoniae.11	PRJNA390758	SAMN07251832			feces		China	Human, Homo sapiens
573.14898	Y	Klebsiella pneumoniae strain L491	WGS	MLST.Klebsiella_pneumoniae.11	PRJNA390758	SAMN07251829			feces		China	Human, Homo sapiens
573.18071	Y	Klebsiella pneumoniae strain L491	Complete	MLST.Klebsiella_pneumoniae.11	PRJNA449865	SAMN08932690	1	4	feces		China	Human, Homo sapiens
573.14897	Y	Klebsiella pneumoniae strain L482	WGS	MLST.Klebsiella_pneumoniae.11	PRJNA390758	SAMN07251828			feces		China	Human, Homo sapiens
573.27211	Y	Klebsiella pneumoniae strain L482	Complete	MLST.Klebsiella_pneumoniae.11	PRJNA449865	SAMN10434199	1	5	stool		China	Human, Homo sapiens
573.14903	Y	Klebsiella pneumoniae strain L462	WGS	MLST.Klebsiella_pneumoniae.11	PRJNA390758	SAMN07251826			feces		China	Human, Homo sapiens
573.14904	Y	Klebsiella pneumoniae strain L400	WGS	MLST.Klebsiella_pneumoniae.11	PRJNA390758	SAMN07251821			feces		China	Human, Homo sapiens
573.27210	Y	Klebsiella pneumoniae strain L39_2	Complete	MLST.Klebsiella_pneumoniae.11	PRJNA449865	SAMN10433884	1	5	stool		China	Human, Homo sapiens
573.14906	Y	Klebsiella pneumoniae strain L39	WGS	MLST.Klebsiella_pneumoniae.11	PRJNA390758	SAMN07251820			feces		China	Human, Homo sapiens
573.14905	Y	Klebsiella pneumoniae strain L388	WGS	MLST.Klebsiella_pneumoniae.11	PRJNA390758	SAMN07251819			feces		China	Human, Homo sapiens
573.18070	Y	Klebsiella pneumoniae strain L388	Complete	MLST.Klebsiella_pneumoniae.11	PRJNA449865	SAMN08932689	1	5	feces		China	Human, Homo sapiens
573.29481	Y	Klebsiella pneumoniae strain L3754	WGS	MLST.Klebsiella_pneumoniae.322	PRJNA524703	SAMN11417982			stool		USA	Human, Homo sapiens
573.29482	Y	Klebsiella pneumoniae strain L3734	WGS	MLST.Klebsiella_pneumoniae.322	PRJNA524703	SAMN11417981			stool		USA	Human, Homo sapiens
573.14915	Y	Klebsiella pneumoniae strain L350	WGS	MLST.Klebsiella_pneumoniae.11	PRJNA390758	SAMN07251812			feces		China	Human, Homo sapiens
573.14912	Y	Klebsiella pneumoniae strain L31	WGS	MLST.Klebsiella_pneumoniae.11	PRJNA390758	SAMN07251811			feces		China	Human, Homo sapiens
573.14919	Y	Klebsiella pneumoniae strain L30	WGS	MLST.Klebsiella_pneumoniae.11	PRJNA390758	SAMN07251810			feces		China	Human, Homo sapiens
573.14917	Y	Klebsiella pneumoniae strain L299	WGS	MLST.Klebsiella_pneumoniae.11	PRJNA390758	SAMN07251809			feces		China	Human, Homo sapiens
573.14918	Y	Klebsiella pneumoniae strain L256	WGS	MLST.Klebsiella_pneumoniae.11	PRJNA390758	SAMN07251807			feces		China	Human, Homo sapiens
573.14927	Y	Klebsiella pneumoniae strain L201	WGS	MLST.Klebsiella_pneumoniae.11	PRJNA390758	SAMN07251802			feces		China	Human, Homo sapiens
573.14925	Y	Klebsiella pneumoniae strain L20	WGS	MLST.Klebsiella_pneumoniae.11	PRJNA390758	SAMN07251801			feces		China	Human, Homo sapiens
573.31745	Y	Klebsiella pneumoniae strain L18	WGS	MLST.Klebsiella_pneumoniae.627	PRJNA631965	SAMN14898741			backyard farm #9, cloacal swab #18		Nigeria	Chicken, Gallus gallus
573.27342	Y	Klebsiella pneumoniae strain KZN_INI_KINF_90	WGS	MLST.Klebsiella_pneumoniae.23	PRJNA556398	SAMN12349650		10	feces		Russia	Homo sapiens sapiens
573.27341	Y	Klebsiella pneumoniae strain KZN_INI_KINF_60	WGS	MLST.Klebsiella_pneumoniae.268	PRJNA556398	SAMN12349655		15	feces		Russia	Homo sapiens sapiens
573.27344	Y	Klebsiella pneumoniae strain KZN_INI_KINF_29	WGS	MLST.Klebsiella_pneumoniae.23	PRJNA556398	SAMN12349654		11	feces		Russia	Homo sapiens sapiens
573.27343	Y	Klebsiella pneumoniae strain KZN_INI_KINF_28	WGS	MLST.Klebsiella_pneumoniae.23	PRJNA556398	SAMN12349653		9	feces		Russia	Homo sapiens sapiens
573.27349	Y	Klebsiella pneumoniae strain KZN_INI_KINF_27	WGS	MLST.Klebsiella_pneumoniae.23	PRJNA556398	SAMN12349652		8	feces		Russia	Homo sapiens sapiens
573.27347	Y	Klebsiella pneumoniae strain KZN_INI_KINF_22	WGS	MLST.Klebsiella_pneumoniae.23	PRJNA556398	SAMN12349649		12	feces		Russia	Homo sapiens sapiens
573.15575	Y	Klebsiella pneumoniae strain KSB2_8A	WGS	MLST.Klebsiella_pneumoniae.463	PRJEB6891	SAMEA3357398			rectal swab		Australia	Human, Homo sapiens
573.15573	Y	Klebsiella pneumoniae strain KSB2_6A	WGS	MLST.Klebsiella_pneumoniae.641	PRJEB6891	SAMEA3357394			rectal swab		Australia	Human, Homo sapiens
573.15621	Y	Klebsiella pneumoniae strain KSB2_5B	WGS	MLST.Klebsiella_pneumoniae.412	PRJNA351909	SAMN06112205			rectal swab		Australia	Human, Homo sapiens
573.15600	Y	Klebsiella pneumoniae strain KSB2_4C	WGS	MLST.Klebsiella_pneumoniae.1049	PRJNA351909	SAMN06112207			rectal swab		Australia	Human, Homo sapiens
573.15572	Y	Klebsiella pneumoniae strain KSB2_4A	WGS	MLST.Klebsiella_pneumoniae.1191	PRJEB6891	SAMEA3357390			rectal swab		Australia	Human, Homo sapiens
573.15367	Y	Klebsiella pneumoniae strain KSB2_1B	Complete	MLST.Klebsiella_pneumoniae.323	PRJNA351909	SAMEA3357405	1	10
573.15607	Y	Klebsiella pneumoniae strain KSB1_7I	WGS		PRJNA351909	SAMN06112203			rectal swab		Australia	Human, Homo sapiens
573.15362	Y	Klebsiella pneumoniae strain KSB1_7E	Complete	MLST.Klebsiella_pneumoniae.323	PRJNA351909	SAMEA3357328	1	2
573.15619	Y	Klebsiella pneumoniae strain KSB1_6F	WGS	MLST.Klebsiella_pneumoniae.116	PRJNA351909	SAMN06112198			rectal swab		Australia	Human, Homo sapiens
573.15377	Y	Klebsiella pneumoniae strain KSB1_4E	Complete	MLST.Klebsiella_pneumoniae.323	PRJNA351909	SAMEA3357325	1	4
573.15569	Y	Klebsiella pneumoniae strain KSB1_3J	WGS	MLST.Klebsiella_pneumoniae.152	PRJEB6891	SAMEA3357370			rectal swab		Australia	Human, Homo sapiens
573.15551	Y	Klebsiella pneumoniae strain KSB1_2E	WGS		PRJEB6891	SAMEA3357323			rectal swab		Australia	Human, Homo sapiens
573.20007	Y	Klebsiella pneumoniae strain KSB1_1I-sc-2280289	Complete	MLST.Klebsiella_pneumoniae.661	PRJNA486877	SAMEA3357358	1	2
573.15368	Y	Klebsiella pneumoniae strain KSB1_10J	Complete	MLST.Klebsiella_pneumoniae.323	PRJNA351909	SAMEA3357381	1	5
573.20085	Y	Klebsiella pneumoniae strain KpWDB	WGS	MLST.Klebsiella_pneumoniae.3400	PRJNA488173	SAMN09926237			river water		Austria
573.20079	Y	Klebsiella pneumoniae strain KpWDA	WGS	MLST.Klebsiella_pneumoniae.11	PRJNA488173	SAMN09926140			river water		Austria
573.25985	Y	Klebsiella pneumoniae strain KpvST147B_SE1_1_NDM	Complete	MLST.Klebsiella_pneumoniae.147	PRJNA483246	SAMN11835544	1	7	rectal swab		United Kingdom	Human, Homo sapiens
573.18715	Y	Klebsiella pneumoniae strain KpV_S_1	WGS	MLST.Klebsiella_pneumoniae.661	PRJEB25824	SAMEA1049529				isolated in an Northern Italian hospital	Italy	Human, Homo sapiens
573.23185	Y	Klebsiella pneumoniae strain KP-PSC5	WGS	MLST.Klebsiella_pneumoniae.1245	PRJDB7545	SAMD00144881				derived microbiota exhibited T helper (Th)17 cell responses in the liver and increased susceptibility to hepatobiliary injuries	Japan	Human, Homo sapiens
573.20084	Y	Klebsiella pneumoniae strain KpPD	WGS	MLST.Klebsiella_pneumoniae.323	PRJNA488173	SAMN09926242					Austria	Human, Homo sapiens
573.20083	Y	Klebsiella pneumoniae strain KpPA	WGS	MLST.Klebsiella_pneumoniae.11	PRJNA488173	SAMN09926141					Austria	Human, Homo sapiens
573.31046	Y	Klebsiella pneumoniae strain KpP1	WGS		PRJNA612869	SAMN14384636			meat		Brazil
573.27640	Y	Klebsiella pneumoniae strain kpnS	WGS		PRJEB32677	SAMEA5620607
573.17885	Y	Klebsiella pneumoniae strain KPNIH51	WGS	MLST.Klebsiella_pneumoniae.359	PRJNA430813	SAMN06040419			patients and hospital environment	isolated from patients and hospital environment	United States	Human, Homo sapiens
573.17821	Y	Klebsiella pneumoniae strain KPNIH50	Complete	MLST.Klebsiella_pneumoniae.252	PRJNA430813	SAMN06040389	1	5	patients and hospital environment	isolated from patients and hospital environment	United States	Human, Homo sapiens
573.17822	Y	Klebsiella pneumoniae strain KPNIH49	Complete	MLST.Klebsiella_pneumoniae.359	PRJNA430813	SAMN06040388	1	8	patients and hospital environment	isolated from patients and hospital environment	United States	Human, Homo sapiens
573.17904	Y	Klebsiella pneumoniae strain KPNIH48	Complete	MLST.Klebsiella_pneumoniae.252	PRJNA430813	SAMN06040387	1	6	patients and hospital environment	isolated from patients and hospital environment	United States	Human, Homo sapiens
573.4030	Y	Klebsiella pneumoniae strain KPNIH39	Complete	MLST.Klebsiella_pneumoniae.37	PRJNA279611	SAMN03455930	1	3			United States	Human, Homo sapiens
573.29918	Y	Klebsiella pneumoniae strain Kpngiani7132621	WGS	MLST.Klebsiella_pneumoniae.395	PRJEB22890	SAMEA104414943
573.29898	Y	Klebsiella pneumoniae strain Kpngiani7132594	WGS	MLST.Klebsiella_pneumoniae.395	PRJEB22890	SAMEA104414938
573.29883	Y	Klebsiella pneumoniae strain Kpngiani7132580	WGS	MLST.Klebsiella_pneumoniae.395	PRJEB22890	SAMEA104414924
573.29892	Y	Klebsiella pneumoniae strain Kpngiani7132578	WGS	MLST.Klebsiella_pneumoniae.395	PRJEB22890	SAMEA104414922
573.29878	Y	Klebsiella pneumoniae strain Kpngiani7132576	WGS	MLST.Klebsiella_pneumoniae.395	PRJEB22890	SAMEA104414920
573.29879	Y	Klebsiella pneumoniae strain Kpngiani7132575	WGS	MLST.Klebsiella_pneumoniae.395	PRJEB22890	SAMEA104414919
573.29895	Y	Klebsiella pneumoniae strain Kpngiani7132574	WGS	MLST.Klebsiella_pneumoniae.395	PRJEB22890	SAMEA104414918
573.29889	Y	Klebsiella pneumoniae strain Kpngiani7132573	WGS	MLST.Klebsiella_pneumoniae.395	PRJEB22890	SAMEA104414917
573.29861	Y	Klebsiella pneumoniae strain Kpngiani7132558	WGS	MLST.Klebsiella_pneumoniae.11	PRJEB22890	SAMEA104414902
573.29993	Y	Klebsiella pneumoniae strain Kpngiani7132554	WGS	MLST.Klebsiella_pneumoniae.512	PRJEB22890	SAMEA104414898
573.30009	Y	Klebsiella pneumoniae strain Kpngiani7132549	WGS	MLST.Klebsiella_pneumoniae.101	PRJEB22890	SAMEA104414893
573.30013	Y	Klebsiella pneumoniae strain Kpngiani7132548	WGS	MLST.Klebsiella_pneumoniae.11	PRJEB22890	SAMEA104414892
573.30004	Y	Klebsiella pneumoniae strain Kpngiani7132546	WGS	MLST.Klebsiella_pneumoniae.11	PRJEB22890	SAMEA104414890
573.29938	Y	Klebsiella pneumoniae strain Kpngiani7132501	WGS	MLST.Klebsiella_pneumoniae.45	PRJEB22890	SAMEA104414845
573.29960	Y	Klebsiella pneumoniae strain Kpngiani7132488	WGS	MLST.Klebsiella_pneumoniae.23	PRJEB22890	SAMEA104414832
573.23322	Y	Klebsiella pneumoniae strain kpneu047	WGS		PRJEB28660	SAMEA4916119			hospital		Switzerland	Human, Homo sapiens
573.23306	Y	Klebsiella pneumoniae strain kpneu031	WGS	MLST.Klebsiella_pneumoniae.45	PRJEB28660	SAMEA4916086			hospital		Switzerland	Human, Homo sapiens
573.23288	Y	Klebsiella pneumoniae strain kpneu014	WGS	MLST.Klebsiella_pneumoniae.45	PRJEB28660	SAMEA4916052			hospital		Switzerland	Human, Homo sapiens
573.26068	Y	Klebsiella pneumoniae strain kpneu007	WGS	MLST.Klebsiella_pneumoniae.48	PRJEB28660	SAMEA4916039			hospital		Switzerland	Human, Homo sapiens
573.31295	Y	Klebsiella pneumoniae strain KPN908	WGS	MLST.Klebsiella_pneumoniae.14	PRJNA522332	SAMN10928537			rectal swab		South Korea	Human, Homo sapiens
573.31299	Y	Klebsiella pneumoniae strain KPN902	WGS		PRJNA522332	SAMN10928531			rectal swab		South Korea	Human, Homo sapiens
573.31296	Y	Klebsiella pneumoniae strain KPN697	WGS	MLST.Klebsiella_pneumoniae.14	PRJNA522332	SAMN10928532			rectal swab		South Korea	Human, Homo sapiens
573.31297	Y	Klebsiella pneumoniae strain KPN674	WGS	MLST.Klebsiella_pneumoniae.14	PRJNA522332	SAMN10928530			rectal swab		South Korea	Human, Homo sapiens
573.31298	Y	Klebsiella pneumoniae strain KPN673	WGS	MLST.Klebsiella_pneumoniae.14	PRJNA522332	SAMN10928528			rectal swab		South Korea	Human, Homo sapiens
573.31301	Y	Klebsiella pneumoniae strain KPN671	WGS	MLST.Klebsiella_pneumoniae.14	PRJNA522332	SAMN10928527			rectal swab		South Korea	Human, Homo sapiens
573.31302	Y	Klebsiella pneumoniae strain KPN638	WGS	MLST.Klebsiella_pneumoniae.14	PRJNA522332	SAMN10928524			rectal swab		South Korea	Human, Homo sapiens
573.31342	Y	Klebsiella pneumoniae strain KPN55602	Complete	MLST.Klebsiella_pneumoniae.86	PRJNA560092	SAMN12568551	1	2	blood		China	Human, Homo sapiens
573.12460	Y	Klebsiella pneumoniae strain KPN528	Complete	MLST.Klebsiella_pneumoniae.14	PRJNA376414	SAMN06437491	1	3	respiratory		United States	Human, Homo sapiens
573.31577	Y	Klebsiella pneumoniae strain KPN41053	Complete	MLST.Klebsiella_pneumoniae.660	PRJNA623171	SAMN14540328	1	1	blood		China
573.31048	Y	Klebsiella pneumoniae strain Kpn2166	Complete	MLST.Klebsiella_pneumoniae.86	PRJEB34867	SAMEA6081871	1	2	stool	isolated in France	France	Human, Homo sapiens
573.27637	Y	Klebsiella pneumoniae strain kpn19662	WGS	MLST.Klebsiella_pneumoniae.37	PRJEB32677	SAMEA5620603
573.27641	Y	Klebsiella pneumoniae strain kpn194191	WGS	MLST.Klebsiella_pneumoniae.37	PRJEB32677	SAMEA5620605
573.12459	Y	Klebsiella pneumoniae strain KPN1481	Complete	MLST.Klebsiella_pneumoniae.906	PRJNA376414	SAMN06438458	1	5	urine		United States	Human, Homo sapiens
573.32117	Y	Klebsiella pneumoniae strain Kpn1256-NDM1	WGS	MLST.Klebsiella_pneumoniae.11	PRJNA628735	SAMN14750017			Central venous catheter tip	isolated from patients hospitalized in Bulgaria	Bulgaria	Human, Homo sapiens
573.31300	Y	Klebsiella pneumoniae strain KPN1014	WGS	MLST.Klebsiella_pneumoniae.14	PRJNA522332	SAMN10928536			rectal swab		South Korea	Human, Homo sapiens
573.30903	Y	Klebsiella pneumoniae strain KPM_72	WGS	MLST.Klebsiella_pneumoniae.17	PRJNA607022	SAMN14120190					Lebanon	Human, Homo sapiens
573.30888	Y	Klebsiella pneumoniae strain KPM_46	WGS	MLST.Klebsiella_pneumoniae.45	PRJNA607022	SAMN14120134					Lebanon	Human, Homo sapiens
573.30899	Y	Klebsiella pneumoniae strain KPM_27	WGS	MLST.Klebsiella_pneumoniae.147	PRJNA607022	SAMN14120115					Lebanon	Human, Homo sapiens
573.18471	Y	Klebsiella pneumoniae strain KPL0.1	WGS	MLST.Klebsiella_pneumoniae.307	PRJNA436343	SAMN09279946			Anal Swab		France	Human, Homo sapiens
573.20075	Y	Klebsiella pneumoniae strain KPC89	WGS	MLST.Klebsiella_pneumoniae.340	PRJNA483040	SAMN09724764		62	urine		Brazil	Human, Homo sapiens
573.31023	Y	Klebsiella pneumoniae strain KP9	WGS	MLST.Klebsiella_pneumoniae.23	PRJNA610124	SAMN14277886			stool from adult		China	Human, Homo sapiens
573.16472	Y	Klebsiella pneumoniae strain KP8	Complete	MLST.Klebsiella_pneumoniae.485	PRJNA420654	SAMN08117208	1				China	Human, Homo sapiens
573.1761	Y	Klebsiella pneumoniae strain KP617	Complete	MLST.Klebsiella_pneumoniae.14	PRJNA295237	SAMN04044480	1	2	Burn Patient		South Korea	Human, Homo sapiens
573.23245	Y	Klebsiella pneumoniae strain KP587	WGS	MLST.Klebsiella_pneumoniae.2922	PRJNA417242	SAMN07981214			vitreous fluid from young man		China	Human, Homo sapiens
573.27958	Y	Klebsiella pneumoniae strain KP58	Complete	MLST.Klebsiella_pneumoniae.11	PRJNA553055	SAMN12228410	1	5	urine		China	Human, Homo sapiens
573.27351	Y	Klebsiella pneumoniae strain Kp56	WGS	MLST.Klebsiella_pneumoniae.348	PRJNA493806	SAMN10143426			urine		Portugal	Human, Homo sapiens
573.19978	Y	Klebsiella pneumoniae strain KP47432	WGS	MLST.Klebsiella_pneumoniae.11	PRJNA485559	SAMN09809694		2	blood		China	Human, Homo sapiens
573.20026	Y	Klebsiella pneumoniae strain KP468	WGS	MLST.Klebsiella_pneumoniae.54	PRJNA470581	SAMN09097175			urine		Spain	Human, Homo sapiens
573.32309	Y	Klebsiella pneumoniae strain Kp46596	Complete	MLST.Klebsiella_pneumoniae.147	PRJNA549322	SAMN15578212	1	7				Human, Homo sapiens
573.2307	Y	Klebsiella pneumoniae strain KP-45D	WGS	MLST.Klebsiella_pneumoniae.163	PRJNA252925	SAMN03281110			Perineum		Netherlands	Human, Homo sapiens
573.29384	Y	Klebsiella pneumoniae strain Kp36-117R	WGS	MLST.Klebsiella_pneumoniae.11	PRJNA597257	SAMN13671319					China	Human, Homo sapiens
573.29491	Y	Klebsiella pneumoniae strain Kp36	Complete	MLST.Klebsiella_pneumoniae.11	PRJNA597257	SAMN13671318	1	4			China	Human, Homo sapiens
573.20071	Y	Klebsiella pneumoniae strain KP33	WGS	MLST.Klebsiella_pneumoniae.14	PRJDB5929	SAMD00110861	3	2			Thailand	Human, Homo sapiens
573.27378	Y	Klebsiella pneumoniae strain KP2611	WGS	MLST.Klebsiella_pneumoniae.23	PRJNA549322	SAMN12607206
573.27380	Y	Klebsiella pneumoniae strain KP2329	WGS	MLST.Klebsiella_pneumoniae.23	PRJNA549322	SAMN12607205
573.31866	Y	Klebsiella pneumoniae strain KP20194f	Complete	MLST.Klebsiella_pneumoniae.11	PRJNA638288	SAMN15186447	1	5	telephone of Nurse station	isolated from the ward environment at the same time, which harbor different chromosome indels	China
573.31868	Y	Klebsiella pneumoniae strain KP20194e	Complete	MLST.Klebsiella_pneumoniae.11	PRJNA638288	SAMN15186446	1	5	sputum	isolated from the ward environment at the same time, which harbor different chromosome indels	China	Human, Homo sapiens
573.31869	Y	Klebsiella pneumoniae strain KP20194d	Complete	MLST.Klebsiella_pneumoniae.11	PRJNA638288	SAMN15186445	1	5	sputum	isolated from the ward environment at the same time, which harbor different chromosome indels	China	Human, Homo sapiens
573.31870	Y	Klebsiella pneumoniae strain KP20194c5	Complete	MLST.Klebsiella_pneumoniae.11	PRJNA638288	SAMN15186444	1	5	monitor panel	isolated from the ward environment at the same time, which harbor different chromosome indels	China
573.31872	Y	Klebsiella pneumoniae strain KP20194c4	Complete	MLST.Klebsiella_pneumoniae.11	PRJNA638288	SAMN15186443	1	5	ventilator	isolated from the ward environment at the same time, which harbor different chromosome indels	China
573.31871	Y	Klebsiella pneumoniae strain KP20194c3	Complete	MLST.Klebsiella_pneumoniae.11	PRJNA638288	SAMN15186442	1	5	bed sheets	isolated from the ward environment at the same time, which harbor different chromosome indels	China	Human, Homo sapiens
573.31867	Y	Klebsiella pneumoniae strain KP20194c	Complete	MLST.Klebsiella_pneumoniae.11	PRJNA638288	SAMN15186441	1	5	sputum	isolated from the ward environment at the same time, which harbor different chromosome indels	China	Human, Homo sapiens
573.31865	Y	Klebsiella pneumoniae strain KP20194b2	Complete	MLST.Klebsiella_pneumoniae.11	PRJNA638288	SAMN15186440	1	5	sputum	isolated from the ward environment at the same time, which harbor different chromosome indels	China	Human, Homo sapiens
573.31873	Y	Klebsiella pneumoniae strain KP20194b	Complete	MLST.Klebsiella_pneumoniae.11	PRJNA638288	SAMN15186439	1	5	sputum	isolated from the ward environment at the same time, which harbor different chromosome indels	China	Human, Homo sapiens
573.31874	Y	Klebsiella pneumoniae strain KP20194a2	Complete	MLST.Klebsiella_pneumoniae.11	PRJNA638288	SAMN15186438	1	5	bed sheets	isolated from the ward environment at the same time, which harbor different chromosome indels	China
573.31875	Y	Klebsiella pneumoniae strain KP20194a	Complete	MLST.Klebsiella_pneumoniae.11	PRJNA638288	SAMN15186437	1	5	sputum	isolated from the ward environment at the same time, which harbor different chromosome indels	China	Human, Homo sapiens
573.27379	Y	Klebsiella pneumoniae strain KP1810	WGS	MLST.Klebsiella_pneumoniae.660	PRJNA549322	SAMN12607204
573.27377	Y	Klebsiella pneumoniae strain KP1762	WGS	MLST.Klebsiella_pneumoniae.660	PRJNA549322	SAMN12607203
573.19986	Y	Klebsiella pneumoniae strain KP16932	WGS	MLST.Klebsiella_pneumoniae.11	PRJNA485406	SAMN09789353		2	blood		China	Human, Homo sapiens
573.27405	Y	Klebsiella pneumoniae strain KP1692	Complete	MLST.Klebsiella_pneumoniae.268	PRJNA548051	SAMN11998171	1	1	sputum		Taiwan	Human, Homo sapiens
573.33154	Y	Klebsiella pneumoniae strain KP1676	WGS	258							USA	Human, Homo sapiens
573.20004	Y	Klebsiella pneumoniae strain KP14003	WGS	MLST.Klebsiella_pneumoniae.719	PRJNA486074	SAMN09835334		1	blood		China	Human, Homo sapiens
573.18546	Y	Klebsiella pneumoniae strain Kp1395	WGS	MLST.Klebsiella_pneumoniae.54	PRJNA470769	SAMN09104658			blood		Spain	Human, Homo sapiens
573.18708	Y	Klebsiella pneumoniae strain Kp11_BRA8	WGS	MLST.Klebsiella_pneumoniae.11	PRJEB25631	SAMEA104703441					Brazil	Human, Homo sapiens
573.18707	Y	Klebsiella pneumoniae strain Kp11_BRA7	WGS	MLST.Klebsiella_pneumoniae.442	PRJEB25631	SAMEA104703440					Brazil	Human, Homo sapiens
573.18706	Y	Klebsiella pneumoniae strain Kp11_BRA6	WGS	MLST.Klebsiella_pneumoniae.11	PRJEB25631	SAMEA104703439					Brazil	Human, Homo sapiens
573.33148	Y	Klebsiella pneumoniae strain KP0892	WGS	258							USA	Human, Homo sapiens
573.33226	Y	Klebsiella pneumoniae strain KP0833	WGS	258							USA	Human, Homo sapiens
573.16446	Y	Klebsiella pneumoniae strain KP05-2017	WGS	MLST.Klebsiella_pneumoniae.11	PRJNA401157	SAMN07595961			Rectal swab		Switzerland	Human, Homo sapiens
573.10096	Y	Klebsiella pneumoniae strain KP04M	WGS	MLST.Klebsiella_pneumoniae.2695	PRJEB20243	SAMEA103975586			urine			Human, Homo sapiens
573.33329	Y	Klebsiella pneumoniae strain KP0104	WGS	258							USA	Human, Homo sapiens
573.32436	Y	Klebsiella pneumoniae strain Kp_whw	WGS	MLST.Klebsiella_pneumoniae.1049	PRJEB38367	SAMEA6846321			homo	isolated from neck abscess	China	homo
573.23139	Y	Klebsiella pneumoniae strain KP_NORM_BLD_2015_112126	Complete	MLST.Klebsiella_pneumoniae.15	PRJNA505543	SAMEA5063300	1	4	blood		Norway	Human, Homo sapiens
573.7356	Y	Klebsiella pneumoniae strain KP_Goe_828304	Complete	MLST.Klebsiella_pneumoniae.147	PRJNA329409	SAMN05412804	1	5	anal swab		Germany	Human, Homo sapiens
573.7354	Y	Klebsiella pneumoniae strain Kp_Goe_827026	Complete	MLST.Klebsiella_pneumoniae.147	PRJNA329409	SAMN05412802	1	5	nasal swab		Germany	Human, Homo sapiens
573.7353	Y	Klebsiella pneumoniae strain Kp_Goe_827024	Complete	MLST.Klebsiella_pneumoniae.147	PRJNA329409	SAMN05412797	1	5	abdominal drainage fluid		Germany	Human, Homo sapiens
573.7242	Y	Klebsiella pneumoniae strain Kp_Goe_154414	Complete	MLST.Klebsiella_pneumoniae.23	PRJNA329409	SAMN05412805	1	6	wound swab		Germany	Human, Homo sapiens
573.7355	Y	Klebsiella pneumoniae strain Kp_Goe_152021	Complete	MLST.Klebsiella_pneumoniae.147	PRJNA329409	SAMN05412803	1	5	abdominal drainage fluid		Germany	Human, Homo sapiens
573.7358	Y	Klebsiella pneumoniae strain Kp_Goe_149832	Complete	MLST.Klebsiella_pneumoniae.147	PRJNA329409	SAMN05412459	1	5	abdominal drain fluid		Germany	Human, Homo sapiens
573.7352	Y	Klebsiella pneumoniae strain Kp_Goe_149473	Complete	MLST.Klebsiella_pneumoniae.147	PRJNA329409	SAMN05412458		5	tracheal secretion		Germany	Human, Homo sapiens
573.23211	Y	Klebsiella pneumoniae strain KP_160	WGS	MLST.Klebsiella_pneumoniae.14	PRJNA497126	SAMN10249009			bedside light switch in hospital intensive care unit		Pakistan
573.23202	Y	Klebsiella pneumoniae strain KP_089	WGS	MLST.Klebsiella_pneumoniae.410	PRJNA497126	SAMN10249108			nursing call button in hospital intensive care unit		Pakistan
573.29578	Y	Klebsiella pneumoniae strain KN-ST309	WGS	MLST.Klebsiella_pneumoniae.309	PRJNA413888	SAMN07773552			blood culture		Argentina	Human, Homo sapiens
573.29579	Y	Klebsiella pneumoniae strain KN-ST258	WGS	MLST.Klebsiella_pneumoniae.15	PRJNA413888	SAMN07773551			abdominal fluid		Argentina	Human, Homo sapiens
573.23165	Y	Klebsiella pneumoniae strain KLPN_94	WGS	MLST.Klebsiella_pneumoniae.258	PRJNA496461	SAMN10241279			patient fluids		United States	Human, Homo sapiens
573.23155	Y	Klebsiella pneumoniae strain KLPN_59	WGS	MLST.Klebsiella_pneumoniae.258	PRJNA496461	SAMN10241272			patient fluids		United States	Human, Homo sapiens
573.23179	Y	Klebsiella pneumoniae strain KLPN_107	WGS	MLST.Klebsiella_pneumoniae.37	PRJNA496461	SAMN10241282			patient fluids		United States	Human, Homo sapiens
573.23164	Y	Klebsiella pneumoniae strain KLPN_104	WGS	MLST.Klebsiella_pneumoniae.258	PRJNA496461	SAMN10241281			patient fluids		United States	Human, Homo sapiens
573.31049	Y	Klebsiella pneumoniae strain Klebsiella pneumoniae kpn154	Complete	MLST.Klebsiella_pneumoniae.86	PRJEB34867	SAMEA6081870	1	2	urine	isolated in France	France	Human, Homo sapiens
573.31345	Y	Klebsiella pneumoniae strain KLB_201804_004	WGS	MLST.Klebsiella_pneumoniae.383	PRJNA613441	SAMN14404321			skin		Lebanon	Human, Homo sapiens
573.31346	Y	Klebsiella pneumoniae strain KLB_201804_003	WGS	MLST.Klebsiella_pneumoniae.383	PRJNA613441	SAMN14404320			blood		Lebanon	Human, Homo sapiens
573.17999	Y	Klebsiella pneumoniae strain KCRI-576 strain R0009_576	WGS	MLST.Klebsiella_pneumoniae.299	PRJEB26616	SAMEA4646321			wound swab		Tanzania	Human, Homo sapiens
573.17998	Y	Klebsiella pneumoniae strain KCRI-567B strain RDK01_567B	WGS	MLST.Klebsiella_pneumoniae.299	PRJEB26616	SAMEA4646319			wound swab		Tanzania	Human, Homo sapiens
573.18718	Y	Klebsiella pneumoniae strain KCRI-284D strain RDK04_284D	WGS	MLST.Klebsiella_pneumoniae.17	PRJEB26616	SAMEA4646305			wound swab		Tanzania	Human, Homo sapiens
573.18008	Y	Klebsiella pneumoniae strain KCRI-110LF strain R0004_110LF	WGS	MLST.Klebsiella_pneumoniae.25	PRJEB26616	SAMEA4646294			stool		Tanzania	Human, Homo sapiens
573.27533	Y	Klebsiella pneumoniae strain KCJ3K84	WGS	MLST.Klebsiella_pneumoniae.163	PRJNA558799	SAMN12498972					USA	Human, Homo sapiens
573.27408	Y	Klebsiella pneumoniae strain KCJ3K53	WGS	MLST.Klebsiella_pneumoniae.163	PRJNA561760	SAMN12627831					USA	Human, Homo sapiens
573.14940	Y	Klebsiella pneumoniae strain K950	WGS	MLST.Klebsiella_pneumoniae.23	PRJNA393804	SAMN07345013			blood		China	Human, Homo sapiens
573.14966	Y	Klebsiella pneumoniae strain K85	WGS	MLST.Klebsiella_pneumoniae.11	PRJNA393804	SAMN07344987			blood		China	Human, Homo sapiens
573.27415	Y	Klebsiella pneumoniae strain K7	WGS	MLST.Klebsiella_pneumoniae.290	PRJNA559804	SAMN12560211			Carrots		Germany
573.1952	Y	Klebsiella pneumoniae strain K68-73	WGS	MLST.Klebsiella_pneumoniae.147	PRJNA295003	SAMN04158288			Urine		Norway	Human, Homo sapiens
573.1951	Y	Klebsiella pneumoniae strain K68-18	WGS	MLST.Klebsiella_pneumoniae.147	PRJNA295003	SAMN04158287			Ear secretion		Norway	Human, Homo sapiens
573.1947	Y	Klebsiella pneumoniae strain K66-45	WGS	MLST.Klebsiella_pneumoniae.11	PRJNA295003	SAMN04158282			Urine		Norway	Human, Homo sapiens
573.4065	Y	Klebsiella pneumoniae strain k644	WGS	MLST.Klebsiella_pneumoniae.384	PRJEB5065	SAMEA2273581			Blood	is from bacterial isolates collected in the BSAC Resistance Surveillance Project	United Kingdom	Human, Homo sapiens
573.14962	Y	Klebsiella pneumoniae strain K604	WGS	MLST.Klebsiella_pneumoniae.268	PRJNA393804	SAMN07344988			blood		China	Human, Homo sapiens
573.14946	Y	Klebsiella pneumoniae strain K5065	WGS	MLST.Klebsiella_pneumoniae.23	PRJNA393804	SAMN07345006			blood		China	Human, Homo sapiens
573.14961	Y	Klebsiella pneumoniae strain K4803	WGS	MLST.Klebsiella_pneumoniae.11	PRJNA393804	SAMN07344993			blood		China	Human, Homo sapiens
573.19937	Y	Klebsiella pneumoniae strain K410	WGS	MLST.Klebsiella_pneumoniae.11	PRJNA483549	SAMN09744225			Ascites sample			Human, Homo sapiens
573.18237	Y	Klebsiella pneumoniae strain K4	WGS	MLST.Klebsiella_pneumoniae.147	PRJNA419295	SAMN08049048			blood		Greece	Human, Homo sapiens
573.17926	Y	Klebsiella pneumoniae strain K36	WGS	MLST.Klebsiella_pneumoniae.1419	PRJNA436768	SAMN08667446			stool from preterm neonate		Malaysia	Human, Homo sapiens
573.19936	Y	Klebsiella pneumoniae strain K321	WGS	MLST.Klebsiella_pneumoniae.11	PRJNA483547	SAMN09744208			blood			Human, Homo sapiens
573.18234	Y	Klebsiella pneumoniae strain K3	WGS	MLST.Klebsiella_pneumoniae.147	PRJNA419295	SAMN08049047			blood		Greece	Human, Homo sapiens
573.19935	Y	Klebsiella pneumoniae strain K293	WGS	MLST.Klebsiella_pneumoniae.11	PRJNA483436	SAMN09738094			Ascites sample			Human, Homo sapiens
573.19934	Y	Klebsiella pneumoniae strain K287	WGS	MLST.Klebsiella_pneumoniae.11	PRJNA483418	SAMN09738089			blood			Human, Homo sapiens
573.19933	Y	Klebsiella pneumoniae strain K280	WGS	MLST.Klebsiella_pneumoniae.11	PRJNA483410	SAMN09738040			blood			Human, Homo sapiens
573.25802	Y	Klebsiella pneumoniae strain K28	WGS	MLST.Klebsiella_pneumoniae.11	PRJNA477736	SAMN09531271		2	sputum		China	Human, Homo sapiens
573.4049	Y	Klebsiella pneumoniae strain k263	WGS	MLST.Klebsiella_pneumoniae.163	PRJEB5065	SAMEA2273532			Blood	is from bacterial isolates collected in the BSAC Resistance Surveillance Project	United Kingdom	Human, Homo sapiens
573.4139	Y	Klebsiella pneumoniae strain k2394	WGS	MLST.Klebsiella_pneumoniae.188	PRJEB5065	SAMEA2273822			Blood	is from bacterial isolates collected in the BSAC Resistance Surveillance Project	United Kingdom	Human, Homo sapiens
573.28583	Y	Klebsiella pneumoniae strain K2044	Complete	MLST.Klebsiella_pneumoniae.23	PRJNA407397	SAMN08366847	1	1			China	Human, Homo sapiens
573.4225	Y	Klebsiella pneumoniae strain k2040	WGS	MLST.Klebsiella_pneumoniae.147	PRJEB5065	SAMEA2273780			Blood	is from bacterial isolates collected in the BSAC Resistance Surveillance Project	Republic of Ireland	Human, Homo sapiens
573.18232	Y	Klebsiella pneumoniae strain K2	WGS	MLST.Klebsiella_pneumoniae.147	PRJNA419295	SAMN08049046			blood		Greece	Human, Homo sapiens
573.4219	Y	Klebsiella pneumoniae strain k1821	WGS	MLST.Klebsiella_pneumoniae.1318	PRJEB5065	SAMEA2273751			Blood	is from bacterial isolates collected in the BSAC Resistance Surveillance Project	United Kingdom	Human, Homo sapiens
573.15724	Y	Klebsiella pneumoniae strain K1667	WGS	MLST.Klebsiella_pneumoniae.15	PRJEB1272	ERS213453					Spain
573.7065	Y	Klebsiella pneumoniae strain k1529	WGS	MLST.Klebsiella_pneumoniae.377	PRJEB5065	SAMEA2273703			Blood	is from bacterial isolates collected in the BSAC Resistance Surveillance Project	United Kingdom	Human, Homo sapiens
573.4154	Y	Klebsiella pneumoniae strain k1448	WGS	MLST.Klebsiella_pneumoniae.2599	PRJEB5065	SAMEA2273858			Blood	is from bacterial isolates collected in the BSAC Resistance Surveillance Project	United Kingdom	Human, Homo sapiens
573.4226	Y	Klebsiella pneumoniae strain k1166	WGS	MLST.Klebsiella_pneumoniae.412	PRJEB5065	SAMEA2273788			Blood	is from bacterial isolates collected in the BSAC Resistance Surveillance Project	United Kingdom	Human, Homo sapiens
573.18229	Y	Klebsiella pneumoniae strain K1	WGS	MLST.Klebsiella_pneumoniae.147	PRJNA419295	SAMN08049045			blood		Greece	Human, Homo sapiens
573.18694	Y	Klebsiella pneumoniae strain JZX2078	WGS	MLST.Klebsiella_pneumoniae.11	PRJNA478111	SAMN09499324			stool		China	Human, Homo sapiens
573.19951	Y	Klebsiella pneumoniae strain JNM10C3	Complete	MLST.Klebsiella_pneumoniae.711	PRJNA479760	SAMN09604068	1	2	Nasal swab		India	Human, Homo sapiens
573.19895	Y	Klebsiella pneumoniae strain JHTS007	WGS	MLST.Klebsiella_pneumoniae.23	PRJNA392824	SAMN07311091			kidney abcess		United States	Human, Homo sapiens
573.19893	Y	Klebsiella pneumoniae strain JHTS006	WGS	MLST.Klebsiella_pneumoniae.23	PRJNA392824	SAMN07311090			kidney abcess 2		United States	Human, Homo sapiens
573.19905	Y	Klebsiella pneumoniae strain JHTS005	WGS	MLST.Klebsiella_pneumoniae.23	PRJNA392824	SAMN07311089			kidney abcess 1		United States	Human, Homo sapiens
573.19899	Y	Klebsiella pneumoniae strain JHTS002	WGS	MLST.Klebsiella_pneumoniae.23	PRJNA392824	SAMN07311086			endo/nasal		United States	Human, Homo sapiens
573.19900	Y	Klebsiella pneumoniae strain JHTS001	WGS	MLST.Klebsiella_pneumoniae.23	PRJNA392824	SAMN07311085			blood		United States	Human, Homo sapiens
573.15533	Y	Klebsiella pneumoniae strain INF330	WGS	MLST.Klebsiella_pneumoniae.3089	PRJEB6891	SAMEA3357210			sputum		Australia	Human, Homo sapiens
573.15601	Y	Klebsiella pneumoniae strain INF326	WGS	MLST.Klebsiella_pneumoniae.412	PRJNA351909	SAMN06112227			wound swab		Australia	Human, Homo sapiens
573.20090	Y	Klebsiella pneumoniae strain INF235-sc-2280127	Complete	MLST.Klebsiella_pneumoniae.253	PRJNA486877	SAMEA3357198	1	5
573.15532	Y	Klebsiella pneumoniae strain INF235	WGS	MLST.Klebsiella_pneumoniae.253
573.15526	Y	Klebsiella pneumoniae strain INF204	WGS	MLST.Klebsiella_pneumoniae.253	PRJEB6891	SAMEA3357143			urine		Australia	Human, Homo sapiens
573.20014	Y	Klebsiella pneumoniae strain INF125-sc-2279943	Complete	MLST.Klebsiella_pneumoniae.45	PRJNA486877	SAMEA3357016	1	2
573.15523	Y	Klebsiella pneumoniae strain INF092	WGS	MLST.Klebsiella_pneumoniae.2415	PRJEB6891	SAMEA3357108			sputum		Australia	Human, Homo sapiens
573.17893	Y	Klebsiella pneumoniae strain IMT38403	WGS	MLST.Klebsiella_pneumoniae.502	PRJNA421654	SAMN08149823					Guinea	Black rat, Rattus rattus
573.29517	Y	Klebsiella pneumoniae strain ID146_19	WGS	MLST.Klebsiella_pneumoniae.460	PRJNA550382	SAMN12126189			blood		Brazil	Human, Homo sapiens
573.20426	Y	Klebsiella pneumoniae strain ID_51 strain not applicable	WGS		PRJEB27975	SAMEA4807875			human		Germany
573.20432	Y	Klebsiella pneumoniae strain ID_39 strain not applicable	WGS	MLST.Klebsiella_pneumoniae.966	PRJEB27975	SAMEA4807863			human		Germany
573.20417	Y	Klebsiella pneumoniae strain ID_38 strain not applicable	WGS	MLST.Klebsiella_pneumoniae.966	PRJEB27975	SAMEA4807862			human		Germany
573.20435	Y	Klebsiella pneumoniae strain ID_37 strain not applicable	WGS	MLST.Klebsiella_pneumoniae.966	PRJEB27975	SAMEA4807861			human		Germany
573.20422	Y	Klebsiella pneumoniae strain ID_35 strain not applicable	WGS	MLST.Klebsiella_pneumoniae.966	PRJEB27975	SAMEA4807859			human		Germany
573.20423	Y	Klebsiella pneumoniae strain ID_34 strain not applicable	WGS	MLST.Klebsiella_pneumoniae.966	PRJEB27975	SAMEA4807858			human		Germany
573.20414	Y	Klebsiella pneumoniae strain ID_31 strain not applicable	WGS	MLST.Klebsiella_pneumoniae.37	PRJEB27975	SAMEA4807855			human		Germany
573.20400	Y	Klebsiella pneumoniae strain ID_29 strain not applicable	WGS	MLST.Klebsiella_pneumoniae.20	PRJEB27975	SAMEA4807853			human		Germany
573.20404	Y	Klebsiella pneumoniae strain ID_25 strain not applicable	WGS	MLST.Klebsiella_pneumoniae.20	PRJEB27975	SAMEA4807849			human		Germany
573.20410	Y	Klebsiella pneumoniae strain ID_23 strain not applicable	WGS	MLST.Klebsiella_pneumoniae.20	PRJEB27975	SAMEA4807847			human		Germany
573.20399	Y	Klebsiella pneumoniae strain ID_22 strain not applicable	WGS	MLST.Klebsiella_pneumoniae.20	PRJEB27975	SAMEA4807846			human		Germany
573.20406	Y	Klebsiella pneumoniae strain ID_21 strain not applicable	WGS	MLST.Klebsiella_pneumoniae.20	PRJEB27975	SAMEA4807845			human		Germany
573.20409	Y	Klebsiella pneumoniae strain ID_20 strain not applicable	WGS	MLST.Klebsiella_pneumoniae.20	PRJEB27975	SAMEA4807844			human		Germany
573.20407	Y	Klebsiella pneumoniae strain ID_17 strain not applicable	WGS	MLST.Klebsiella_pneumoniae.20	PRJEB27975	SAMEA4807841			human		Germany
573.20401	Y	Klebsiella pneumoniae strain ID_13 strain not applicable	WGS	MLST.Klebsiella_pneumoniae.20	PRJEB27975	SAMEA4807837			human		Germany
573.20402	Y	Klebsiella pneumoniae strain ID_12 strain not applicable	WGS		PRJEB27975	SAMEA4807836			human		Germany
573.9775	Y	Klebsiella pneumoniae strain ICIS-278_PBV	WGS	MLST.Klebsiella_pneumoniae.23	PRJNA379388	SAMN06606879		1	feces		Russia	Human, Homo sapiens
573.31026	Y	Klebsiella pneumoniae strain i7	WGS	MLST.Klebsiella_pneumoniae.307	PRJNA610191	SAMN14279104			home of pet owner		Switzerland
573.23142	Y	Klebsiella pneumoniae strain hvKP1	WGS	MLST.Klebsiella_pneumoniae.86	PRJNA449387	SAMN10477349			hospitalized patient		United States	Human, Homo sapiens
573.30942	Y	Klebsiella pneumoniae strain HSP74	WGS	MLST.Klebsiella_pneumoniae.16	PRJNA510003	SAMN10592668			blood		Brazil	Human, Homo sapiens
573.30949	Y	Klebsiella pneumoniae strain HSP31	WGS	MLST.Klebsiella_pneumoniae.258	PRJNA510003	SAMN10592681			blood		Brazil	Human, Homo sapiens
573.30936	Y	Klebsiella pneumoniae strain HSP16	WGS	MLST.Klebsiella_pneumoniae.258	PRJNA510003	SAMN10592680			blood		Brazil	Human, Homo sapiens
573.178	Y	Klebsiella pneumoniae strain HS102438		MLST.Klebsiella_pneumoniae.23	PRJNA428135	SAMN08281171			sputum		China	Human, Homo sapiens
573.178	Y	Klebsiella pneumoniae strain HS09565		MLST.Klebsiella_pneumoniae.23	PRJNA428136	SAMN08281172					China	Human, Homo sapiens
573.16464	Y	Klebsiella pneumoniae strain HN34-2	WGS	MLST.Klebsiella_pneumoniae.11	PRJNA422332	SAMN08176459					China	Human, Homo sapiens
573.178	Y	Klebsiella pneumoniae strain HN-26		MLST.Klebsiella_pneumoniae.11	PRJNA422332	SAMN08176457					China	Human, Homo sapiens
573.19974	Y	Klebsiella pneumoniae strain H5	WGS	MLST.Klebsiella_pneumoniae.392	PRJNA451179	SAMN08963298			wound		Sweden	Human, Homo sapiens
573.27194	Y	Klebsiella pneumoniae strain H420-4	WGS	MLST.Klebsiella_pneumoniae.15	PRJNA484098	SAMN09759650					China	Human, Homo sapiens
573.27190	Y	Klebsiella pneumoniae strain H415-2	WGS	MLST.Klebsiella_pneumoniae.15	PRJNA484098	SAMN09759649					China	Human, Homo sapiens
573.27191	Y	Klebsiella pneumoniae strain H415-1	WGS	MLST.Klebsiella_pneumoniae.15	PRJNA484098	SAMN09759648					China	Human, Homo sapiens
573.27197	Y	Klebsiella pneumoniae strain H401-2	WGS	MLST.Klebsiella_pneumoniae.15	PRJNA484098	SAMN09759647					China	Human, Homo sapiens
573.12486	Y	Klebsiella pneumoniae strain H151400611	WGS		PRJNA354908	SAMN06099675			Swab		United Kingdom	Human, Homo sapiens
573.2204	Y	Klebsiella pneumoniae strain GPKP	WGS		PRJNA309602	SAMN04437103			gut		China	Musk deer
573.1373	Y	Klebsiella pneumoniae strain GN8	WGS	MLST.Klebsiella_pneumoniae.490	PRJNA270001	SAMN03261529			Water from farm	Isolated from animal farm	Malaysia
573.7383	Y	Klebsiella pneumoniae strain GN-3	WGS	MLST.Klebsiella_pneumoniae.23	PRJNA349219	SAMN05928591			Drainage samples from liver abscess		China	Human, Homo sapiens
573.7382	Y	Klebsiella pneumoniae strain GN-2	WGS	MLST.Klebsiella_pneumoniae.485	PRJNA349219	SAMN05928590			Drainage samples from liver abscess		China	Human, Homo sapiens
573.15002	Y	Klebsiella pneumoniae strain GMR-RA-453.16	WGS	MLST.Klebsiella_pneumoniae.307	PRJNA343664	SAMN05792035			Blood		Colombia	Human, Homo sapiens
573.18467	Y	Klebsiella pneumoniae strain GML-KP2-Col_R-TR	WGS	MLST.Klebsiella_pneumoniae.377	PRJNA471985	SAMN09223218			urine	isolated from urine in a hospitalized patient in Kayseri, Turkey	Turkey	Human, Homo sapiens
573.27959	Y	Klebsiella pneumoniae strain GM7	WGS	MLST.Klebsiella_pneumoniae.23	PRJNA556307	SAMN12330908			Patient7 sputum		China	Human, Homo sapiens
573.27961	Y	Klebsiella pneumoniae strain GM5	WGS	MLST.Klebsiella_pneumoniae.23	PRJNA556307	SAMN12330906			Patient5 sputum		China	Human, Homo sapiens
573.27962	Y	Klebsiella pneumoniae strain GM4	WGS	MLST.Klebsiella_pneumoniae.23	PRJNA556307	SAMN12330905			Patient4 sputum		China	Human, Homo sapiens
573.27963	Y	Klebsiella pneumoniae strain GM3	WGS	MLST.Klebsiella_pneumoniae.86	PRJNA556307	SAMN12330904			Patient3 sputum		China	Human, Homo sapiens
573.27964	Y	Klebsiella pneumoniae strain GM2	WGS	MLST.Klebsiella_pneumoniae.23	PRJNA556307	SAMN12330903			Patient2 sputum		China	Human, Homo sapiens
573.27965	Y	Klebsiella pneumoniae strain GM1	WGS	MLST.Klebsiella_pneumoniae.412	PRJNA556307	SAMN12330902			Patient1 sputum		China	Human, Homo sapiens
573.23272	Y	Klebsiella pneumoniae strain GEO_49_Down_B	WGS	MLST.Klebsiella_pneumoniae.872	PRJNA472583	SAMN09289759			water		United States
573.25645	Y	Klebsiella pneumoniae strain GEN000047	WGS	MLST.Klebsiella_pneumoniae.253	PRJNA517917	SAMN10847445			patient		France	Human, Homo sapiens
573.19904	Y	Klebsiella pneumoniae strain GB015	WGS	MLST.Klebsiella_pneumoniae.442	PRJNA482733	SAMN09711534			Environment		China
573.12705	Y	Klebsiella pneumoniae strain G4749	WGS	MLST.Klebsiella_pneumoniae.12	PRJNA351846	SAMN05960946			Blood		Nigeria	Human, Homo sapiens
573.12706	Y	Klebsiella pneumoniae strain G4747	WGS	MLST.Klebsiella_pneumoniae.12	PRJNA351846	SAMN05960945			Blood		Nigeria	Human, Homo sapiens
573.12707	Y	Klebsiella pneumoniae strain G4731	WGS	MLST.Klebsiella_pneumoniae.12	PRJNA351846	SAMN05960944			Blood		Nigeria	Human, Homo sapiens
573.12709	Y	Klebsiella pneumoniae strain G4717	WGS	MLST.Klebsiella_pneumoniae.12	PRJNA351846	SAMN05960942			Blood		Nigeria	Human, Homo sapiens
573.27193	Y	Klebsiella pneumoniae strain G415-1	WGS	MLST.Klebsiella_pneumoniae.15	PRJNA484098	SAMN09759646					China	Human, Homo sapiens
573.27192	Y	Klebsiella pneumoniae strain G412-2	WGS	MLST.Klebsiella_pneumoniae.15	PRJNA484098	SAMN09759645					China	Human, Homo sapiens
573.27195	Y	Klebsiella pneumoniae strain G407-2	WGS	MLST.Klebsiella_pneumoniae.15	PRJNA484098	SAMN09759644					China	Human, Homo sapiens
573.12718	Y	Klebsiella pneumoniae strain G2629	WGS	MLST.Klebsiella_pneumoniae.25	PRJNA351846	SAMN05960922			Blood		Nigeria	Human, Homo sapiens
573.28023	Y	Klebsiella pneumoniae strain FUJH0117	WGS	MLST.Klebsiella_pneumoniae.29	PRJNA577544	SAMN13028530			blood		Japan	Human, Homo sapiens
573.29485	Y	Klebsiella pneumoniae strain FUJ00285	WGS	MLST.Klebsiella_pneumoniae.65	PRJNA594792	SAMN13530329			blood		Japan	Human, Homo sapiens
573.27257	Y	Klebsiella pneumoniae strain FK2820	WGS	MLST.Klebsiella_pneumoniae.660	PRJNA551518	SAMN12154279			sputum		China	Human, Homo sapiens
573.27375	Y	Klebsiella pneumoniae strain FK2723	WGS	MLST.Klebsiella_pneumoniae.660	PRJNA551422	SAMN12147733			sputum		China	Human, Homo sapiens
573.27374	Y	Klebsiella pneumoniae strain FK2624	WGS	MLST.Klebsiella_pneumoniae.660	PRJNA551405	SAMN12147558			sputum		China	Human, Homo sapiens
573.29387	Y	Klebsiella pneumoniae strain ff60	WGS	MLST.Klebsiella_pneumoniae.11	PRJNA561426	SAMN12618108			urine		China	Human, Homo sapiens
573.29388	Y	Klebsiella pneumoniae strain fe58	WGS	MLST.Klebsiella_pneumoniae.11	PRJNA561426	SAMN12618107			urine		China	Human, Homo sapiens
573.24040	Y	Klebsiella pneumoniae strain FDA-CDC-AR_0106	WGS	MLST.Klebsiella_pneumoniae.14
573.24318	Y	Klebsiella pneumoniae strain FDA-CDC-AR_0106	WGS	MLST.Klebsiella_pneumoniae.14	PRJNA292904	SAMN04014947
573.23226	Y	Klebsiella pneumoniae strain FDAARGOS_567 strain Not applicable	WGS	MLST.Klebsiella_pneumoniae.15	PRJNA231221	SAMN10163191						Human, Homo sapiens
573.22605	Y	Klebsiella pneumoniae strain FDAARGOS_566 strain Not applicable	Complete	MLST.Klebsiella_pneumoniae.252	PRJNA231221	SAMN10163190	2	3				Human, Homo sapiens
573.15312	Y	Klebsiella pneumoniae strain FDAARGOS_439	Complete	MLST.Klebsiella_pneumoniae.147	PRJNA231221	SAMN07312483	1	5	urine		Canada	Human, Homo sapiens
573.29389	Y	Klebsiella pneumoniae strain fd54	WGS	MLST.Klebsiella_pneumoniae.11	PRJNA561426	SAMN12618106			urine		China	Human, Homo sapiens
573.29391	Y	Klebsiella pneumoniae strain fb52	WGS	MLST.Klebsiella_pneumoniae.11	PRJNA561426	SAMN12618104			blood		China	Human, Homo sapiens
573.29392	Y	Klebsiella pneumoniae strain fa51	WGS	MLST.Klebsiella_pneumoniae.11	PRJNA561426	SAMN12618103			blood		China	Human, Homo sapiens
573.29636	Y	Klebsiella pneumoniae strain F9	WGS	ST258	PRJEB34922	SAMEA6099384			homo		USA	Human, Homo sapiens
573.25603	Y	Klebsiella pneumoniae strain F81	Complete	MLST.Klebsiella_pneumoniae.1764	PRJNA430920	SAMN08380935	1	2	incision secretion		China	Human, Homo sapiens
573.29634	Y	Klebsiella pneumoniae strain F8	WGS	ST258	PRJEB34922	SAMEA6099383			homo		USA	Human, Homo sapiens
573.29645	Y	Klebsiella pneumoniae strain F7	WGS	MLST.Klebsiella_pneumoniae.25	PRJEB34922	SAMEA6099382			homo		China	homo
573.29642	Y	Klebsiella pneumoniae strain F6	WGS	MLST.Klebsiella_pneumoniae.1764	PRJEB34922	SAMEA6099381			homo		China	homo
573.29638	Y	Klebsiella pneumoniae strain F5	WGS	MLST.Klebsiella_pneumoniae.23	PRJEB34922	SAMEA6099380			homo		China	homo
573.29631	Y	Klebsiella pneumoniae strain F4	WGS	MLST.Klebsiella_pneumoniae.23	PRJEB34922	SAMEA6099379			homo		China	homo
573.29630	Y	Klebsiella pneumoniae strain F3	WGS	ST258	PRJEB34922	SAMEA6099378			homo		USA	Human, Homo sapiens
573.29639	Y	Klebsiella pneumoniae strain F2	WGS	MLST.Klebsiella_pneumoniae.1049	PRJEB34922	SAMEA6099377			homo		China	homo
573.29644	Y	Klebsiella pneumoniae strain F10	WGS	MLST.Klebsiella_pneumoniae.25	PRJEB34922	SAMEA6099375			homo		China	homo
573.29629	Y	Klebsiella pneumoniae strain F1	WGS	MLST.Klebsiella_pneumoniae.23	PRJEB34922	SAMEA6099374			homo		China	homo
573.28018	Y	Klebsiella pneumoniae strain EW185	WGS		PRJNA563076	SAMN12667808			water		Brazil
573.20844	Y	Klebsiella pneumoniae strain EuSCAPE_UK137	WGS	MLST.Klebsiella_pneumoniae.25	PRJEB10018	SAMEA3673101
573.20692	Y	Klebsiella pneumoniae strain EuSCAPE_UK090	WGS	MLST.Klebsiella_pneumoniae.1593	PRJEB10018	SAMEA3673055
573.20691	Y	Klebsiella pneumoniae strain EuSCAPE_UK086	WGS	MLST.Klebsiella_pneumoniae.873	PRJEB10018	SAMEA3673051
573.20845	Y	Klebsiella pneumoniae strain EuSCAPE_UK002	WGS	MLST.Klebsiella_pneumoniae.1593	PRJEB10018	SAMEA3720904
573.20759	Y	Klebsiella pneumoniae strain EuSCAPE_UK001	WGS	MLST.Klebsiella_pneumoniae.882	PRJEB10018	SAMEA3720651
573.21207	Y	Klebsiella pneumoniae strain EuSCAPE_TR308	WGS	MLST.Klebsiella_pneumoniae.882	PRJEB10018	SAMEA3729902			Urine		Turkey	Human, Homo sapiens
573.21292	Y	Klebsiella pneumoniae strain EuSCAPE_TR272	WGS	MLST.Klebsiella_pneumoniae.882	PRJEB10018	SAMEA3729869			Urine		Turkey	Human, Homo sapiens
573.21288	Y	Klebsiella pneumoniae strain EuSCAPE_TR267	WGS	MLST.Klebsiella_pneumoniae.307	PRJEB10018	SAMEA3729865			Urine		Turkey	Human, Homo sapiens
573.21284	Y	Klebsiella pneumoniae strain EuSCAPE_TR255	WGS	MLST.Klebsiella_pneumoniae.299	PRJEB10018	SAMEA3729855			Puncture Fluids		Turkey	Human, Homo sapiens
573.21282	Y	Klebsiella pneumoniae strain EuSCAPE_TR241	WGS	MLST.Klebsiella_pneumoniae.15	PRJEB10018	SAMEA3729842			Urine		Turkey	Human, Homo sapiens
573.21273	Y	Klebsiella pneumoniae strain EuSCAPE_TR240	WGS	MLST.Klebsiella_pneumoniae.15	PRJEB10018	SAMEA3729841			Urine		Turkey	Human, Homo sapiens
573.21272	Y	Klebsiella pneumoniae strain EuSCAPE_TR236	WGS	MLST.Klebsiella_pneumoniae.15	PRJEB10018	SAMEA3729838			Urine		Turkey	Human, Homo sapiens
573.21276	Y	Klebsiella pneumoniae strain EuSCAPE_TR232	WGS	MLST.Klebsiella_pneumoniae.15	PRJEB10018	SAMEA3729830			Blood		Turkey	Human, Homo sapiens
573.21270	Y	Klebsiella pneumoniae strain EuSCAPE_TR231	WGS	MLST.Klebsiella_pneumoniae.23	PRJEB10018	SAMEA3729828			Lower Respiratory Tract Secrection		Turkey	Human, Homo sapiens
573.21269	Y	Klebsiella pneumoniae strain EuSCAPE_TR229	WGS	MLST.Klebsiella_pneumoniae.23	PRJEB10018	SAMEA3729824			Urine		Turkey	Human, Homo sapiens
573.21268	Y	Klebsiella pneumoniae strain EuSCAPE_TR228	WGS	MLST.Klebsiella_pneumoniae.15	PRJEB10018	SAMEA3729822			Lower Respiratory Tract Secrection		Turkey	Human, Homo sapiens
573.21263	Y	Klebsiella pneumoniae strain EuSCAPE_TR221	WGS	MLST.Klebsiella_pneumoniae.1193	PRJEB10018	SAMEA3729813			Urine		Turkey	Human, Homo sapiens
573.21249	Y	Klebsiella pneumoniae strain EuSCAPE_TR200	WGS	MLST.Klebsiella_pneumoniae.15	PRJEB10018	SAMEA3729775			Blood		Turkey	Human, Homo sapiens
573.21246	Y	Klebsiella pneumoniae strain EuSCAPE_TR197	WGS	MLST.Klebsiella_pneumoniae.219	PRJEB10018	SAMEA3729771			Urine		Turkey	Human, Homo sapiens
573.21244	Y	Klebsiella pneumoniae strain EuSCAPE_TR196	WGS	MLST.Klebsiella_pneumoniae.29	PRJEB10018	SAMEA3729769			Urine		Turkey	Human, Homo sapiens
573.21238	Y	Klebsiella pneumoniae strain EuSCAPE_TR184	WGS	MLST.Klebsiella_pneumoniae.11	PRJEB10018	SAMEA3729748			Urine		Turkey	Human, Homo sapiens
573.21229	Y	Klebsiella pneumoniae strain EuSCAPE_TR181	WGS	MLST.Klebsiella_pneumoniae.20	PRJEB10018	SAMEA3729744			Urine		Turkey	Human, Homo sapiens
573.21137	Y	Klebsiella pneumoniae strain EuSCAPE_TR163	WGS	MLST.Klebsiella_pneumoniae.37	PRJEB10018	SAMEA3729713			Blood		Turkey	Human, Homo sapiens
573.21133	Y	Klebsiella pneumoniae strain EuSCAPE_TR161	WGS	MLST.Klebsiella_pneumoniae.392	PRJEB10018	SAMEA3729709			Wound Secretion		Turkey	Human, Homo sapiens
573.21132	Y	Klebsiella pneumoniae strain EuSCAPE_TR158	WGS	MLST.Klebsiella_pneumoniae.17	PRJEB10018	SAMEA3729700			Urine		Turkey	Human, Homo sapiens
573.21127	Y	Klebsiella pneumoniae strain EuSCAPE_TR156	WGS	MLST.Klebsiella_pneumoniae.17	PRJEB10018	SAMEA3729697			Lower Respiratory Tract Secrection		Turkey	Human, Homo sapiens
573.21120	Y	Klebsiella pneumoniae strain EuSCAPE_TR133	WGS	MLST.Klebsiella_pneumoniae.882	PRJEB10018	SAMEA3729664			Lower Respiratory Tract Secrection		Turkey	Human, Homo sapiens
573.21190	Y	Klebsiella pneumoniae strain EuSCAPE_TR094	WGS		PRJEB10018	SAMEA3729787			Blood		Turkey	Human, Homo sapiens
573.21182	Y	Klebsiella pneumoniae strain EuSCAPE_TR077	WGS	MLST.Klebsiella_pneumoniae.405	PRJEB10018	SAMEA3729762			Urine		Turkey	Human, Homo sapiens
573.21183	Y	Klebsiella pneumoniae strain EuSCAPE_TR075	WGS	MLST.Klebsiella_pneumoniae.405	PRJEB10018	SAMEA3729758			Urine		Turkey	Human, Homo sapiens
573.21173	Y	Klebsiella pneumoniae strain EuSCAPE_TR052	WGS	MLST.Klebsiella_pneumoniae.101	PRJEB10018	SAMEA3729724			Blood		Turkey	Human, Homo sapiens
573.21164	Y	Klebsiella pneumoniae strain EuSCAPE_TR044	WGS	MLST.Klebsiella_pneumoniae.101	PRJEB10018	SAMEA3729710			Blood		Turkey	Human, Homo sapiens
573.21162	Y	Klebsiella pneumoniae strain EuSCAPE_TR042	WGS	MLST.Klebsiella_pneumoniae.1193	PRJEB10018	SAMEA3729706			Blood		Turkey	Human, Homo sapiens
573.21155	Y	Klebsiella pneumoniae strain EuSCAPE_TR029	WGS	MLST.Klebsiella_pneumoniae.377	PRJEB10018	SAMEA3729685			Urine		Turkey	Human, Homo sapiens
573.21142	Y	Klebsiella pneumoniae strain EuSCAPE_TR010	WGS	MLST.Klebsiella_pneumoniae.14	PRJEB10018	SAMEA3727730			Blood (catheter tip)		Turkey	Human, Homo sapiens
573.21141	Y	Klebsiella pneumoniae strain EuSCAPE_TR009	WGS	MLST.Klebsiella_pneumoniae.14	PRJEB10018	SAMEA3727729			Urine		Turkey	Human, Homo sapiens
573.21139	Y	Klebsiella pneumoniae strain EuSCAPE_TR007	WGS	MLST.Klebsiella_pneumoniae.37	PRJEB10018	SAMEA3727727			Lower Respiratory Tract Secrection		Turkey	Human, Homo sapiens
573.21140	Y	Klebsiella pneumoniae strain EuSCAPE_TR002	WGS	MLST.Klebsiella_pneumoniae.14	PRJEB10018	SAMEA3727723			Puncture Fluids		Turkey	Human, Homo sapiens
573.21396	Y	Klebsiella pneumoniae strain EuSCAPE_SK038	WGS	MLST.Klebsiella_pneumoniae.461	PRJEB10018	SAMEA3498974			Other (throat swab)		Slovakia	Human, Homo sapiens
573.21389	Y	Klebsiella pneumoniae strain EuSCAPE_SK020	WGS	MLST.Klebsiella_pneumoniae.20	PRJEB10018	SAMEA3500088			Urine		Slovakia	Human, Homo sapiens
573.21093	Y	Klebsiella pneumoniae strain EuSCAPE_RS109	WGS	MLST.Klebsiella_pneumoniae.86	PRJEB10018	SAMEA3727536			Urine		Serbia	Human, Homo sapiens
573.20948	Y	Klebsiella pneumoniae strain EuSCAPE_RO106	WGS	MLST.Klebsiella_pneumoniae.86	PRJEB10018	SAMEA3721027
573.20870	Y	Klebsiella pneumoniae strain EuSCAPE_RO102	WGS	MLST.Klebsiella_pneumoniae.218	PRJEB10018	SAMEA3721019
573.20826	Y	Klebsiella pneumoniae strain EuSCAPE_RO097	WGS	MLST.Klebsiella_pneumoniae.8	PRJEB10018	SAMEA3721010
573.20802	Y	Klebsiella pneumoniae strain EuSCAPE_RO074	WGS	MLST.Klebsiella_pneumoniae.336	PRJEB10018	SAMEA3720983			Urine		Romania	Human, Homo sapiens
573.20797	Y	Klebsiella pneumoniae strain EuSCAPE_RO071	WGS	MLST.Klebsiella_pneumoniae.336	PRJEB10018	SAMEA3720980			Wound Secretion		Romania	Human, Homo sapiens
573.20786	Y	Klebsiella pneumoniae strain EuSCAPE_RO055	WGS	MLST.Klebsiella_pneumoniae.307	PRJEB10018	SAMEA3720964			Urine		Romania	Human, Homo sapiens
573.20782	Y	Klebsiella pneumoniae strain EuSCAPE_RO049	WGS	MLST.Klebsiella_pneumoniae.15	PRJEB10018	SAMEA3720959			Urine		Romania	Human, Homo sapiens
573.20843	Y	Klebsiella pneumoniae strain EuSCAPE_RO034	WGS		PRJEB10018	SAMEA3673135
573.20838	Y	Klebsiella pneumoniae strain EuSCAPE_RO031	WGS	MLST.Klebsiella_pneumoniae.336	PRJEB10018	SAMEA3673132
573.20854	Y	Klebsiella pneumoniae strain EuSCAPE_RO024	WGS	MLST.Klebsiella_pneumoniae.147	PRJEB10018	SAMEA3673125
573.20830	Y	Klebsiella pneumoniae strain EuSCAPE_RO021	WGS	MLST.Klebsiella_pneumoniae.37	PRJEB10018	SAMEA3673122
573.20864	Y	Klebsiella pneumoniae strain EuSCAPE_RO005	WGS	MLST.Klebsiella_pneumoniae.147	PRJEB10018	SAMEA3673106
573.20599	Y	Klebsiella pneumoniae strain EuSCAPE_PT098	WGS	MLST.Klebsiella_pneumoniae.57	PRJEB10018	SAMEA3649911					Portugal	Human, Homo sapiens
573.20589	Y	Klebsiella pneumoniae strain EuSCAPE_PT085	WGS	MLST.Klebsiella_pneumoniae.2599	PRJEB10018	SAMEA3649899			Urine		Portugal	Human, Homo sapiens
573.20576	Y	Klebsiella pneumoniae strain EuSCAPE_PT065	WGS	MLST.Klebsiella_pneumoniae.17	PRJEB10018	SAMEA3649879			Urine		Portugal	Human, Homo sapiens
573.20561	Y	Klebsiella pneumoniae strain EuSCAPE_PT046	WGS	MLST.Klebsiella_pneumoniae.377	PRJEB10018	SAMEA3649860			Urine		Portugal	Human, Homo sapiens
573.20556	Y	Klebsiella pneumoniae strain EuSCAPE_PT041	WGS	MLST.Klebsiella_pneumoniae.15	PRJEB10018	SAMEA3649855			Urine		Portugal	Human, Homo sapiens
573.21452	Y	Klebsiella pneumoniae strain EuSCAPE_PL014	WGS	MLST.Klebsiella_pneumoniae.704	PRJEB10018	SAMEA3499952			Urine (venous catheter)		Poland	Human, Homo sapiens
573.21590	Y	Klebsiella pneumoniae strain EuSCAPE_NO002	WGS	MLST.Klebsiella_pneumoniae.101	PRJEB10018	SAMEA3512122			Other (pancreas secretion)		Norway	Human, Homo sapiens
573.21516	Y	Klebsiella pneumoniae strain EuSCAPE_MT020	WGS	MLST.Klebsiella_pneumoniae.307	PRJEB10018	SAMEA3538447			Urine		Malta	Human, Homo sapiens
573.21508	Y	Klebsiella pneumoniae strain EuSCAPE_MT015	WGS	MLST.Klebsiella_pneumoniae.307	PRJEB10018	SAMEA3538442			Blood		Malta	Human, Homo sapiens
573.21495	Y	Klebsiella pneumoniae strain EuSCAPE_MT003	WGS	MLST.Klebsiella_pneumoniae.307	PRJEB10018	SAMEA3538430			Urine		Malta	Human, Homo sapiens
573.21879	Y	Klebsiella pneumoniae strain EuSCAPE_LV006	WGS	MLST.Klebsiella_pneumoniae.86	PRJEB10018	SAMEA3538857			Urine		Latvia	Human, Homo sapiens
573.20752	Y	Klebsiella pneumoniae strain EuSCAPE_LU019	WGS	MLST.Klebsiella_pneumoniae.37	PRJEB10018	SAMEA3672971
573.20753	Y	Klebsiella pneumoniae strain EuSCAPE_LU018	WGS	MLST.Klebsiella_pneumoniae.37	PRJEB10018	SAMEA3672970
573.20738	Y	Klebsiella pneumoniae strain EuSCAPE_LU009	WGS	MLST.Klebsiella_pneumoniae.37	PRJEB10018	SAMEA3672961
573.20745	Y	Klebsiella pneumoniae strain EuSCAPE_LU006	WGS	MLST.Klebsiella_pneumoniae.37	PRJEB10018	SAMEA3672958
573.21227	Y	Klebsiella pneumoniae strain EuSCAPE_LT009	WGS	MLST.Klebsiella_pneumoniae.86	PRJEB10018	SAMEA3729924			Urine		Lithuania	Human, Homo sapiens
573.21870	Y	Klebsiella pneumoniae strain EuSCAPE_IT397	WGS	MLST.Klebsiella_pneumoniae.17	PRJEB10018	SAMEA3538832			Urine		Italy	Human, Homo sapiens
573.21865	Y	Klebsiella pneumoniae strain EuSCAPE_IT387	WGS	MLST.Klebsiella_pneumoniae.719	PRJEB10018	SAMEA3538813			Lower Respiratory Tract Secrection (aspirated tracheal)		Italy	Human, Homo sapiens
573.21863	Y	Klebsiella pneumoniae strain EuSCAPE_IT385	WGS		PRJEB10018	SAMEA3538809			Urine		Italy	Human, Homo sapiens
573.21886	Y	Klebsiella pneumoniae strain EuSCAPE_IT291	WGS	MLST.Klebsiella_pneumoniae.86	PRJEB10018	SAMEA3538659			Urine		Italy	Human, Homo sapiens
573.21752	Y	Klebsiella pneumoniae strain EuSCAPE_IT217	WGS		PRJEB10018	SAMEA3515245			Blood		Italy	Human, Homo sapiens
573.21749	Y	Klebsiella pneumoniae strain EuSCAPE_IT213	WGS	MLST.Klebsiella_pneumoniae.180	PRJEB10018	SAMEA3515241			Urine		Italy	Human, Homo sapiens
573.21822	Y	Klebsiella pneumoniae strain EuSCAPE_IT149	WGS	MLST.Klebsiella_pneumoniae.23	PRJEB10018	SAMEA3515178			Other (drainage)		Italy	Human, Homo sapiens
573.21730	Y	Klebsiella pneumoniae strain EuSCAPE_IT101	WGS	MLST.Klebsiella_pneumoniae.20	PRJEB10018	SAMEA3515130			Urine		Italy	Human, Homo sapiens
573.21838	Y	Klebsiella pneumoniae strain EuSCAPE_IT099	WGS	MLST.Klebsiella_pneumoniae.20	PRJEB10018	SAMEA3515128			Blood		Italy	Human, Homo sapiens
573.21594	Y	Klebsiella pneumoniae strain EuSCAPE_IT025	WGS	MLST.Klebsiella_pneumoniae.661	PRJEB10018	SAMEA3538586			Blood		Italy	Human, Homo sapiens
573.21666	Y	Klebsiella pneumoniae strain EuSCAPE_IL055	WGS	MLST.Klebsiella_pneumoniae.1412	PRJEB10018	SAMEA3538512			Other (fluid)		Israel	Human, Homo sapiens
573.21658	Y	Klebsiella pneumoniae strain EuSCAPE_IL046	WGS	MLST.Klebsiella_pneumoniae.292	PRJEB10018	SAMEA3538502			Urine		Israel	Human, Homo sapiens
573.21652	Y	Klebsiella pneumoniae strain EuSCAPE_IL025	WGS		PRJEB10018	SAMEA3538483			Lower Respiratory Tract Secrection		Israel	Human, Homo sapiens
573.21525	Y	Klebsiella pneumoniae strain EuSCAPE_IL006	WGS	MLST.Klebsiella_pneumoniae.147	PRJEB10018	SAMEA3538464			Blood		Israel	Human, Homo sapiens
573.21021	Y	Klebsiella pneumoniae strain EuSCAPE_IE037	WGS	MLST.Klebsiella_pneumoniae.65	PRJEB10018	SAMEA3727587			Blood		Ireland	Human, Homo sapiens
573.21011	Y	Klebsiella pneumoniae strain EuSCAPE_IE017	WGS	MLST.Klebsiella_pneumoniae.5	PRJEB10018	SAMEA3727567			Lower Respiratory Tract Secrection		Ireland	Human, Homo sapiens
573.21010	Y	Klebsiella pneumoniae strain EuSCAPE_IE010	WGS	MLST.Klebsiella_pneumoniae.5	PRJEB10018	SAMEA3727560			Lower Respiratory Tract Secrection		Ireland	Human, Homo sapiens
573.22001	Y	Klebsiella pneumoniae strain EuSCAPE_HU029	WGS	MLST.Klebsiella_pneumoniae.15	PRJEB10018	SAMEA3538789			Wound Secretion		Hungary	Human, Homo sapiens
573.22020	Y	Klebsiella pneumoniae strain EuSCAPE_HU002	WGS	MLST.Klebsiella_pneumoniae.15	PRJEB10018	SAMEA3538749			Urine		Hungary	Human, Homo sapiens
573.20977	Y	Klebsiella pneumoniae strain EuSCAPE_HR056	WGS	MLST.Klebsiella_pneumoniae.1107	PRJEB10018	SAMEA3721088
573.20975	Y	Klebsiella pneumoniae strain EuSCAPE_HR051	WGS	MLST.Klebsiella_pneumoniae.218	PRJEB10018	SAMEA3721083
573.20619	Y	Klebsiella pneumoniae strain EuSCAPE_GR163	WGS		PRJEB10018	SAMEA3649781			Urine		Greece	Human, Homo sapiens
573.20539	Y	Klebsiella pneumoniae strain EuSCAPE_GR159	WGS	MLST.Klebsiella_pneumoniae.323	PRJEB10018	SAMEA3649778			Urine		Greece	Human, Homo sapiens
573.20536	Y	Klebsiella pneumoniae strain EuSCAPE_GR153	WGS	MLST.Klebsiella_pneumoniae.420	PRJEB10018	SAMEA3649772			Urine		Greece	Human, Homo sapiens
573.20615	Y	Klebsiella pneumoniae strain EuSCAPE_GR139	WGS	MLST.Klebsiella_pneumoniae.258	PRJEB10018	SAMEA3649758			Urine		Greece	Human, Homo sapiens
573.20610	Y	Klebsiella pneumoniae strain EuSCAPE_GR127	WGS	MLST.Klebsiella_pneumoniae.383	PRJEB10018	SAMEA3649746			Other (CVC)		Greece	Human, Homo sapiens
573.20608	Y	Klebsiella pneumoniae strain EuSCAPE_GR124	WGS	MLST.Klebsiella_pneumoniae.340	PRJEB10018	SAMEA3649743			Wound Secretion		Greece	Human, Homo sapiens
573.20607	Y	Klebsiella pneumoniae strain EuSCAPE_GR121	WGS	MLST.Klebsiella_pneumoniae.11	PRJEB10018	SAMEA3649740			Urine		Greece	Human, Homo sapiens
573.20530	Y	Klebsiella pneumoniae strain EuSCAPE_GR118	WGS	MLST.Klebsiella_pneumoniae.111	PRJEB10018	SAMEA3649737			Blood		Greece	Human, Homo sapiens
573.20604	Y	Klebsiella pneumoniae strain EuSCAPE_GR114	WGS	MLST.Klebsiella_pneumoniae.461	PRJEB10018	SAMEA3649733			Blood		Greece	Human, Homo sapiens
573.20586	Y	Klebsiella pneumoniae strain EuSCAPE_GR105	WGS	MLST.Klebsiella_pneumoniae.258	PRJEB10018	SAMEA3649724			Blood		Greece	Human, Homo sapiens
573.20567	Y	Klebsiella pneumoniae strain EuSCAPE_GR101	WGS	MLST.Klebsiella_pneumoniae.1486	PRJEB10018	SAMEA3649720			Blood		Greece	Human, Homo sapiens
573.20472	Y	Klebsiella pneumoniae strain EuSCAPE_GR077	WGS	MLST.Klebsiella_pneumoniae.383	PRJEB10018	SAMEA3649696			Urine		Greece	Human, Homo sapiens
573.20468	Y	Klebsiella pneumoniae strain EuSCAPE_GR075	WGS	MLST.Klebsiella_pneumoniae.383	PRJEB10018	SAMEA3649694			Blood		Greece	Human, Homo sapiens
573.20467	Y	Klebsiella pneumoniae strain EuSCAPE_GR073	WGS	MLST.Klebsiella_pneumoniae.383	PRJEB10018	SAMEA3649692			Wound Secretion		Greece	Human, Homo sapiens
573.20515	Y	Klebsiella pneumoniae strain EuSCAPE_GR065	WGS	MLST.Klebsiella_pneumoniae.3072	PRJEB10018	SAMEA3649684			Urine		Greece	Human, Homo sapiens
573.20505	Y	Klebsiella pneumoniae strain EuSCAPE_GR047	WGS	MLST.Klebsiella_pneumoniae.86	PRJEB10018	SAMEA3649666			Wound Secretion		Greece	Human, Homo sapiens
573.20457	Y	Klebsiella pneumoniae strain EuSCAPE_GR032	WGS	MLST.Klebsiella_pneumoniae.258	PRJEB10018	SAMEA3649650			Wound Secretion		Greece	Human, Homo sapiens
573.20494	Y	Klebsiella pneumoniae strain EuSCAPE_GR021	WGS	MLST.Klebsiella_pneumoniae.3370	PRJEB10018	SAMEA3649627			Lower Respiratory Tract Secrection		Greece	Human, Homo sapiens
573.20520	Y	Klebsiella pneumoniae strain EuSCAPE_GR004	WGS	MLST.Klebsiella_pneumoniae.1916	PRJEB10018	SAMEA3649593			Lower Respiratory Tract Secrection		Greece	Human, Homo sapiens
573.21413	Y	Klebsiella pneumoniae strain EuSCAPE_FR071	WGS	MLST.Klebsiella_pneumoniae.11	PRJEB10018	SAMEA3500057			Urine		France	Human, Homo sapiens
573.21484	Y	Klebsiella pneumoniae strain EuSCAPE_FR062	WGS	MLST.Klebsiella_pneumoniae.11	PRJEB10018	SAMEA3500047			Blood		France	Human, Homo sapiens
573.21479	Y	Klebsiella pneumoniae strain EuSCAPE_FR036	WGS	MLST.Klebsiella_pneumoniae.218	PRJEB10018	SAMEA3500021			Blood		France	Human, Homo sapiens
573.22076	Y	Klebsiella pneumoniae strain EuSCAPE_ES278	WGS	MLST.Klebsiella_pneumoniae.147	PRJEB10018	SAMEA3649617			Urine		Spain	Human, Homo sapiens
573.22077	Y	Klebsiella pneumoniae strain EuSCAPE_ES277	WGS	MLST.Klebsiella_pneumoniae.147	PRJEB10018	SAMEA3649615			Urine		Spain	Human, Homo sapiens
573.22056	Y	Klebsiella pneumoniae strain EuSCAPE_ES243	WGS	MLST.Klebsiella_pneumoniae.37	PRJEB10018	SAMEA3649559			Blood		Spain	Human, Homo sapiens
573.22057	Y	Klebsiella pneumoniae strain EuSCAPE_ES242	WGS	MLST.Klebsiella_pneumoniae.20	PRJEB10018	SAMEA3649558			Blood		Spain	Human, Homo sapiens
573.22052	Y	Klebsiella pneumoniae strain EuSCAPE_ES224	WGS	MLST.Klebsiella_pneumoniae.323	PRJEB10018	SAMEA3649540			Urine		Spain	Human, Homo sapiens
573.22045	Y	Klebsiella pneumoniae strain EuSCAPE_ES222	WGS	MLST.Klebsiella_pneumoniae.65	PRJEB10018	SAMEA3649538			Lower Respiratory Tract Secrection		Spain	Human, Homo sapiens
573.22040	Y	Klebsiella pneumoniae strain EuSCAPE_ES218	WGS	MLST.Klebsiella_pneumoniae.65	PRJEB10018	SAMEA3649534			Lower Respiratory Tract Secrection		Spain	Human, Homo sapiens
573.22031	Y	Klebsiella pneumoniae strain EuSCAPE_ES204	WGS	MLST.Klebsiella_pneumoniae.163	PRJEB10018	SAMEA3649520			Blood		Spain	Human, Homo sapiens
573.20475	Y	Klebsiella pneumoniae strain EuSCAPE_ES192	WGS	MLST.Klebsiella_pneumoniae.323	PRJEB10018	SAMEA3649508			Puncture Fluids		Spain	Human, Homo sapiens
573.20487	Y	Klebsiella pneumoniae strain EuSCAPE_ES146	WGS	MLST.Klebsiella_pneumoniae.45	PRJEB10018	SAMEA3649462			Urine		Spain	Human, Homo sapiens
573.20489	Y	Klebsiella pneumoniae strain EuSCAPE_ES142	WGS	MLST.Klebsiella_pneumoniae.107	PRJEB10018	SAMEA3649458			Blood		Spain	Human, Homo sapiens
573.20486	Y	Klebsiella pneumoniae strain EuSCAPE_ES130	WGS	MLST.Klebsiella_pneumoniae.15	PRJEB10018	SAMEA3649446			Urine		Spain	Human, Homo sapiens
573.20482	Y	Klebsiella pneumoniae strain EuSCAPE_ES128	WGS	MLST.Klebsiella_pneumoniae.234	PRJEB10018	SAMEA3649444			Urine		Spain	Human, Homo sapiens
573.26067	Y	Klebsiella pneumoniae strain EuSCAPE_ES108	WGS	MLST.Klebsiella_pneumoniae.29	PRJEB10018	SAMEA3649424			urine		Spain	Human, Homo sapiens
573.21973	Y	Klebsiella pneumoniae strain EuSCAPE_ES089	WGS	MLST.Klebsiella_pneumoniae.11	PRJEB10018	SAMEA3538961			Blood		Spain	Human, Homo sapiens
573.21968	Y	Klebsiella pneumoniae strain EuSCAPE_ES086	WGS	MLST.Klebsiella_pneumoniae.2176	PRJEB10018	SAMEA3538958			Wound Secretion		Spain	Human, Homo sapiens
573.21946	Y	Klebsiella pneumoniae strain EuSCAPE_ES063	WGS	MLST.Klebsiella_pneumoniae.163	PRJEB10018	SAMEA3538935			Urine		Spain	Human, Homo sapiens
573.21947	Y	Klebsiella pneumoniae strain EuSCAPE_ES057	WGS	MLST.Klebsiella_pneumoniae.1961	PRJEB10018	SAMEA3538929			Urine		Spain	Human, Homo sapiens
573.21944	Y	Klebsiella pneumoniae strain EuSCAPE_ES052	WGS	MLST.Klebsiella_pneumoniae.15	PRJEB10018	SAMEA3538924			Wound Secretion		Spain	Human, Homo sapiens
573.21483	Y	Klebsiella pneumoniae strain EuSCAPE_EE007	WGS	MLST.Klebsiella_pneumoniae.23	PRJEB10018	SAMEA3499911			Lower Respiratory Tract Secrection		Estonia	Human, Homo sapiens
573.20632	Y	Klebsiella pneumoniae strain EuSCAPE_DK005	WGS	MLST.Klebsiella_pneumoniae.397	PRJEB10018	SAMEA3649794			Blood		Denmark	Human, Homo sapiens
573.21579	Y	Klebsiella pneumoniae strain EuSCAPE_DE080	WGS	MLST.Klebsiella_pneumoniae.1486	PRJEB10018	SAMEA3512108			Lower Respiratory Tract Secrection		Germany	Human, Homo sapiens
573.21577	Y	Klebsiella pneumoniae strain EuSCAPE_DE078	WGS	MLST.Klebsiella_pneumoniae.1307	PRJEB10018	SAMEA3512106			Wound Secretion		Germany	Human, Homo sapiens
573.21560	Y	Klebsiella pneumoniae strain EuSCAPE_DE043	WGS	MLST.Klebsiella_pneumoniae.377	PRJEB10018	SAMEA3512070			Wound Secretion		Germany	Human, Homo sapiens
573.21546	Y	Klebsiella pneumoniae strain EuSCAPE_DE026	WGS	MLST.Klebsiella_pneumoniae.111	PRJEB10018	SAMEA3512053			Other (PEG)		Germany	Human, Homo sapiens
573.21544	Y	Klebsiella pneumoniae strain EuSCAPE_DE024	WGS	MLST.Klebsiella_pneumoniae.147	PRJEB10018	SAMEA3512051			Urine		Germany	Human, Homo sapiens
573.21492	Y	Klebsiella pneumoniae strain EuSCAPE_DE012	WGS	MLST.Klebsiella_pneumoniae.307	PRJEB10018	SAMEA3512039			Other (catheter tip)		Germany	Human, Homo sapiens
573.21417	Y	Klebsiella pneumoniae strain EuSCAPE_CZ024	WGS	MLST.Klebsiella_pneumoniae.323	PRJEB10018	SAMEA3499020			Urine		Czech Republic	Human, Homo sapiens
573.21220	Y	Klebsiella pneumoniae strain EuSCAPE_CZ006	WGS	MLST.Klebsiella_pneumoniae.340	PRJEB10018	SAMEA3729916			Urine		Czech Republic	Human, Homo sapiens
573.21401	Y	Klebsiella pneumoniae strain EuSCAPE_CZ003	WGS	MLST.Klebsiella_pneumoniae.323	PRJEB10018	SAMEA3498999			Urine		Czech Republic	Human, Homo sapiens
573.21442	Y	Klebsiella pneumoniae strain EuSCAPE_CZ002	WGS	MLST.Klebsiella_pneumoniae.323	PRJEB10018	SAMEA3498998			Urine		Czech Republic	Human, Homo sapiens
573.21151	Y	Klebsiella pneumoniae strain EuSCAPE_BE107	WGS	MLST.Klebsiella_pneumoniae.268	PRJEB10018	SAMEA3727703			Puncture Fluids		Belgium	Human, Homo sapiens
573.21138	Y	Klebsiella pneumoniae strain EuSCAPE_BE106	WGS	MLST.Klebsiella_pneumoniae.383	PRJEB10018	SAMEA3727702			Lower Respiratory Tract Secrection		Belgium	Human, Homo sapiens
573.21135	Y	Klebsiella pneumoniae strain EuSCAPE_BE105	WGS	MLST.Klebsiella_pneumoniae.147	PRJEB10018	SAMEA3727701			Blood		Belgium	Human, Homo sapiens
573.21101	Y	Klebsiella pneumoniae strain EuSCAPE_BE104	WGS	MLST.Klebsiella_pneumoniae.1487	PRJEB10018	SAMEA3727700			Wound Secretion		Belgium	Human, Homo sapiens
573.21058	Y	Klebsiella pneumoniae strain EuSCAPE_BE062	WGS	MLST.Klebsiella_pneumoniae.45	PRJEB10018	SAMEA3727651			Wound Secretion		Belgium	Human, Homo sapiens
573.21055	Y	Klebsiella pneumoniae strain EuSCAPE_BE059	WGS	MLST.Klebsiella_pneumoniae.152	PRJEB10018	SAMEA3727648			Lower Respiratory Tract Secrection		Belgium	Human, Homo sapiens
573.21052	Y	Klebsiella pneumoniae strain EuSCAPE_BE053	WGS	MLST.Klebsiella_pneumoniae.101	PRJEB10018	SAMEA3727643			Puncture Fluids		Belgium	Human, Homo sapiens
573.21012	Y	Klebsiella pneumoniae strain EuSCAPE_BE033	WGS	MLST.Klebsiella_pneumoniae.416	PRJEB10018	SAMEA3727623			Urine		Belgium	Human, Homo sapiens
573.21098	Y	Klebsiella pneumoniae strain EuSCAPE_BE030	WGS	MLST.Klebsiella_pneumoniae.26	PRJEB10018	SAMEA3727620
573.21083	Y	Klebsiella pneumoniae strain EuSCAPE_BE028	WGS	MLST.Klebsiella_pneumoniae.870	PRJEB10018	SAMEA3727618			Urine		Belgium	Human, Homo sapiens
573.21065	Y	Klebsiella pneumoniae strain EuSCAPE_BE026	WGS	MLST.Klebsiella_pneumoniae.15	PRJEB10018	SAMEA3727616			Urine		Belgium	Human, Homo sapiens
573.21037	Y	Klebsiella pneumoniae strain EuSCAPE_BE019	WGS	MLST.Klebsiella_pneumoniae.405	PRJEB10018	SAMEA3727609			Lower Respiratory Tract Secrection		Belgium	Human, Homo sapiens
573.21034	Y	Klebsiella pneumoniae strain EuSCAPE_BE015	WGS	MLST.Klebsiella_pneumoniae.405	PRJEB10018	SAMEA3727605
573.21435	Y	Klebsiella pneumoniae strain EuSCAPE_AT028	WGS	MLST.Klebsiella_pneumoniae.23	PRJEB10018	SAMEA3499900			Wound Secretion (swab)		Austria	Human, Homo sapiens
573.21209	Y	Klebsiella pneumoniae strain EuSCAPE_AT015	WGS	MLST.Klebsiella_pneumoniae.111	PRJEB10018	SAMEA3729903			Urine		Austria	Human, Homo sapiens
573.29054	Y	Klebsiella pneumoniae strain EN5275	WGS	MLST.Klebsiella_pneumoniae.23	PRJNA548120	SAMN12003074			blood sample from neonates		India	Human, Homo sapiens
573.28636	Y	Klebsiella pneumoniae strain EH6	WGS	MLST.Klebsiella_pneumoniae.36	PRJNA577515	SAMN13028212			feces		China	Human, Homo sapiens
573.6972	Y	Klebsiella pneumoniae strain ED23	Complete	MLST.Klebsiella_pneumoniae.23	PRJNA330755	SAMN05425526	1	1	blood		Taiwan	Human, Homo sapiens
573.2389	Y	Klebsiella pneumoniae strain EA_Carb	WGS	MLST.Klebsiella_pneumoniae.15	PRJNA310837	SAMN04456062			urine from Syrian refugee		Lebanon	Human, Homo sapiens
573.29617	Y	Klebsiella pneumoniae strain E6	WGS	MLST.Klebsiella_pneumoniae.23	PRJEB34922	SAMEA6099372			homo		China	homo
573.29620	Y	Klebsiella pneumoniae strain E5	WGS	MLST.Klebsiella_pneumoniae.23	PRJEB34922	SAMEA6099371			homo		China	homo
573.29625	Y	Klebsiella pneumoniae strain E3	WGS	MLST.Klebsiella_pneumoniae.23	PRJEB34922	SAMEA6099370			homo		China	homo
573.20068	Y	Klebsiella pneumoniae strain E14_15_53Ma	WGS	MLST.Klebsiella_pneumoniae.86	PRJNA485367	SAMN09833182			cloacal swabs or voided feces		New Zealand	Megadyptes antipodes
573.20069	Y	Klebsiella pneumoniae strain E14_15_42Sa	WGS	MLST.Klebsiella_pneumoniae.86	PRJNA485367	SAMN09833181			cloacal swabs or voided feces		New Zealand	Stercorarius antarcticus
573.20067	Y	Klebsiella pneumoniae strain E13_14_10sub	WGS	MLST.Klebsiella_pneumoniae.86	PRJNA485367	SAMN09833183					New Zealand
573.29619	Y	Klebsiella pneumoniae strain E12	WGS		PRJEB34922	SAMEA6099369			homo		China	homo
573.27198	Y	Klebsiella pneumoniae strain E111-1	WGS	MLST.Klebsiella_pneumoniae.15	PRJNA484098	SAMN09759643					China	Human, Homo sapiens
573.20055	Y	Klebsiella pneumoniae strain E11_12_24Ph	WGS	MLST.Klebsiella_pneumoniae.86	PRJNA482675	SAMN09710957			Atlanto-occipital joint swab		New Zealand	Phocarctos hookeri
573.27196	Y	Klebsiella pneumoniae strain E104-1	WGS	MLST.Klebsiella_pneumoniae.15	PRJNA484098	SAMN09759642					China	Human, Homo sapiens
573.29624	Y	Klebsiella pneumoniae strain E1	WGS	MLST.Klebsiella_pneumoniae.86	PRJEB34922	SAMEA6099368			homo		China	homo
573.20058	Y	Klebsiella pneumoniae strain E02_03_112Ph	WGS	MLST.Klebsiella_pneumoniae.86	PRJNA482675	SAMN09710956			Brain		New Zealand	Phocarctos hookeri
573.25619	Y	Klebsiella pneumoniae strain DZ3-25B	WGS	MLST.Klebsiella_pneumoniae.256	PRJNA349231	SAMN08998657			cloaca swabs from commercial farm		China	Chicken, Gallus gallus
573.25608	Y	Klebsiella pneumoniae strain DZ2-DB	WGS		PRJNA349231	SAMN08998660			anal swabs from commercial chicken farm		China	Dog, Canis lupus familiaris
573.25610	Y	Klebsiella pneumoniae strain DZ2-10B	WGS	MLST.Klebsiella_pneumoniae.256	PRJNA349231	SAMN08998655			cloaca swabs from commercial farm		China	Chicken, Gallus gallus
573.29615	Y	Klebsiella pneumoniae strain D9	WGS	MLST.Klebsiella_pneumoniae.22	PRJEB34922	SAMEA6099367			homo		China	homo
573.29622	Y	Klebsiella pneumoniae strain D8	WGS	MLST.Klebsiella_pneumoniae.23	PRJEB34922	SAMEA6099366			homo		China	homo
573.178	Y	Klebsiella pneumoniae strain D54		MLST.Klebsiella_pneumoniae.5	PRJNA414542	SAMN07793300			milk		United States	Cow, Bos taurus
573.31123	Y	Klebsiella pneumoniae strain D5105	WGS	MLST.Klebsiella_pneumoniae.73							Malawi	Human, Homo sapiens
573.31129	Y	Klebsiella pneumoniae strain D47244	WGS								Malawi	Human, Homo sapiens
573.31085	Y	Klebsiella pneumoniae strain D47091	WGS	MLST.Klebsiella_pneumoniae.1387							Malawi	Human, Homo sapiens
573.178	Y	Klebsiella pneumoniae strain D43			PRJNA414542	SAMN07793283			milk		United States	Cow, Bos taurus
573.31095	Y	Klebsiella pneumoniae strain D42680	WGS								Malawi	Human, Homo sapiens
573.31090	Y	Klebsiella pneumoniae strain D40180	WGS	MLST.Klebsiella_pneumoniae.34							Malawi	Human, Homo sapiens
573.29612	Y	Klebsiella pneumoniae strain D4	WGS	MLST.Klebsiella_pneumoniae.23	PRJEB34922	SAMEA6099362			homo		China	homo
573.31113	Y	Klebsiella pneumoniae strain D3538	WGS	MLST.Klebsiella_pneumoniae.14							Malawi	Human, Homo sapiens
573.178	Y	Klebsiella pneumoniae strain D34		MLST.Klebsiella_pneumoniae.107	PRJNA414542	SAMN07793272			milk		United States	Cow, Bos taurus
573.14843	Y	Klebsiella pneumoniae strain D3-2b-17	WGS	MLST.Klebsiella_pneumoniae.11	PRJNA394803	SAMN07360887		4	river water	isolated from the river Danube, Austria	Austria
573.31028	Y	Klebsiella pneumoniae strain D32	WGS	MLST.Klebsiella_pneumoniae.307	PRJNA610191	SAMN14279100					Switzerland	Dog, Canis lupus familiaris
573.29616	Y	Klebsiella pneumoniae strain D3	WGS	MLST.Klebsiella_pneumoniae.23	PRJEB34922	SAMEA6099361			homo		China	homo
573.31116	Y	Klebsiella pneumoniae strain D29665	WGS	MLST.Klebsiella_pneumoniae.14							Malawi	Human, Homo sapiens
573.31112	Y	Klebsiella pneumoniae strain D28005	WGS	MLST.Klebsiella_pneumoniae.268							Malawi	Human, Homo sapiens
573.31101	Y	Klebsiella pneumoniae strain D25597	WGS	MLST.Klebsiella_pneumoniae.14							Malawi	Human, Homo sapiens
573.20057	Y	Klebsiella pneumoniae strain D14_15_08Ph	WGS	MLST.Klebsiella_pneumoniae.86	PRJNA482675	SAMN09710959			Brain		New Zealand	Phocarctos hookeri
573.29626	Y	Klebsiella pneumoniae strain D12	WGS	MLST.Klebsiella_pneumoniae.380	PRJEB34922	SAMEA6099360			homo		China	homo
573.29628	Y	Klebsiella pneumoniae strain D11	WGS	MLST.Klebsiella_pneumoniae.23	PRJEB34922	SAMEA6099359			homo		China	homo
573.29627	Y	Klebsiella pneumoniae strain D10	WGS	MLST.Klebsiella_pneumoniae.23	PRJEB34922	SAMEA6099358			homo		China	homo
573.22413	Y	Klebsiella pneumoniae strain CRK0165	WGS	MLST.Klebsiella_pneumoniae.258	PRJNA339843	SAMN05956089			urine		United States	Human, Homo sapiens
573.22406	Y	Klebsiella pneumoniae strain CRK0155	WGS	MLST.Klebsiella_pneumoniae.258	PRJNA339843	SAMN05956099			respiratory		United States	Human, Homo sapiens
573.22387	Y	Klebsiella pneumoniae strain CRK0153	WGS	MLST.Klebsiella_pneumoniae.258	PRJNA339843	SAMN05956101			urine		United States	Human, Homo sapiens
573.22372	Y	Klebsiella pneumoniae strain CRK0150	WGS	MLST.Klebsiella_pneumoniae.11	PRJNA339843	SAMN05956104			respiratory		United States	Human, Homo sapiens
573.22456	Y	Klebsiella pneumoniae strain CRK0122	WGS	MLST.Klebsiella_pneumoniae.258	PRJNA339843	SAMN05956132			urine		United States	Human, Homo sapiens
573.22484	Y	Klebsiella pneumoniae strain CRK0066	WGS	MLST.Klebsiella_pneumoniae.258	PRJNA339843	SAMN06812608			blood		United States	Human, Homo sapiens
573.28678	Y	Klebsiella pneumoniae strain CriePir29	WGS	MLST.Klebsiella_pneumoniae.147	PRJNA580263	SAMN13153737			tracheal aspirate		Russia	Human, Homo sapiens
573.28675	Y	Klebsiella pneumoniae strain CriePir28	WGS	MLST.Klebsiella_pneumoniae.377	PRJNA580263	SAMN13153736			tracheal aspirate		Russia	Human, Homo sapiens
573.28654	Y	Klebsiella pneumoniae strain CriePir26	WGS	MLST.Klebsiella_pneumoniae.377	PRJNA580263	SAMN13153735			traumatic discharge		Russia	Human, Homo sapiens
573.28649	Y	Klebsiella pneumoniae strain CriePir226	WGS	MLST.Klebsiella_pneumoniae.307	PRJNA580263	SAMN13153764			blood		Russia	Human, Homo sapiens
573.28652	Y	Klebsiella pneumoniae strain CriePir223	WGS	MLST.Klebsiella_pneumoniae.395	PRJNA580263	SAMN13153763			traumatic discharge		Russia	Human, Homo sapiens
573.28646	Y	Klebsiella pneumoniae strain CriePir200	WGS	MLST.Klebsiella_pneumoniae.336	PRJNA580263	SAMN13153761			sputum		Russia	Human, Homo sapiens
573.28662	Y	Klebsiella pneumoniae strain CriePir187	WGS	MLST.Klebsiella_pneumoniae.395	PRJNA580263	SAMN13153758			traumatic discharge		Russia	Human, Homo sapiens
573.28660	Y	Klebsiella pneumoniae strain CriePir160	WGS	MLST.Klebsiella_pneumoniae.307	PRJNA580263	SAMN13153754			nasal swab		Russia	Human, Homo sapiens
573.28664	Y	Klebsiella pneumoniae strain CriePir152	WGS	MLST.Klebsiella_pneumoniae.377	PRJNA580263	SAMN13153752			urine		Russia	Human, Homo sapiens
573.28669	Y	Klebsiella pneumoniae strain CriePir140	WGS	MLST.Klebsiella_pneumoniae.23	PRJNA580263	SAMN13153750			blood		Russia	Human, Homo sapiens
573.28670	Y	Klebsiella pneumoniae strain CriePir137	WGS	MLST.Klebsiella_pneumoniae.395	PRJNA580263	SAMN13153749			urine		Russia	Human, Homo sapiens
573.28668	Y	Klebsiella pneumoniae strain CriePir134	WGS	MLST.Klebsiella_pneumoniae.395	PRJNA580263	SAMN13153748			blood		Russia	Human, Homo sapiens
573.28673	Y	Klebsiella pneumoniae strain CriePir108	WGS	MLST.Klebsiella_pneumoniae.23	PRJNA580263	SAMN13153743			tracheal aspirate		Russia	Human, Homo sapiens
573.25982	Y	Klebsiella pneumoniae strain CR-HvKP5	Complete	MLST.Klebsiella_pneumoniae.11	PRJNA477921	SAMN09487518	1	5	blood		China	Human, Homo sapiens
573.25983	Y	Klebsiella pneumoniae strain CR-HvKP4	Complete	MLST.Klebsiella_pneumoniae.11	PRJNA477921	SAMN09487517	1	5	blood		China	Human, Homo sapiens
573.23194	Y	Klebsiella pneumoniae strain cr-hvkp3	Complete	MLST.Klebsiella_pneumoniae.65	PRJNA351750	SAMN07811429	1	2	blood	isolated from carbepenem resistant hypervirulent Klebsiella pneumoniae	China	Human, Homo sapiens
573.25981	Y	Klebsiella pneumoniae strain CR-HvKP1	Complete	MLST.Klebsiella_pneumoniae.11	PRJNA477921	SAMN09487516	1	5	blood		China	Human, Homo sapiens
573.19968	Y	Klebsiella pneumoniae strain CRE31	WGS	MLST.Klebsiella_pneumoniae.45	PRJNA436373	SAMN08623805			blood		United States	Human, Homo sapiens
573.19962	Y	Klebsiella pneumoniae strain CRE18	WGS	MLST.Klebsiella_pneumoniae.395	PRJNA436373	SAMN08623794			blood		United States	Human, Homo sapiens
573.19963	Y	Klebsiella pneumoniae strain CRE12	WGS	MLST.Klebsiella_pneumoniae.48	PRJNA436373	SAMN08623788			blood		United States	Human, Homo sapiens
573.25655	Y	Klebsiella pneumoniae strain CR5	WGS	MLST.Klebsiella_pneumoniae.392	PRJNA521611	SAMN10907304		1			United Kingdom	Human, Homo sapiens
573.29515	Y	Klebsiella pneumoniae strain CQ4019	WGS	MLST.Klebsiella_pneumoniae.11	PRJNA505750	SAMN10434164			blood		China	Human, Homo sapiens
573.1988	Y	Klebsiella pneumoniae strain CPO-2015-0003	WGS	MLST.Klebsiella_pneumoniae.16	PRJNA285138	SAMN03740593					Denmark
573.176	Y	Klebsiella pneumoniae strain COL-Kpn38		MLST.Klebsiella_pneumoniae.11	PRJNA378654	SAMN06629615					Colombia	Human, Homo sapiens
573.176	Y	Klebsiella pneumoniae strain COL-Kpn31		MLST.Klebsiella_pneumoniae.17	PRJNA378654	SAMN06629608					Colombia	Human, Homo sapiens
573.176	Y	Klebsiella pneumoniae strain COL-Kpn30		MLST.Klebsiella_pneumoniae.14	PRJNA378654	SAMN06629607					Colombia	Human, Homo sapiens
573.176	Y	Klebsiella pneumoniae strain COL-Kpn29		MLST.Klebsiella_pneumoniae.48	PRJNA378654	SAMN06629606					Colombia	Human, Homo sapiens
573.176	Y	Klebsiella pneumoniae strain COL-Kpn28		MLST.Klebsiella_pneumoniae.299	PRJNA378654	SAMN06629605					Colombia	Human, Homo sapiens
573.176	Y	Klebsiella pneumoniae strain COL-Kpn20		MLST.Klebsiella_pneumoniae.258	PRJNA378654	SAMN06629597					Colombia	Human, Homo sapiens
573.176	Y	Klebsiella pneumoniae strain COL-Kpn132			PRJNA378654	SAMN06629709					Colombia	Human, Homo sapiens
573.176	Y	Klebsiella pneumoniae strain COL-Kpn131		MLST.Klebsiella_pneumoniae.105	PRJNA378654	SAMN06629708					Colombia	Human, Homo sapiens
573.176	Y	Klebsiella pneumoniae strain COL-Kpn121		MLST.Klebsiella_pneumoniae.20	PRJNA378654	SAMN06629698					Colombia	Human, Homo sapiens
573.177	Y	Klebsiella pneumoniae strain COL-Kpn105		MLST.Klebsiella_pneumoniae.528	PRJNA378654	SAMN06629682					Colombia	Human, Homo sapiens
573.177	Y	Klebsiella pneumoniae strain COL-Kpn104		MLST.Klebsiella_pneumoniae.528	PRJNA378654	SAMN06629681					Colombia	Human, Homo sapiens
573.31344	Y	Klebsiella pneumoniae strain COL17	WGS	MLST.Klebsiella_pneumoniae.147	PRJNA619438	SAMN14492366			urine		Peru	Human, Homo sapiens
573.25576	Y	Klebsiella pneumoniae strain CMC_VB6753	WGS	MLST.Klebsiella_pneumoniae.14	PRJNA340226	SAMN05710263		4	blood		India	Human, Homo sapiens
573.7229	Y	Klebsiella pneumoniae strain CMC_VB34444	WGS	MLST.Klebsiella_pneumoniae.14	PRJNA342018	SAMN05732393		5	Blood		India	Human, Homo sapiens
573.25586	Y	Klebsiella pneumoniae strain CMC_VB13923	WGS	MLST.Klebsiella_pneumoniae.14	PRJNA342016	SAMN05732391		4	blood		India	Human, Homo sapiens
573.29518	Y	Klebsiella pneumoniae strain CL3110	WGS	MLST.Klebsiella_pneumoniae.218	PRJNA476096	SAMN10371631			blood		China	Human, Homo sapiens
573.29526	Y	Klebsiella pneumoniae strain CL2079	WGS	MLST.Klebsiella_pneumoniae.15	PRJNA476096	SAMN10371625			blood		China	Human, Homo sapiens
573.1747	Y	Klebsiella pneumoniae strain CHS175	WGS	MLST.Klebsiella_pneumoniae.14	PRJNA271899	SAMN03280316					United States	Human, Homo sapiens
573.6988	Y	Klebsiella pneumoniae strain CFSAN044563	WGS	MLST.Klebsiella_pneumoniae.11	PRJNA308116	SAMN05213494			blood		Pakistan	Human, Homo sapiens
573.18674	Y	Klebsiella pneumoniae strain CDC 0106	Complete	MLST.Klebsiella_pneumoniae.14	PRJNA395223	SAMN07373332	1	2
573.25570	Y	Klebsiella pneumoniae strain CCBH6984	WGS	MLST.Klebsiella_pneumoniae.855	PRJNA337953	SAMN05514347			rectal swab		Brazil	Human, Homo sapiens
573.5790	Y	Klebsiella pneumoniae strain CCBH17440	WGS	MLST.Klebsiella_pneumoniae.437	PRJNA336378	SAMN05510516			Blood		Brazil	Human, Homo sapiens
573.5782	Y	Klebsiella pneumoniae strain CCBH15949	WGS	MLST.Klebsiella_pneumoniae.37	PRJNA336156	SAMN05505089			Blood		Brazil	Human, Homo sapiens
573.1368	Y	Klebsiella pneumoniae strain CCBH13327	WGS	MLST.Klebsiella_pneumoniae.323	PRJNA264954	SAMN03144673			Rectal swab		Brazil
573.29618	Y	Klebsiella pneumoniae strain C9	WGS	MLST.Klebsiella_pneumoniae.65	PRJEB34922	SAMEA6099357			homo		China	homo
573.29052	Y	Klebsiella pneumoniae strain C789	Complete	MLST.Klebsiella_pneumoniae.11	PRJNA509091	SAMN10537194	1	4	blood specimen		China
573.29598	Y	Klebsiella pneumoniae strain C6	WGS		PRJEB34922	SAMEA6099356			homo		China	homo
573.12760	Y	Klebsiella pneumoniae strain C5-E1-13	WGS	MLST.Klebsiella_pneumoniae.147	PRJNA360256	SAMN06205422			Urine		Tunisia	Human, Homo sapiens
573.28016	Y	Klebsiella pneumoniae strain C51	Complete	MLST.Klebsiella_pneumoniae.12	PRJNA550014	SAMN12289282	1	6	clinical sample		Australia	Human, Homo sapiens
573.177	Y	Klebsiella pneumoniae strain C5			PRJNA414542	SAMN07793219			milk		United States	Cow, Bos taurus
573.27376	Y	Klebsiella pneumoniae strain C43	WGS	MLST.Klebsiella_pneumoniae.432	PRJNA561253	SAMN12612695			water		Malaysia
573.177	Y	Klebsiella pneumoniae strain C42		MLST.Klebsiella_pneumoniae.116	PRJNA414542	SAMN07793291			milk		United States	Cow, Bos taurus
573.12759	Y	Klebsiella pneumoniae strain C3-D9-12	WGS	MLST.Klebsiella_pneumoniae.15	PRJNA360233	SAMN06205255			Urine		Tunisia	Human, Homo sapiens
573.31715	Y	Klebsiella pneumoniae strain C3-78	WGS	MLST.Klebsiella_pneumoniae.17	PRJNA391501	SAMN07291401			tracheal aspirate		Colombia	Human, Homo sapiens
573.30817	Y	Klebsiella pneumoniae strain C2343	Complete		PRJNA534178	SAMN11479261	1	4	intra-abdominal fluid		China	Human, Homo sapiens
573.30818	Y	Klebsiella pneumoniae strain C2315	Complete		PRJNA534178	SAMN11479260	1	3	intra-abdominal fluid		China	Human, Homo sapiens
573.31025	Y	Klebsiella pneumoniae strain C23	WGS	MLST.Klebsiella_pneumoniae.307	PRJNA610191	SAMN14279103					Switzerland	Cat, Felis catus
573.31147	Y	Klebsiella pneumoniae strain C23	WGS	MLST.Klebsiella_pneumoniae.334							Malawi	Human, Homo sapiens
573.32517	Y	Klebsiella pneumoniae strain C2166	WGS	MLST.Klebsiella_pneumoniae.11	PRJNA640728	SAMN15331272			blood		China	Human, Homo sapiens
573.31725	Y	Klebsiella pneumoniae strain C1-93	WGS	MLST.Klebsiella_pneumoniae.502	PRJNA391501	SAMN07291373			Rectal swab		Colombia	Human, Homo sapiens
573.27354	Y	Klebsiella pneumoniae strain C1685	WGS	MLST.Klebsiella_pneumoniae.348	PRJNA493806	SAMN10143423			urine		Portugal	Human, Homo sapiens
573.31130	Y	Klebsiella pneumoniae strain C1408	WGS	MLST.Klebsiella_pneumoniae.218							Malawi	Human, Homo sapiens
573.20056	Y	Klebsiella pneumoniae strain C14_9476Ph	WGS	MLST.Klebsiella_pneumoniae.86	PRJNA482675	SAMN09710962			Rectal swab		New Zealand	Phocarctos hookeri
573.20066	Y	Klebsiella pneumoniae strain C14_15_17sub	WGS	MLST.Klebsiella_pneumoniae.86	PRJNA485367	SAMN09833184					New Zealand
573.29053	Y	Klebsiella pneumoniae strain C1398	Complete	MLST.Klebsiella_pneumoniae.11	PRJNA509089	SAMN10537196	1	4	BALF		China
573.29621	Y	Klebsiella pneumoniae strain C12	WGS	MLST.Klebsiella_pneumoniae.23	PRJEB34922	SAMEA6099354			homo		China	homo
573.29623	Y	Klebsiella pneumoniae strain C10	WGS	MLST.Klebsiella_pneumoniae.23	PRJEB34922	SAMEA6099353			homo		China	homo
573.29602	Y	Klebsiella pneumoniae strain C1	WGS	MLST.Klebsiella_pneumoniae.660	PRJEB34922	SAMEA6099352			homo		China	homo
573.1632	Y	Klebsiella pneumoniae strain BWH62	WGS	MLST.Klebsiella_pneumoniae.25	PRJNA271899	SAMN03280383					United States	Human, Homo sapiens
573.1630	Y	Klebsiella pneumoniae strain BWH53	WGS	MLST.Klebsiella_pneumoniae.258	PRJNA271899	SAMN03280381					United States	Human, Homo sapiens
573.31261	Y	Klebsiella pneumoniae strain BP3636	WGS	MLST.Klebsiella_pneumoniae.2096	PRJNA613369	SAMN14402341			blood		India	Human, Homo sapiens
573.30806	Y	Klebsiella pneumoniae strain blood_2014	WGS	MLST.Klebsiella_pneumoniae.15	PRJNA589891	SAMN13935757			blood		USA	Human, Homo sapiens
573.32184	Y	Klebsiella pneumoniae strain BJKP01	WGS	MLST.Klebsiella_pneumoniae.86	PRJEB38788	SAMEA6939101			cerebrospinal fluid	recovered from patients of our cohort and sequenced the genome of 7 of them isolated from SM	France	Homo sapiens sapiens
573.23143	Y	Klebsiella pneumoniae strain BJCFK909	Complete	MLST.Klebsiella_pneumoniae.11	PRJNA506788	SAMN10473953	1	4	respiratory tract		China	Human, Homo sapiens
573.1664	Y	Klebsiella pneumoniae strain BIDMC90	WGS		PRJNA271899	SAMN03280416						Human, Homo sapiens
573.1661	Y	Klebsiella pneumoniae strain BIDMC86	WGS	MLST.Klebsiella_pneumoniae.23	PRJNA271899	SAMN03280413						Human, Homo sapiens
573.1660	Y	Klebsiella pneumoniae strain BIDMC85	WGS	MLST.Klebsiella_pneumoniae.23	PRJNA271899	SAMN03280412						Human, Homo sapiens
573.19881	Y	Klebsiella pneumoniae strain BC_5006	WGS	MLST.Klebsiella_pneumoniae.11	PRJNA377546	SAMN09298457			blood		Brazil	Human, Homo sapiens
573.19862	Y	Klebsiella pneumoniae strain BC_2162	WGS	MLST.Klebsiella_pneumoniae.11	PRJNA377546	SAMN09298440			swab		Brazil	Human, Homo sapiens
573.25657	Y	Klebsiella pneumoniae strain BA4656	Complete	MLST.Klebsiella_pneumoniae.23	PRJNA521675	SAMN10908921	1	7	blood		India	Human, Homo sapiens
573.25573	Y	Klebsiella pneumoniae strain BA41763	WGS	MLST.Klebsiella_pneumoniae.147	PRJNA324533	SAMN05207686		7	blood		India	Human, Homo sapiens
573.25676	Y	Klebsiella pneumoniae strain BA34918	Complete	MLST.Klebsiella_pneumoniae.23	PRJNA522836	SAMN10956502	1	8	blood		India	Human, Homo sapiens
573.15326	Y	Klebsiella pneumoniae strain BA33875	WGS	MLST.Klebsiella_pneumoniae.101	PRJNA385255	SAMN06885836		3	blood		India	Human, Homo sapiens
573.32118	Y	Klebsiella pneumoniae strain BA32040	WGS	MLST.Klebsiella_pneumoniae.2096	PRJNA613369	SAMN14419361			blood		India	Human, Homo sapiens
573.15015	Y	Klebsiella pneumoniae strain BA2817	WGS	MLST.Klebsiella_pneumoniae.48	PRJNA400683	SAMN07572764		2	blood		India	Human, Homo sapiens
573.31277	Y	Klebsiella pneumoniae strain BA28118	WGS	MLST.Klebsiella_pneumoniae.2096	PRJNA613369	SAMN14402327			blood		India	Human, Homo sapiens
573.31275	Y	Klebsiella pneumoniae strain BA27935	WGS	MLST.Klebsiella_pneumoniae.2096	PRJNA613369	SAMN14402329			blood		India	Human, Homo sapiens
573.31244	Y	Klebsiella pneumoniae strain BA25665	WGS	MLST.Klebsiella_pneumoniae.14	PRJNA613369	SAMN14402353			blood		India	Human, Homo sapiens
573.25575	Y	Klebsiella pneumoniae strain BA253	WGS	MLST.Klebsiella_pneumoniae.23	PRJNA325704	SAMN05250855		1	blood		India	Human, Homo sapiens
573.31254	Y	Klebsiella pneumoniae strain BA20978	WGS	MLST.Klebsiella_pneumoniae.14	PRJNA613369	SAMN14402349			blood		India	Human, Homo sapiens
573.176	Y	Klebsiella pneumoniae strain BA1625		MLST.Klebsiella_pneumoniae.14	PRJNA427761	SAMN08272084			blood		India	Human, Homo sapiens
573.31282	Y	Klebsiella pneumoniae strain BA1602	WGS	MLST.Klebsiella_pneumoniae.2096	PRJNA613369	SAMN14402337			blood		India	Human, Homo sapiens
573.31266	Y	Klebsiella pneumoniae strain BA10835	WGS	MLST.Klebsiella_pneumoniae.2096	PRJNA613369	SAMN14402356			blood		India	Human, Homo sapiens
573.31248	Y	Klebsiella pneumoniae strain BA10334	WGS	MLST.Klebsiella_pneumoniae.2096	PRJNA613369	SAMN14402342			blood		India	Human, Homo sapiens
573.29608	Y	Klebsiella pneumoniae strain B9	WGS	ST258	PRJEB34922	SAMEA6099351			homo		USA	Human, Homo sapiens
573.18557	Y	Klebsiella pneumoniae strain B8S50	WGS	MLST.Klebsiella_pneumoniae.37	PRJNA474904	SAMN09375173		7	Retail chicken skin		United States
573.18558	Y	Klebsiella pneumoniae strain B8S35	WGS	MLST.Klebsiella_pneumoniae.37	PRJNA474898	SAMN09375111		7	Retail chicken skin		United States
573.25682	Y	Klebsiella pneumoniae strain B-8658	WGS	MLST.Klebsiella_pneumoniae.147	PRJNA269675	SAMN10979294			subclavian catheter		Russia	Human, Homo sapiens
573.29601	Y	Klebsiella pneumoniae strain B8	WGS	MLST.Klebsiella_pneumoniae.29	PRJEB34922	SAMEA6099350			homo		China	homo
573.29607	Y	Klebsiella pneumoniae strain B7	WGS	MLST.Klebsiella_pneumoniae.23	PRJEB34922	SAMEA6099349			homo		China	homo
573.32295	Y	Klebsiella pneumoniae strain B64	WGS	MLST.Klebsiella_pneumoniae.11	PRJNA609897	SAMN14262002					Spain	Human, Homo sapiens
573.29596	Y	Klebsiella pneumoniae strain B6	WGS	ST258	PRJEB34922	SAMEA6099348			homo		USA	Human, Homo sapiens
573.29605	Y	Klebsiella pneumoniae strain B5	WGS	ST258	PRJEB34922	SAMEA6099347			homo		USA	Human, Homo sapiens
573.29606	Y	Klebsiella pneumoniae strain B4	WGS	MLST.Klebsiella_pneumoniae.23	PRJEB34922	SAMEA6099346			homo		China	homo
573.25577	Y	Klebsiella pneumoniae strain B3789	WGS	MLST.Klebsiella_pneumoniae.23	PRJNA329475	SAMN05413133		3	blood		India	Human, Homo sapiens
573.25581	Y	Klebsiella pneumoniae strain B3639	WGS		PRJNA329474	SAMN05413132		1	blood		India	Human, Homo sapiens
573.29604	Y	Klebsiella pneumoniae strain B3	WGS	MLST.Klebsiella_pneumoniae.23	PRJEB34922	SAMEA6099345			homo		China	homo
573.25580	Y	Klebsiella pneumoniae strain B20143	WGS	MLST.Klebsiella_pneumoniae.11	PRJNA335529	SAMN05447361		4	blood		India	Human, Homo sapiens
573.25579	Y	Klebsiella pneumoniae strain B20038	WGS	MLST.Klebsiella_pneumoniae.43	PRJNA335528	SAMN05447360		5	blood		India	Human, Homo sapiens
573.29600	Y	Klebsiella pneumoniae strain B2	WGS	MLST.Klebsiella_pneumoniae.23	PRJEB34922	SAMEA6099344			homo		China	homo
573.1885	Y	Klebsiella pneumoniae strain B199	WGS	MLST.Klebsiella_pneumoniae.327	PRJNA291012	SAMN03938576		13	blood		Israel	Human, Homo sapiens
573.7230	Y	Klebsiella pneumoniae strain B16470	WGS	MLST.Klebsiella_pneumoniae.14	PRJNA341827	SAMN05729271		5	blood		India	Human, Homo sapiens
573.28577	Y	Klebsiella pneumoniae strain B-16340	WGS	MLST.Klebsiella_pneumoniae.147	PRJNA579066	SAMN13091586			blood	isolated from blood sample of a patient undergoing treatment at SGPGIMS, Lucknow	India	Human, Homo sapiens
573.29592	Y	Klebsiella pneumoniae strain B11	WGS	MLST.Klebsiella_pneumoniae.23	PRJEB34922	SAMEA6099343			homo		China	homo
573.29599	Y	Klebsiella pneumoniae strain B10	WGS	MLST.Klebsiella_pneumoniae.86	PRJEB34922	SAMEA6099342			homo		China	homo
573.32519	Y	Klebsiella pneumoniae strain B10	WGS	MLST.Klebsiella_pneumoniae.327	PRJNA291012	SAMN04012147		12	blood		Israel	Human, Homo sapiens
573.15012	Y	Klebsiella pneumoniae strain B04	WGS	MLST.Klebsiella_pneumoniae.11	PRJNA400700	SAMN07572975		50	blood		Brazil	Human, Homo sapiens
573.15396	Y	Klebsiella pneumoniae strain AUH-KIMP297B	WGS	MLST.Klebsiella_pneumoniae.1593	PRJNA388368	SAMN07175653					Lebanon	Human, Homo sapiens
573.30836	Y	Klebsiella pneumoniae strain AS012463	WGS	MLST.Klebsiella_pneumoniae.1401	PRJNA553678	SAMN12250782			lung		USA	Human, Homo sapiens
573.30839	Y	Klebsiella pneumoniae strain AS012429	WGS	MLST.Klebsiella_pneumoniae.45	PRJNA553678	SAMN12250748			lung		USA	Human, Homo sapiens
573.30860	Y	Klebsiella pneumoniae strain AS012303	WGS	MLST.Klebsiella_pneumoniae.23	PRJNA553678	SAMN12250622			lung		USA	Human, Homo sapiens
573.31218	Y	Klebsiella pneumoniae strain AS012302	WGS	MLST.Klebsiella_pneumoniae.23	PRJNA553678	SAMN12250621			lung		USA	Human, Homo sapiens
573.31221	Y	Klebsiella pneumoniae strain AS012285	WGS	MLST.Klebsiella_pneumoniae.628	PRJNA553678	SAMN12250604			lung		USA	Human, Homo sapiens
573.30862	Y	Klebsiella pneumoniae strain AS012284	WGS	MLST.Klebsiella_pneumoniae.628	PRJNA553678	SAMN12250603			lung		USA	Human, Homo sapiens
573.30863	Y	Klebsiella pneumoniae strain AS012282	WGS	MLST.Klebsiella_pneumoniae.253	PRJNA553678	SAMN12250601			lung		USA	Human, Homo sapiens
573.31217	Y	Klebsiella pneumoniae strain AS012261	WGS	MLST.Klebsiella_pneumoniae.469	PRJNA553678	SAMN12250580			lung		USA	Human, Homo sapiens
573.30865	Y	Klebsiella pneumoniae strain AS012257	WGS	MLST.Klebsiella_pneumoniae.147	PRJNA553678	SAMN12250576			lung		USA	Human, Homo sapiens
573.30866	Y	Klebsiella pneumoniae strain AS012253	WGS	MLST.Klebsiella_pneumoniae.37	PRJNA553678	SAMN12250572			lung		USA	Human, Homo sapiens
573.27244	Y	Klebsiella pneumoniae strain AS000879	WGS	MLST.Klebsiella_pneumoniae.23	PRJNA527021	SAMN11125719					France	Human, Homo sapiens
573.9774	Y	Klebsiella pneumoniae strain ARPG-381	WGS	MLST.Klebsiella_pneumoniae.273	PRJNA381148	SAMN06670987		34	cerebrospinal fluid		Philippines	Human, Homo sapiens
573.9773	Y	Klebsiella pneumoniae strain ARPG-380	WGS	MLST.Klebsiella_pneumoniae.273	PRJNA381148	SAMN06670986		29	lumbar drain tip		Philippines	Human, Homo sapiens
573.9767	Y	Klebsiella pneumoniae strain ARPG-379	WGS	MLST.Klebsiella_pneumoniae.273	PRJNA381148	SAMN06670985		19	cerebrospinal fluid		Philippines	Human, Homo sapiens
573.9765	Y	Klebsiella pneumoniae strain ARPG-372	WGS	MLST.Klebsiella_pneumoniae.273	PRJNA381148	SAMN06670984		131	lumbar drain tip		Philippines	Human, Homo sapiens
573.9764	Y	Klebsiella pneumoniae strain ARPG-340	WGS	MLST.Klebsiella_pneumoniae.273	PRJNA381148	SAMN06670983		43	urine		Philippines	Human, Homo sapiens
573.9771	Y	Klebsiella pneumoniae strain ARP-664	WGS	MLST.Klebsiella_pneumoniae.656	PRJNA381148	SAMN06670990		39	urine		Philippines	Human, Homo sapiens
573.9769	Y	Klebsiella pneumoniae strain ARP-657	WGS	MLST.Klebsiella_pneumoniae.656	PRJNA381148	SAMN06670989		37	penile discharge		Philippines	Human, Homo sapiens
573.15042	Y	Klebsiella pneumoniae strain AR_0158	Complete	MLST.Klebsiella_pneumoniae.163	PRJNA292902	SAMN04014999	1	4
573.18093	Y	Klebsiella pneumoniae strain AR_0153	Complete	MLST.Klebsiella_pneumoniae.14	PRJNA292902	SAMN04014994	1	3
573.20064	Y	Klebsiella pneumoniae strain AR_0109	Complete	MLST.Klebsiella_pneumoniae.340	PRJNA292904	SAMN04014950	1	6
573.17927	Y	Klebsiella pneumoniae strain AR_0080	Complete	MLST.Klebsiella_pneumoniae.1224	PRJNA292904	SAMN04014921	1	1
573.9722	Y	Klebsiella pneumoniae strain AR_0068	Complete	MLST.Klebsiella_pneumoniae.14	PRJNA292904	SAMN04014909	1	3
573.20065	Y	Klebsiella pneumoniae strain AR_0046	Complete	MLST.Klebsiella_pneumoniae.147	PRJNA292904	SAMN04014887	1	5
573.7031	Y	Klebsiella pneumoniae strain AR_0040	WGS	MLST.Klebsiella_pneumoniae.147	PRJNA292904	SAMN04014881
573.25592	Y	Klebsiella pneumoniae strain AP8555	Complete	MLST.Klebsiella_pneumoniae.23	PRJNA516531	SAMN10790857	1	1	blood		China
573.27199	Y	Klebsiella pneumoniae strain AHEPA1046	WGS	MLST.Klebsiella_pneumoniae.11	PRJNA547692	SAMN11974893			blood		Greece	Human, Homo sapiens
573.27273	Y	Klebsiella pneumoniae strain AH3179-2	WGS	MLST.Klebsiella_pneumoniae.11	PRJNA517992	SAMN11533812			sputum		China	Human, Homo sapiens
573.27275	Y	Klebsiella pneumoniae strain AH3179-1	WGS	MLST.Klebsiella_pneumoniae.11	PRJNA517992	SAMN11533811			sputum		China	Human, Homo sapiens
573.27276	Y	Klebsiella pneumoniae strain AH3178-2	WGS	MLST.Klebsiella_pneumoniae.11	PRJNA517992	SAMN11533808			sputum		China	Human, Homo sapiens
573.27277	Y	Klebsiella pneumoniae strain AH3178-1	WGS	MLST.Klebsiella_pneumoniae.11	PRJNA517992	SAMN11533807			sputum		China	Human, Homo sapiens
573.27278	Y	Klebsiella pneumoniae strain AH3176-9	WGS	MLST.Klebsiella_pneumoniae.11	PRJNA517992	SAMN11533806			sputum		China	Human, Homo sapiens
573.27279	Y	Klebsiella pneumoniae strain AH3176-6	WGS	MLST.Klebsiella_pneumoniae.11	PRJNA517992	SAMN11533803			sputum		China	Human, Homo sapiens
573.27280	Y	Klebsiella pneumoniae strain AH3176-14	WGS	MLST.Klebsiella_pneumoniae.11	PRJNA517992	SAMN11533798			sputum		China	Human, Homo sapiens
573.27281	Y	Klebsiella pneumoniae strain AH3176-13	WGS	MLST.Klebsiella_pneumoniae.11	PRJNA517992	SAMN11533797			sputum		China	Human, Homo sapiens
573.27282	Y	Klebsiella pneumoniae strain AH3176-12	WGS	MLST.Klebsiella_pneumoniae.11	PRJNA517992	SAMN11533796			sputum		China	Human, Homo sapiens
573.27283	Y	Klebsiella pneumoniae strain AH3176-11	WGS	MLST.Klebsiella_pneumoniae.11	PRJNA517992	SAMN11533794			sputum		China	Human, Homo sapiens
573.27284	Y	Klebsiella pneumoniae strain AH3176-10	WGS	MLST.Klebsiella_pneumoniae.11	PRJNA517992	SAMN11533793			blood		China	Human, Homo sapiens
573.27285	Y	Klebsiella pneumoniae strain AH3176-1	WGS	MLST.Klebsiella_pneumoniae.11	PRJNA517992	SAMN11533792			blood		China	Human, Homo sapiens
573.27286	Y	Klebsiella pneumoniae strain AH1814-6	WGS	MLST.Klebsiella_pneumoniae.11	PRJNA517992	SAMN11533784			sputum		China	Human, Homo sapiens
573.27287	Y	Klebsiella pneumoniae strain AH1814-4	WGS	MLST.Klebsiella_pneumoniae.11	PRJNA517992	SAMN11533782			sputum		China	Human, Homo sapiens
573.27288	Y	Klebsiella pneumoniae strain AH1814-12	WGS	MLST.Klebsiella_pneumoniae.11	PRJNA517992	SAMN11533778			sputum		China	Human, Homo sapiens
573.27289	Y	Klebsiella pneumoniae strain AH1814-11	WGS	MLST.Klebsiella_pneumoniae.11	PRJNA517992	SAMN11533777			sputum		China	Human, Homo sapiens
573.27290	Y	Klebsiella pneumoniae strain AH1814-10	WGS	MLST.Klebsiella_pneumoniae.11	PRJNA517992	SAMN11533776			sputum		China	Human, Homo sapiens
573.27292	Y	Klebsiella pneumoniae strain AH1814-1	WGS	MLST.Klebsiella_pneumoniae.11	PRJNA517992	SAMN11533775			urine		China	Human, Homo sapiens
573.27291	Y	Klebsiella pneumoniae strain AH1772-4	WGS	MLST.Klebsiella_pneumoniae.11	PRJNA517992	SAMN11533774			sputum		China	Human, Homo sapiens
573.27293	Y	Klebsiella pneumoniae strain AH1772-1	WGS	MLST.Klebsiella_pneumoniae.11	PRJNA517992	SAMN11533771			sputum		China	Human, Homo sapiens
573.20037	Y	Klebsiella pneumoniae strain AF37-11	WGS	MLST.Klebsiella_pneumoniae.29	PRJNA482748	SAMN09734656			feces		China	Human, Homo sapiens
573.29597	Y	Klebsiella pneumoniae strain A9	WGS	MLST.Klebsiella_pneumoniae.23	PRJEB34922	SAMEA6099341			homo		China	homo
573.29593	Y	Klebsiella pneumoniae strain A7	WGS	MLST.Klebsiella_pneumoniae.374	PRJEB34922	SAMEA6099340			homo		China	homo
573.29595	Y	Klebsiella pneumoniae strain A5	WGS	ST17	PRJEB34922	SAMEA6099339			homo		USA	Human, Homo sapiens
573.31087	Y	Klebsiella pneumoniae strain A4	WGS	MLST.Klebsiella_pneumoniae.307							Malawi	Human, Homo sapiens
573.19878	Y	Klebsiella pneumoniae strain A3-1180	WGS	MLST.Klebsiella_pneumoniae.442	PRJNA431093	SAMN08384002			cerebrospinal fluid		Brazil	Human, Homo sapiens
573.15358	Y	Klebsiella pneumoniae strain A1771	WGS	MLST.Klebsiella_pneumoniae.11	PRJNA328374	SAMN05370145					China
573.29609	Y	Klebsiella pneumoniae strain A12	WGS	MLST.Klebsiella_pneumoniae.23	PRJEB34922	SAMEA6099338			homo		China	homo
573.29603	Y	Klebsiella pneumoniae strain A11	WGS	MLST.Klebsiella_pneumoniae.23	PRJEB34922	SAMEA6099337			homo		China	homo
573.29591	Y	Klebsiella pneumoniae strain A10	WGS	MLST.Klebsiella_pneumoniae.23	PRJEB34922	SAMEA6099336			homo		China	homo
573.31286	Y	Klebsiella pneumoniae strain 9949	Complete	MLST.Klebsiella_pneumoniae.11	PRJNA598275	SAMN13702289	1	4	blood		China	Human, Homo sapiens
573.1717	Y	Klebsiella pneumoniae strain 98_KPNE	WGS	MLST.Klebsiella_pneumoniae.592	PRJNA267549	SAMN03198200					United States	Human, Homo sapiens
573.7381	Y	Klebsiella pneumoniae strain 97_58	WGS	MLST.Klebsiella_pneumoniae.111	PRJNA353361	SAMN06014567			blood		United States	Human, Homo sapiens
573.24038	Y	Klebsiella pneumoniae strain 9	WGS	MLST.Klebsiella_pneumoniae.14
573.24316	Y	Klebsiella pneumoniae strain 9	WGS	MLST.Klebsiella_pneumoniae.14	PRJNA296771	SAMN04448227			Urine		Italy	Human, Homo sapiens
573.27501	Y	Klebsiella pneumoniae strain 883	WGS	MLST.Klebsiella_pneumoniae.65	PRJNA557813	SAMN12419081			sputum		Singapore	Human, Homo sapiens
573.12784	Y	Klebsiella pneumoniae strain 852K	WGS	MLST.Klebsiella_pneumoniae.15	PRJNA382335	SAMN06704522			urine		Nigeria	Human, Homo sapiens
573.29544	Y	Klebsiella pneumoniae strain 852K	WGS	MLST.Klebsiella_pneumoniae.15	PRJNA600702	SAMN13829960			urine		Nigeria	Human, Homo sapiens
573.12785	Y	Klebsiella pneumoniae strain 852	WGS	MLST.Klebsiella_pneumoniae.15	PRJNA382335	SAMN06704523			urine		Nigeria	Human, Homo sapiens
573.29547	Y	Klebsiella pneumoniae strain 852	WGS	MLST.Klebsiella_pneumoniae.15	PRJNA600702	SAMN13829959			urine		Nigeria	Human, Homo sapiens
573.9645	Y	Klebsiella pneumoniae strain 825795-1	Complete	MLST.Klebsiella_pneumoniae.147	PRJNA329409	SAMN05412796	1	4	anal swab		Germany	Human, Homo sapiens
573.24037	Y	Klebsiella pneumoniae strain 8	WGS	MLST.Klebsiella_pneumoniae.43
573.24315	Y	Klebsiella pneumoniae strain 8	WGS	MLST.Klebsiella_pneumoniae.43	PRJNA296771	SAMN04448226			Peritoneal Fluid		Italy	Human, Homo sapiens
573.12490	Y	Klebsiella pneumoniae strain 759	WGS	MLST.Klebsiella_pneumoniae.23	PRJNA350747	SAMN05945909					China	Human, Homo sapiens
573.27502	Y	Klebsiella pneumoniae strain 758	WGS	MLST.Klebsiella_pneumoniae.65	PRJNA557813	SAMN12419080			tracheal aspirate		Singapore	Human, Homo sapiens
573.27504	Y	Klebsiella pneumoniae strain 750	WGS	MLST.Klebsiella_pneumoniae.65	PRJNA557813	SAMN12419079			blood		Singapore	Human, Homo sapiens
573.25605	Y	Klebsiella pneumoniae strain 738-3DZ2-22B	WGS	MLST.Klebsiella_pneumoniae.147	PRJNA349231	SAMN08998650			cloaca swabs from commercial farm		China	Chicken, Gallus gallus
573.1698	Y	Klebsiella pneumoniae strain 731_KPNE	WGS		PRJNA267549	SAMN03197936					United States	Human, Homo sapiens
573.29580	Y	Klebsiella pneumoniae strain 721005	Complete	MLST.Klebsiella_pneumoniae.11	PRJNA477755	SAMN09499703	1	3	Physical		China	Human, Homo sapiens
573.27509	Y	Klebsiella pneumoniae strain 715	WGS	MLST.Klebsiella_pneumoniae.65	PRJNA557813	SAMN12419078			Trachea aspirate		Singapore	Human, Homo sapiens
573.12795	Y	Klebsiella pneumoniae strain 704SK6	WGS	MLST.Klebsiella_pneumoniae.437	PRJNA391268	SAMN07260304		4	wastewater		Switzerland
573.15225	Y	Klebsiella pneumoniae strain 7	WGS	MLST.Klebsiella_pneumoniae.11	PRJNA391211	SAMN07259329			sputum		China	Human, Homo sapiens
573.27506	Y	Klebsiella pneumoniae strain 686	WGS	MLST.Klebsiella_pneumoniae.65	PRJNA557813	SAMN12419077			Tracheostomy Aspirate		Singapore	Human, Homo sapiens
573.25654	Y	Klebsiella pneumoniae strain 65	WGS	MLST.Klebsiella_pneumoniae.15	PRJNA521611	SAMN10907305		1			Egypt	Human, Homo sapiens
573.27327	Y	Klebsiella pneumoniae strain 65	WGS	MLST.Klebsiella_pneumoniae.11	PRJNA553055	SAMN12389496					Italy	Human, Homo sapiens
573.27517	Y	Klebsiella pneumoniae strain 646	WGS	MLST.Klebsiella_pneumoniae.23	PRJNA557813	SAMN12419067	1		blood		Singapore	Human, Homo sapiens
573.27508	Y	Klebsiella pneumoniae strain 607	WGS	MLST.Klebsiella_pneumoniae.65	PRJNA557813	SAMN12419076	1		sputum		Singapore	Human, Homo sapiens
573.27507	Y	Klebsiella pneumoniae strain 596	WGS	MLST.Klebsiella_pneumoniae.65	PRJNA557813	SAMN12419075			urine		Singapore	Human, Homo sapiens
573.29589	Y	Klebsiella pneumoniae strain 559	WGS	MLST.Klebsiella_pneumoniae.1660	PRJNA428901	SAMN08324157		1	cerebrospinal fluid		China	Human, Homo sapiens
573.27544	Y	Klebsiella pneumoniae strain 555	Complete		PRJNA565355	SAMN12741260	1	4			China	Chicken, Gallus gallus
573.25656	Y	Klebsiella pneumoniae strain 53	WGS	MLST.Klebsiella_pneumoniae.502	PRJNA521611	SAMN10907306		3			Italy	Human, Homo sapiens
573.31093	Y	Klebsiella pneumoniae strain 522B	WGS	MLST.Klebsiella_pneumoniae.17							Malawi	Human, Homo sapiens
573.31291	Y	Klebsiella pneumoniae strain 51015	Complete	MLST.Klebsiella_pneumoniae.15	PRJNA613905	SAMN14421541	1	5	Rectal swab		Czech Republic	Human, Homo sapiens
573.1969	Y	Klebsiella pneumoniae strain 50893576	WGS	MLST.Klebsiella_pneumoniae.855	PRJNA295003	SAMN04158328			Tracheal secretion		Norway	Human, Homo sapiens
573.1974	Y	Klebsiella pneumoniae strain 50878013	WGS	MLST.Klebsiella_pneumoniae.981	PRJNA295003	SAMN04158326			Urine		Norway	Human, Homo sapiens
573.1972	Y	Klebsiella pneumoniae strain 50752501	WGS	MLST.Klebsiella_pneumoniae.101	PRJNA295003	SAMN04158315			Abdominal drain tube		Norway	Human, Homo sapiens
573.1965	Y	Klebsiella pneumoniae strain 50700924	WGS	MLST.Klebsiella_pneumoniae.187	PRJNA295003	SAMN04158310			Urine		Norway	Human, Homo sapiens
573.1962	Y	Klebsiella pneumoniae strain 50667959	WGS	MLST.Klebsiella_pneumoniae.1466	PRJNA295003	SAMN04158304			Haematoma gall bladder		Norway	Human, Homo sapiens
573.1960	Y	Klebsiella pneumoniae strain 50627996	WGS	MLST.Klebsiella_pneumoniae.11	PRJNA295003	SAMN04158298			Urine		Norway	Human, Homo sapiens
573.1954	Y	Klebsiella pneumoniae strain 50531633	WGS	MLST.Klebsiella_pneumoniae.525	PRJNA295003	SAMN04158291			Rectal swab		Norway	Human, Homo sapiens
573.26243	Y	Klebsiella pneumoniae strain 5012STDY7626530	WGS	MLST.Klebsiella_pneumoniae.414	PRJEB31361	SAMEA4873665			not available
573.26305	Y	Klebsiella pneumoniae strain 5012STDY7626425	WGS	MLST.Klebsiella_pneumoniae.39	PRJEB31361	SAMEA4873626			not available
573.26302	Y	Klebsiella pneumoniae strain 5012STDY7626422	WGS		PRJEB31361	SAMEA4873623			not available
573.26299	Y	Klebsiella pneumoniae strain 5012STDY7626418	WGS	MLST.Klebsiella_pneumoniae.219	PRJEB31361	SAMEA4873619			not available
573.26291	Y	Klebsiella pneumoniae strain 5012STDY7626412	WGS	MLST.Klebsiella_pneumoniae.629	PRJEB31361	SAMEA4873613			not available
573.26287	Y	Klebsiella pneumoniae strain 5012STDY7626405	WGS	MLST.Klebsiella_pneumoniae.592	PRJEB31361	SAMEA4873606			not available
573.26277	Y	Klebsiella pneumoniae strain 5012STDY7626400	WGS	MLST.Klebsiella_pneumoniae.86	PRJEB31361	SAMEA4873601			not available
573.26263	Y	Klebsiella pneumoniae strain 5012STDY7626383	WGS	MLST.Klebsiella_pneumoniae.836	PRJEB31361	SAMEA4873584			not available
573.26259	Y	Klebsiella pneumoniae strain 5012STDY7626381	WGS	MLST.Klebsiella_pneumoniae.65	PRJEB31361	SAMEA4873582			not available
573.26128	Y	Klebsiella pneumoniae strain 5012STDY7312744	WGS	MLST.Klebsiella_pneumoniae.23	PRJEB31361	SAMEA104567926			not available
573.26123	Y	Klebsiella pneumoniae strain 5012STDY7312742	WGS	MLST.Klebsiella_pneumoniae.86	PRJEB31361	SAMEA104567924			not available
573.26124	Y	Klebsiella pneumoniae strain 5012STDY7312737	WGS	MLST.Klebsiella_pneumoniae.12	PRJEB31361	SAMEA104567919			not available
573.26115	Y	Klebsiella pneumoniae strain 5012STDY7312733	WGS	MLST.Klebsiella_pneumoniae.1607	PRJEB31361	SAMEA104567915			not available
573.26083	Y	Klebsiella pneumoniae strain 5012STDY7312722	WGS	MLST.Klebsiella_pneumoniae.17	PRJEB31361	SAMEA104567904			not available
573.26087	Y	Klebsiella pneumoniae strain 5012STDY7312714	WGS		PRJEB31361	SAMEA104567896			not available
573.26098	Y	Klebsiella pneumoniae strain 5012STDY7312706	WGS		PRJEB31361	SAMEA104567888			not available
573.26223	Y	Klebsiella pneumoniae strain 5012STDY7312687	WGS		PRJEB31361	SAMEA104567869			not available
573.26220	Y	Klebsiella pneumoniae strain 5012STDY7312685	WGS	MLST.Klebsiella_pneumoniae.392	PRJEB31361	SAMEA104567867			not available
573.26222	Y	Klebsiella pneumoniae strain 5012STDY7312684	WGS	MLST.Klebsiella_pneumoniae.298	PRJEB31361	SAMEA104567866			not available
573.26219	Y	Klebsiella pneumoniae strain 5012STDY7312683	WGS	MLST.Klebsiella_pneumoniae.903	PRJEB31361	SAMEA104567865			not available
573.26211	Y	Klebsiella pneumoniae strain 5012STDY7312677	WGS	MLST.Klebsiella_pneumoniae.107	PRJEB31361	SAMEA104567859			not available
573.26209	Y	Klebsiella pneumoniae strain 5012STDY7312675	WGS	MLST.Klebsiella_pneumoniae.526	PRJEB31361	SAMEA104567857			not available
573.26191	Y	Klebsiella pneumoniae strain 5012STDY7312626	WGS	MLST.Klebsiella_pneumoniae.1605	PRJEB31361	SAMEA104567841			not available
573.26192	Y	Klebsiella pneumoniae strain 5012STDY7312625	WGS	MLST.Klebsiella_pneumoniae.1605	PRJEB31361	SAMEA104567840			not available
573.26193	Y	Klebsiella pneumoniae strain 5012STDY7312624	WGS	MLST.Klebsiella_pneumoniae.1605	PRJEB31361	SAMEA104567839			not available
573.26190	Y	Klebsiella pneumoniae strain 5012STDY7312623	WGS	MLST.Klebsiella_pneumoniae.1605	PRJEB31361	SAMEA104567838			not available
573.26188	Y	Klebsiella pneumoniae strain 5012STDY7312622	WGS	MLST.Klebsiella_pneumoniae.1605	PRJEB31361	SAMEA104567837			not available
573.26187	Y	Klebsiella pneumoniae strain 5012STDY7312621	WGS	MLST.Klebsiella_pneumoniae.1605	PRJEB31361	SAMEA104567836			not available
573.26185	Y	Klebsiella pneumoniae strain 5012STDY7312620	WGS	MLST.Klebsiella_pneumoniae.1605	PRJEB31361	SAMEA104567835			not available
573.26182	Y	Klebsiella pneumoniae strain 5012STDY7312619	WGS	MLST.Klebsiella_pneumoniae.1605	PRJEB31361	SAMEA104567834			not available
573.26183	Y	Klebsiella pneumoniae strain 5012STDY7312618	WGS	MLST.Klebsiella_pneumoniae.1605	PRJEB31361	SAMEA104567833			not available
573.26184	Y	Klebsiella pneumoniae strain 5012STDY7312617	WGS	MLST.Klebsiella_pneumoniae.1605	PRJEB31361	SAMEA104567832			not available
573.26186	Y	Klebsiella pneumoniae strain 5012STDY7312616	WGS	MLST.Klebsiella_pneumoniae.1605	PRJEB31361	SAMEA104567831			not available
573.26171	Y	Klebsiella pneumoniae strain 5012STDY7312615	WGS	MLST.Klebsiella_pneumoniae.1605	PRJEB31361	SAMEA104567830			not available
573.26179	Y	Klebsiella pneumoniae strain 5012STDY7312614	WGS	MLST.Klebsiella_pneumoniae.1605	PRJEB31361	SAMEA104567829			not available
573.26181	Y	Klebsiella pneumoniae strain 5012STDY7312613	WGS	MLST.Klebsiella_pneumoniae.299	PRJEB31361	SAMEA104567828			not available
573.26174	Y	Klebsiella pneumoniae strain 5012STDY7312609	WGS	MLST.Klebsiella_pneumoniae.34	PRJEB31361	SAMEA104567824			not available
573.26169	Y	Klebsiella pneumoniae strain 5012STDY7312606	WGS	MLST.Klebsiella_pneumoniae.70	PRJEB31361	SAMEA104567821			not available
573.26164	Y	Klebsiella pneumoniae strain 5012STDY7312601	WGS	MLST.Klebsiella_pneumoniae.244	PRJEB31361	SAMEA104567816			not available
573.26167	Y	Klebsiella pneumoniae strain 5012STDY7312599	WGS	MLST.Klebsiella_pneumoniae.502	PRJEB31361	SAMEA104567814			not available
573.26153	Y	Klebsiella pneumoniae strain 5012STDY7312591	WGS	MLST.Klebsiella_pneumoniae.12	PRJEB31361	SAMEA104567806			not available
573.26156	Y	Klebsiella pneumoniae strain 5012STDY7312588	WGS	MLST.Klebsiella_pneumoniae.65	PRJEB31361	SAMEA104567803			not available
573.26145	Y	Klebsiella pneumoniae strain 5012STDY7312583	WGS	MLST.Klebsiella_pneumoniae.1548	PRJEB31361	SAMEA104567798			not available
573.26144	Y	Klebsiella pneumoniae strain 5012STDY7312582	WGS	MLST.Klebsiella_pneumoniae.65	PRJEB31361	SAMEA104567797			not available
573.26175	Y	Klebsiella pneumoniae strain 5012STDY7312568	WGS	MLST.Klebsiella_pneumoniae.13	PRJEB31361	SAMEA104567783			not available
573.15224	Y	Klebsiella pneumoniae strain 5	WGS	MLST.Klebsiella_pneumoniae.11	PRJNA391211	SAMN07259328			sputum		China	Human, Homo sapiens
573.27340	Y	Klebsiella pneumoniae strain 5	WGS	MLST.Klebsiella_pneumoniae.11	PRJNA553055	SAMN12389482					China	Human, Homo sapiens
573.27978	Y	Klebsiella pneumoniae strain 4C5	WGS	MLST.Klebsiella_pneumoniae.11	PRJNA550517	SAMN12158042			Pus		China	Human, Homo sapiens
573.27518	Y	Klebsiella pneumoniae strain 494	WGS	MLST.Klebsiella_pneumoniae.23	PRJNA557813	SAMN12419066	1		sputum		Singapore	Human, Homo sapiens
573.27702	Y	Klebsiella pneumoniae strain 4928STDY7387849	WGS		PRJEB22252	SAMEA104694485			faecal	derived bacterial genome collection provides the basis to improve the taxonomic classification resolution of metagenomic analysis, and to allow subsequent in vitro and in vivo experiments on host physiology and gut colonisation process	United Kingdom	Human, Homo sapiens
573.27665	Y	Klebsiella pneumoniae strain 4928STDY7071673	WGS	MLST.Klebsiella_pneumoniae.111	PRJEB22252	SAMEA104567778			faecal	derived bacterial genome collection provides the basis to improve the taxonomic classification resolution of metagenomic analysis, and to allow subsequent in vitro and in vivo experiments on host physiology and gut colonisation process	United Kingdom	Human, Homo sapiens
573.27666	Y	Klebsiella pneumoniae strain 4928STDY7071672	WGS	MLST.Klebsiella_pneumoniae.111	PRJEB22252	SAMEA104567777			faecal	derived bacterial genome collection provides the basis to improve the taxonomic classification resolution of metagenomic analysis, and to allow subsequent in vitro and in vivo experiments on host physiology and gut colonisation process	United Kingdom	Human, Homo sapiens
573.27966	Y	Klebsiella pneumoniae strain 48359	WGS	MLST.Klebsiella_pneumoniae.65	PRJNA574750	SAMN12868603			Abdominal infection		China	Human, Homo sapiens
573.27967	Y	Klebsiella pneumoniae strain 48273	WGS	MLST.Klebsiella_pneumoniae.660	PRJNA574750	SAMN12868602			Abdominal infection		China	Human, Homo sapiens
573.27968	Y	Klebsiella pneumoniae strain 47507	WGS	MLST.Klebsiella_pneumoniae.268	PRJNA574750	SAMN12868601			Abdominal infection		China	Human, Homo sapiens
573.27969	Y	Klebsiella pneumoniae strain 46748	WGS	MLST.Klebsiella_pneumoniae.23	PRJNA574750	SAMN12868600			Abdominal infection		China	Human, Homo sapiens
573.27970	Y	Klebsiella pneumoniae strain 46615	WGS	MLST.Klebsiella_pneumoniae.86	PRJNA574750	SAMN12868599			liver abscess		China	Human, Homo sapiens
573.24030	Y	Klebsiella pneumoniae strain 463	WGS	MLST.Klebsiella_pneumoniae.476
573.24308	Y	Klebsiella pneumoniae strain 463	WGS	MLST.Klebsiella_pneumoniae.476	PRJNA278886	SAMN07410714			rectal		United States	Human, Homo sapiens
573.27971	Y	Klebsiella pneumoniae strain 46050	WGS	MLST.Klebsiella_pneumoniae.23	PRJNA574750	SAMN12868598			liver abscess		China	Human, Homo sapiens
573.31104	Y	Klebsiella pneumoniae strain 4604	WGS	MLST.Klebsiella_pneumoniae.14							Malawi	Human, Homo sapiens
573.24028	Y	Klebsiella pneumoniae strain 459	WGS	MLST.Klebsiella_pneumoniae.476
573.24306	Y	Klebsiella pneumoniae strain 459	WGS	MLST.Klebsiella_pneumoniae.476	PRJNA278886	SAMN07410710			bronchial alveolar lavage		United States	Human, Homo sapiens
573.12594	Y	Klebsiella pneumoniae strain 45711	WGS	MLST.Klebsiella_pneumoniae.258	PRJNA339843	SAMN06218110			blood		United States	Human, Homo sapiens
573.24027	Y	Klebsiella pneumoniae strain 457	WGS	MLST.Klebsiella_pneumoniae.476
573.24305	Y	Klebsiella pneumoniae strain 457	WGS	MLST.Klebsiella_pneumoniae.476	PRJNA278886	SAMN07325906			sputum		United States	Human, Homo sapiens
573.29546	Y	Klebsiella pneumoniae strain 4502	WGS	MLST.Klebsiella_pneumoniae.392	PRJNA600702	SAMN13829950			Wound swab		Nigeria	Human, Homo sapiens
573.27332	Y	Klebsiella pneumoniae strain 45	WGS	MLST.Klebsiella_pneumoniae.11	PRJNA553055	SAMN12389495					China	Human, Homo sapiens
573.12546	Y	Klebsiella pneumoniae strain 44819	WGS	MLST.Klebsiella_pneumoniae.258	PRJNA339843	SAMN06218031			blood		United States	Human, Homo sapiens
573.20395	Y	Klebsiella pneumoniae strain 4300STDY7045913	WGS	MLST.Klebsiella_pneumoniae.592	PRJEB19226	SAMEA104305405					Thailand	Human, Homo sapiens
573.20228	Y	Klebsiella pneumoniae strain 4300STDY6636989	WGS		PRJEB19226	SAMEA24025168					Thailand	Human, Homo sapiens
573.20223	Y	Klebsiella pneumoniae strain 4300STDY6636983	WGS		PRJEB19226	SAMEA24020668					Thailand	Human, Homo sapiens
573.20222	Y	Klebsiella pneumoniae strain 4300STDY6636966	WGS	MLST.Klebsiella_pneumoniae.268	PRJEB19226	SAMEA24007918					Thailand	Human, Homo sapiens
573.20211	Y	Klebsiella pneumoniae strain 4300STDY6636959	WGS	MLST.Klebsiella_pneumoniae.1838	PRJEB19226	SAMEA24002668					Thailand	Human, Homo sapiens
573.20216	Y	Klebsiella pneumoniae strain 4300STDY6636956	WGS	MLST.Klebsiella_pneumoniae.219	PRJEB19226	SAMEA24000418					Thailand	Human, Homo sapiens
573.20195	Y	Klebsiella pneumoniae strain 4300STDY6636954	WGS	MLST.Klebsiella_pneumoniae.65	PRJEB19226	SAMEA23998918					Thailand	Human, Homo sapiens
573.20212	Y	Klebsiella pneumoniae strain 4300STDY6636942	WGS	MLST.Klebsiella_pneumoniae.23	PRJEB19226	SAMEA23989918					Thailand	Human, Homo sapiens
573.20194	Y	Klebsiella pneumoniae strain 4300STDY6636934	WGS	MLST.Klebsiella_pneumoniae.420	PRJEB19226	SAMEA23983918					Thailand	Human, Homo sapiens
573.20272	Y	Klebsiella pneumoniae strain 4300STDY6542360	WGS	MLST.Klebsiella_pneumoniae.307	PRJEB19226	SAMEA4394730					Thailand	Human, Homo sapiens
573.20251	Y	Klebsiella pneumoniae strain 4300STDY6470494	WGS	MLST.Klebsiella_pneumoniae.65	PRJEB19226	SAMEA4364674					Thailand	Human, Homo sapiens
573.20350	Y	Klebsiella pneumoniae strain 4300STDY6470481	WGS	MLST.Klebsiella_pneumoniae.65	PRJEB19226	SAMEA4364662					Thailand	Human, Homo sapiens
573.20354	Y	Klebsiella pneumoniae strain 4300STDY6470480	WGS	MLST.Klebsiella_pneumoniae.420	PRJEB19226	SAMEA4364661					Thailand	Human, Homo sapiens
573.20358	Y	Klebsiella pneumoniae strain 4300STDY6470479	WGS	MLST.Klebsiella_pneumoniae.14	PRJEB19226	SAMEA4364660					Thailand	Human, Homo sapiens
573.20338	Y	Klebsiella pneumoniae strain 4300STDY6470474	WGS	MLST.Klebsiella_pneumoniae.420	PRJEB19226	SAMEA4364655					Thailand	Human, Homo sapiens
573.20321	Y	Klebsiella pneumoniae strain 4300STDY6470464	WGS	MLST.Klebsiella_pneumoniae.23	PRJEB19226	SAMEA4364645					Thailand	Human, Homo sapiens
573.20325	Y	Klebsiella pneumoniae strain 4300STDY6470459	WGS	MLST.Klebsiella_pneumoniae.23	PRJEB19226	SAMEA4364640					Thailand	Human, Homo sapiens
573.20332	Y	Klebsiella pneumoniae strain 4300STDY6470458	WGS	MLST.Klebsiella_pneumoniae.23	PRJEB19226	SAMEA4364639					Thailand	Human, Homo sapiens
573.20363	Y	Klebsiella pneumoniae strain 4300STDY6470455	WGS	MLST.Klebsiella_pneumoniae.592	PRJEB19226	SAMEA4364636					Thailand	Human, Homo sapiens
573.20370	Y	Klebsiella pneumoniae strain 4300STDY6470449	WGS		PRJEB19226	SAMEA4364630					Thailand	Human, Homo sapiens
573.20318	Y	Klebsiella pneumoniae strain 4300STDY6470445	WGS	MLST.Klebsiella_pneumoniae.20	PRJEB19226	SAMEA4364626					Thailand	Human, Homo sapiens
573.20320	Y	Klebsiella pneumoniae strain 4300STDY6470444	WGS	MLST.Klebsiella_pneumoniae.86	PRJEB19226	SAMEA4364625					Thailand	Human, Homo sapiens
573.20373	Y	Klebsiella pneumoniae strain 4300STDY6470439	WGS	MLST.Klebsiella_pneumoniae.1545	PRJEB19226	SAMEA4364620					Thailand	Human, Homo sapiens
573.20374	Y	Klebsiella pneumoniae strain 4300STDY6470438	WGS	MLST.Klebsiella_pneumoniae.29	PRJEB19226	SAMEA4364619					Thailand	Human, Homo sapiens
573.20371	Y	Klebsiella pneumoniae strain 4300STDY6470437	WGS	MLST.Klebsiella_pneumoniae.14	PRJEB19226	SAMEA4364618					Thailand	Human, Homo sapiens
573.20307	Y	Klebsiella pneumoniae strain 4300STDY6470434	WGS	MLST.Klebsiella_pneumoniae.110	PRJEB19226	SAMEA4364615					Thailand	Human, Homo sapiens
573.20316	Y	Klebsiella pneumoniae strain 4300STDY6470425	WGS	MLST.Klebsiella_pneumoniae.23	PRJEB19226	SAMEA4364606					Thailand	Human, Homo sapiens
573.20315	Y	Klebsiella pneumoniae strain 4300STDY6470424	WGS	MLST.Klebsiella_pneumoniae.23	PRJEB19226	SAMEA4364605					Thailand	Human, Homo sapiens
573.22609	Y	Klebsiella pneumoniae strain 4300STDY6470422	WGS	MLST.Klebsiella_pneumoniae.23	PRJEB19226	SAMEA4364603					Thailand	Human, Homo sapiens
573.20308	Y	Klebsiella pneumoniae strain 4300STDY6470421	WGS		PRJEB19226	SAMEA4364602					Thailand	Human, Homo sapiens
573.20298	Y	Klebsiella pneumoniae strain 4300STDY6470420	WGS	MLST.Klebsiella_pneumoniae.23	PRJEB19226	SAMEA4364601					Thailand	Human, Homo sapiens
573.20301	Y	Klebsiella pneumoniae strain 4300STDY6470415	WGS	MLST.Klebsiella_pneumoniae.14	PRJEB19226	SAMEA4364596					Thailand	Human, Homo sapiens
573.20283	Y	Klebsiella pneumoniae strain 4300STDY6470408	WGS	MLST.Klebsiella_pneumoniae.25	PRJEB19226	SAMEA4364589					Thailand	Human, Homo sapiens
573.20286	Y	Klebsiella pneumoniae strain 4300STDY6470406	WGS	MLST.Klebsiella_pneumoniae.86	PRJEB19226	SAMEA4364587					Thailand	Human, Homo sapiens
573.20291	Y	Klebsiella pneumoniae strain 4300STDY6470400	WGS	MLST.Klebsiella_pneumoniae.23	PRJEB19226	SAMEA4364581					Thailand	Human, Homo sapiens
573.20292	Y	Klebsiella pneumoniae strain 4300STDY6470398	WGS	MLST.Klebsiella_pneumoniae.23	PRJEB19226	SAMEA4364579					Thailand	Human, Homo sapiens
573.20296	Y	Klebsiella pneumoniae strain 4300STDY6470396	WGS	MLST.Klebsiella_pneumoniae.14	PRJEB19226	SAMEA4364577					Thailand	Human, Homo sapiens
573.20282	Y	Klebsiella pneumoniae strain 4300STDY6470394	WGS	MLST.Klebsiella_pneumoniae.268	PRJEB19226	SAMEA4364575					Thailand	Human, Homo sapiens
573.12530	Y	Klebsiella pneumoniae strain 42814	WGS	MLST.Klebsiella_pneumoniae.258	PRJNA339843	SAMN06218096			blood		United States	Human, Homo sapiens
573.12526	Y	Klebsiella pneumoniae strain 42810	WGS	MLST.Klebsiella_pneumoniae.258	PRJNA339843	SAMN06218099			blood		United States	Human, Homo sapiens
573.12583	Y	Klebsiella pneumoniae strain 42364	WGS	MLST.Klebsiella_pneumoniae.219	PRJNA339843	SAMN06218104			blood		United States	Human, Homo sapiens
573.12581	Y	Klebsiella pneumoniae strain 42339	WGS	MLST.Klebsiella_pneumoniae.299	PRJNA339843	SAMN06218107			blood		United States	Human, Homo sapiens
573.27972	Y	Klebsiella pneumoniae strain 42338	WGS	MLST.Klebsiella_pneumoniae.15	PRJNA574750	SAMN12868597			Abdominal infection		China	Human, Homo sapiens
573.27973	Y	Klebsiella pneumoniae strain 42223	WGS	MLST.Klebsiella_pneumoniae.268	PRJNA574750	SAMN12868596			Primary bloodstream infection		China	Human, Homo sapiens
573.12591	Y	Klebsiella pneumoniae strain 42186	WGS	MLST.Klebsiella_pneumoniae.258	PRJNA339843	SAMN06218056			blood		United States	Human, Homo sapiens
573.25606	Y	Klebsiella pneumoniae strain 3DZ3F16B	WGS	MLST.Klebsiella_pneumoniae.485	PRJNA349231	SAMN08998659			cloaca swabs from commercial farm		China	Chicken, Gallus gallus
573.27984	Y	Klebsiella pneumoniae strain 3C9	WGS	MLST.Klebsiella_pneumoniae.11	PRJNA550517	SAMN12158033			urine		China	Human, Homo sapiens
573.27988	Y	Klebsiella pneumoniae strain 3C3	WGS	MLST.Klebsiella_pneumoniae.11	PRJNA550517	SAMN12158032			sputum		China	Human, Homo sapiens
573.27979	Y	Klebsiella pneumoniae strain 3C29	WGS	MLST.Klebsiella_pneumoniae.11	PRJNA550517	SAMN12158040			urine		China	Human, Homo sapiens
573.27977	Y	Klebsiella pneumoniae strain 3C25	WGS	MLST.Klebsiella_pneumoniae.11	PRJNA550517	SAMN12158039			sputum		China	Human, Homo sapiens
573.27981	Y	Klebsiella pneumoniae strain 3C23	WGS	MLST.Klebsiella_pneumoniae.11	PRJNA550517	SAMN12158038			sputum		China	Human, Homo sapiens
573.27982	Y	Klebsiella pneumoniae strain 3C21	WGS	MLST.Klebsiella_pneumoniae.11	PRJNA550517	SAMN12158037			urine		China	Human, Homo sapiens
573.27987	Y	Klebsiella pneumoniae strain 3C2	WGS	MLST.Klebsiella_pneumoniae.11	PRJNA550517	SAMN12158044			sputum		China	Human, Homo sapiens
573.27985	Y	Klebsiella pneumoniae strain 3C17	WGS	MLST.Klebsiella_pneumoniae.11	PRJNA550517	SAMN12158035			urine		China	Human, Homo sapiens
573.27990	Y	Klebsiella pneumoniae strain 3C1	WGS	MLST.Klebsiella_pneumoniae.11	PRJNA550517	SAMN12158043			sputum		China	Human, Homo sapiens
573.27976	Y	Klebsiella pneumoniae strain 39929	WGS	MLST.Klebsiella_pneumoniae.15	PRJNA574750	SAMN12868595			Abdominal infection		China	Human, Homo sapiens
573.12513	Y	Klebsiella pneumoniae strain 39902	WGS	MLST.Klebsiella_pneumoniae.392	PRJNA339843	SAMN06218039			blood		United States	Human, Homo sapiens
573.24018	Y	Klebsiella pneumoniae strain 397	WGS
573.24296	Y	Klebsiella pneumoniae strain 397	WGS		PRJNA278886	SAMN07332511			urine		United States	Human, Homo sapiens
573.12503	Y	Klebsiella pneumoniae strain 39383	WGS	MLST.Klebsiella_pneumoniae.299	PRJNA339843	SAMN06218028			blood		United States	Human, Homo sapiens
573.27328	Y	Klebsiella pneumoniae strain 39	WGS	MLST.Klebsiella_pneumoniae.11	PRJNA553055	SAMN12389493					Italy	Human, Homo sapiens
573.27335	Y	Klebsiella pneumoniae strain 38	WGS	MLST.Klebsiella_pneumoniae.11	PRJNA553055	SAMN12389492					China	Human, Homo sapiens
573.31137	Y	Klebsiella pneumoniae strain 3712	WGS	MLST.Klebsiella_pneumoniae.48							Malawi	Human, Homo sapiens
573.27329	Y	Klebsiella pneumoniae strain 37	WGS	MLST.Klebsiella_pneumoniae.11	PRJNA553055	SAMN12389491					China	Human, Homo sapiens
573.27333	Y	Klebsiella pneumoniae strain 36	WGS	MLST.Klebsiella_pneumoniae.11	PRJNA553055	SAMN12389490					China	Human, Homo sapiens
573.27330	Y	Klebsiella pneumoniae strain 35	WGS	MLST.Klebsiella_pneumoniae.11	PRJNA553055	SAMN12389489					China	Human, Homo sapiens
573.24009	Y	Klebsiella pneumoniae strain 349	WGS	MLST.Klebsiella_pneumoniae.20
573.24287	Y	Klebsiella pneumoniae strain 349	WGS	MLST.Klebsiella_pneumoniae.20	PRJNA278886	SAMN06546423			sputum		United States	Human, Homo sapiens
573.27331	Y	Klebsiella pneumoniae strain 33	WGS	MLST.Klebsiella_pneumoniae.11	PRJNA553055	SAMN12389488					China	Human, Homo sapiens
573.12791	Y	Klebsiella pneumoniae strain 329	WGS	MLST.Klebsiella_pneumoniae.23	PRJNA350741	SAMN05945851					China	Human, Homo sapiens
573.12789	Y	Klebsiella pneumoniae strain 327	WGS	MLST.Klebsiella_pneumoniae.660	PRJNA350737	SAMN05945843					China	Human, Homo sapiens
573.31143	Y	Klebsiella pneumoniae strain 3208	WGS	MLST.Klebsiella_pneumoniae.48							Malawi	Human, Homo sapiens
573.17905	Y	Klebsiella pneumoniae strain 320/1260	WGS	MLST.Klebsiella_pneumoniae.299	PRJNA433394	SAMN08513417			miscellaneous body fluid		United States	Human, Homo sapiens
573.27334	Y	Klebsiella pneumoniae strain 32	WGS	MLST.Klebsiella_pneumoniae.11	PRJNA553055	SAMN12389487					China	Human, Homo sapiens
573.27974	Y	Klebsiella pneumoniae strain 31319	WGS	MLST.Klebsiella_pneumoniae.660	PRJNA574750	SAMN12868594			Knee infection		China	Human, Homo sapiens
573.15223	Y	Klebsiella pneumoniae strain 3	WGS	MLST.Klebsiella_pneumoniae.11	PRJNA391211	SAMN07259327			sputum		Italy	Human, Homo sapiens
573.19919	Y	Klebsiella pneumoniae strain 2D7_Kp	WGS	MLST.Klebsiella_pneumoniae.219	PRJNA482637	SAMN09710271			Beet	isolated from fresh fruits and vegetables purchased at Bejaia city, Algeria	Algeria
573.27989	Y	Klebsiella pneumoniae strain 2C1	WGS	MLST.Klebsiella_pneumoniae.11	PRJNA550517	SAMN12158031			sputum		China	Human, Homo sapiens
573.27975	Y	Klebsiella pneumoniae strain 29198	WGS	MLST.Klebsiella_pneumoniae.1660	PRJNA574750	SAMN12868593			Intracranial infection		China	Human, Homo sapiens
573.30981	Y	Klebsiella pneumoniae strain 2566	WGS	MLST.Klebsiella_pneumoniae.147	PRJNA606163	SAMN14111999			urine		Russia	Human, Homo sapiens
573.30988	Y	Klebsiella pneumoniae strain 2512	WGS	MLST.Klebsiella_pneumoniae.395	PRJNA606163	SAMN14111997			conjunctiva		Russia	Human, Homo sapiens
573.30986	Y	Klebsiella pneumoniae strain 2504	WGS	MLST.Klebsiella_pneumoniae.874	PRJNA606163	SAMN14111998			urine		Russia	Human, Homo sapiens
573.30984	Y	Klebsiella pneumoniae strain 2502	WGS	MLST.Klebsiella_pneumoniae.15	PRJNA606163	SAMN14112004			feces		Russia	Human, Homo sapiens
573.30977	Y	Klebsiella pneumoniae strain 2483	WGS	MLST.Klebsiella_pneumoniae.15	PRJNA606163	SAMN14112008			urine		Russia	Human, Homo sapiens
573.30979	Y	Klebsiella pneumoniae strain 2471	WGS	MLST.Klebsiella_pneumoniae.874	PRJNA606163	SAMN14112001			urine		Russia	Human, Homo sapiens
573.23990	Y	Klebsiella pneumoniae strain 246	WGS	MLST.Klebsiella_pneumoniae.17
573.24268	Y	Klebsiella pneumoniae strain 246	WGS	MLST.Klebsiella_pneumoniae.17	PRJNA278886	SAMN05806167			sputum		United States	Human, Homo sapiens
573.30975	Y	Klebsiella pneumoniae strain 2429	WGS	MLST.Klebsiella_pneumoniae.15	PRJNA606163	SAMN14112011			urine		Russia	Human, Homo sapiens
573.30969	Y	Klebsiella pneumoniae strain 2307	WGS	MLST.Klebsiella_pneumoniae.147	PRJNA606163	SAMN14112006			broncho-alveolar lavage		Russia	Human, Homo sapiens
573.29588	Y	Klebsiella pneumoniae strain 23	Complete	MLST.Klebsiella_pneumoniae.412	PRJNA477755	SAMN09499691	1	2	Physical		China	Human, Homo sapiens
573.30976	Y	Klebsiella pneumoniae strain 2276	WGS	MLST.Klebsiella_pneumoniae.147	PRJNA606163	SAMN14111995			sputum		Russia	Human, Homo sapiens
573.29590	Y	Klebsiella pneumoniae strain 22	WGS	MLST.Klebsiella_pneumoniae.23	PRJNA428905	SAMN08324158		1	cerebrospinal fluid		Italy	Human, Homo sapiens
573.30972	Y	Klebsiella pneumoniae strain 2069	WGS	MLST.Klebsiella_pneumoniae.395	PRJNA606163	SAMN14112013			feces		Russia	Human, Homo sapiens
573.31226	Y	Klebsiella pneumoniae strain 20467	Complete	MLST.Klebsiella_pneumoniae.377	PRJNA595073	SAMN13545462	1	45	Bronchial lavage	isolated from clinical sample	Russia	Human, Homo sapiens
573.12498	Y	Klebsiella pneumoniae strain 2045	WGS	MLST.Klebsiella_pneumoniae.29	PRJNA350771	SAMN05945968					China	Human, Homo sapiens
573.29359	Y	Klebsiella pneumoniae strain 2018S07-013 strain not collected	Complete		PRJNA574008	SAMN12838236	1	4			Taiwan	Human, Homo sapiens
573.29095	Y	Klebsiella pneumoniae strain 2018S06-082 strain not collected	Complete	MLST.Klebsiella_pneumoniae.408	PRJNA574008	SAMN12838238	1	3			Taiwan	Human, Homo sapiens
573.29360	Y	Klebsiella pneumoniae strain 2018C01-239 strain not collected	Complete		PRJNA574008	SAMN12838235	1	3			Taiwan	Human, Homo sapiens
573.28000	Y	Klebsiella pneumoniae strain 20181138	WGS	MLST.Klebsiella_pneumoniae.307	PRJNA560207	SAMN12572043			urine		Spain	Human, Homo sapiens
573.27993	Y	Klebsiella pneumoniae strain 20180848	WGS	MLST.Klebsiella_pneumoniae.147	PRJNA560207	SAMN12572049			urine		Spain	Human, Homo sapiens
573.27998	Y	Klebsiella pneumoniae strain 20180550	WGS	MLST.Klebsiella_pneumoniae.464	PRJNA560207	SAMN12572042			urine		Spain	Human, Homo sapiens
573.27995	Y	Klebsiella pneumoniae strain 20180138	WGS	MLST.Klebsiella_pneumoniae.392	PRJNA560207	SAMN12572047			blood		Spain	Human, Homo sapiens
573.23983	Y	Klebsiella pneumoniae strain 20	WGS	MLST.Klebsiella_pneumoniae.43
573.24261	Y	Klebsiella pneumoniae strain 20	WGS	MLST.Klebsiella_pneumoniae.43	PRJNA296771	SAMN04448238			BAL		United States	Human, Homo sapiens
573.15226	Y	Klebsiella pneumoniae strain 2	WGS	MLST.Klebsiella_pneumoniae.11	PRJNA391211	SAMN07259326			sputum		China	Human, Homo sapiens
573.27324	Y	Klebsiella pneumoniae strain 2	WGS	MLST.Klebsiella_pneumoniae.11	PRJNA553055	SAMN12389481					Italy	Human, Homo sapiens
573.27510	Y	Klebsiella pneumoniae strain 1988	WGS	MLST.Klebsiella_pneumoniae.86	PRJNA557813	SAMN12419074			Stool/Rectal Swab		Singapore	Human, Homo sapiens
573.30974	Y	Klebsiella pneumoniae strain 1977	WGS	MLST.Klebsiella_pneumoniae.147	PRJNA606163	SAMN14111994			blood		Russia	Human, Homo sapiens
573.27437	Y	Klebsiella pneumoniae strain 191E1	WGS	MLST.Klebsiella_pneumoniae.383	PRJNA563544	SAMN12676088					France	Human, Homo sapiens
573.25980	Y	Klebsiella pneumoniae strain 19003	WGS		PRJNA507924	SAMN10516704					China	Human, Homo sapiens
573.23980	Y	Klebsiella pneumoniae strain 19	WGS	MLST.Klebsiella_pneumoniae.43
573.24258	Y	Klebsiella pneumoniae strain 19	WGS	MLST.Klebsiella_pneumoniae.43	PRJNA296771	SAMN04448237			Sputum		Italy	Human, Homo sapiens
573.27336	Y	Klebsiella pneumoniae strain 19	WGS	MLST.Klebsiella_pneumoniae.11	PRJNA553055	SAMN12389486					China	Human, Homo sapiens
573.28626	Y	Klebsiella pneumoniae strain 19	WGS	MLST.Klebsiella_pneumoniae.219	PRJNA579879	SAMN13151936			Wastewater Effluent		Romania
573.25801	Y	Klebsiella pneumoniae strain 18CPO060	Complete	MLST.Klebsiella_pneumoniae.86	PRJNA512469	SAMN10678732	1	2	rectal swab		Canada	Human, Homo sapiens
573.27441	Y	Klebsiella pneumoniae strain 188F9	WGS	MLST.Klebsiella_pneumoniae.383	PRJNA563544	SAMN12676083					France	Human, Homo sapiens
573.29509	Y	Klebsiella pneumoniae strain 186G1	WGS	MLST.Klebsiella_pneumoniae.967	PRJNA600390	SAMN13818270			rectal swab		France	Human, Homo sapiens
573.25977	Y	Klebsiella pneumoniae strain 18070	WGS	MLST.Klebsiella_pneumoniae.290	PRJNA507924	SAMN10516703					China	Human, Homo sapiens
573.25955	Y	Klebsiella pneumoniae strain 18066	WGS	MLST.Klebsiella_pneumoniae.290	PRJNA507924	SAMN10516702					China	Human, Homo sapiens
573.25956	Y	Klebsiella pneumoniae strain 18059	WGS	MLST.Klebsiella_pneumoniae.290	PRJNA507924	SAMN10516701					China	Human, Homo sapiens
573.25957	Y	Klebsiella pneumoniae strain 18056	WGS	MLST.Klebsiella_pneumoniae.290	PRJNA507924	SAMN10516700					China	Human, Homo sapiens
573.25958	Y	Klebsiella pneumoniae strain 18027	WGS	MLST.Klebsiella_pneumoniae.290	PRJNA507924	SAMN10516699					China	Human, Homo sapiens
573.25970	Y	Klebsiella pneumoniae strain 18025	WGS	MLST.Klebsiella_pneumoniae.290	PRJNA507924	SAMN10516698					China	Human, Homo sapiens
573.27323	Y	Klebsiella pneumoniae strain 18	WGS	MLST.Klebsiella_pneumoniae.11	PRJNA553055	SAMN12389485					Italy	Human, Homo sapiens
573.29055	Y	Klebsiella pneumoniae strain 17a	WGS	MLST.Klebsiella_pneumoniae.147	PRJNA590027	SAMN13315560		4	urine		Bangladesh	Human, Homo sapiens
573.27462	Y	Klebsiella pneumoniae strain 178A6	WGS	MLST.Klebsiella_pneumoniae.101	PRJNA563544	SAMN12676067					France	Human, Homo sapiens
573.27516	Y	Klebsiella pneumoniae strain 1734	WGS	MLST.Klebsiella_pneumoniae.23	PRJNA557813	SAMN12419068	1		Rectal Swab		Singapore	Human, Homo sapiens
573.27471	Y	Klebsiella pneumoniae strain 171G8	WGS	MLST.Klebsiella_pneumoniae.11	PRJNA563544	SAMN12676054					France	Human, Homo sapiens
573.29473	Y	Klebsiella pneumoniae strain 1711085	WGS	MLST.Klebsiella_pneumoniae.323	PRJNA597427	SAMN13675303					Greece	Human, Homo sapiens
573.29469	Y	Klebsiella pneumoniae strain 1711084	WGS	MLST.Klebsiella_pneumoniae.147	PRJNA597427	SAMN13675302					Greece	Human, Homo sapiens
573.27417	Y	Klebsiella pneumoniae strain 165C10	WGS	MLST.Klebsiella_pneumoniae.383	PRJNA563544	SAMN12676046					France	Human, Homo sapiens
573.27478	Y	Klebsiella pneumoniae strain 164D7	WGS	MLST.Klebsiella_pneumoniae.383	PRJNA563544	SAMN12676045					France	Human, Homo sapiens
573.27337	Y	Klebsiella pneumoniae strain 15	WGS	MLST.Klebsiella_pneumoniae.11	PRJNA553055	SAMN12389484					China	Human, Homo sapiens
573.12491	Y	Klebsiella pneumoniae strain 1479	WGS		PRJNA350753	SAMN05945919					China	Human, Homo sapiens
573.1997	Y	Klebsiella pneumoniae strain 143500513	WGS	MLST.Klebsiella_pneumoniae.147	PRJEB10561	SAMEA3515299
573.27514	Y	Klebsiella pneumoniae strain 1381	WGS	MLST.Klebsiella_pneumoniae.420	PRJNA557813	SAMN12419072			Mid-stream Urine		Singapore	Human, Homo sapiens
573.12786	Y	Klebsiella pneumoniae strain 1337LF	WGS	MLST.Klebsiella_pneumoniae.11	PRJNA382335	SAMN06704546			urine		Nigeria	Human, Homo sapiens
573.29543	Y	Klebsiella pneumoniae strain 1337LF	WGS	MLST.Klebsiella_pneumoniae.11	PRJNA600702	SAMN13829957			urine		Nigeria	Human, Homo sapiens
573.27512	Y	Klebsiella pneumoniae strain 1332	WGS	MLST.Klebsiella_pneumoniae.893	PRJNA557813	SAMN12419071			Rectal Swab		Singapore	Human, Homo sapiens
573.1686	Y	Klebsiella pneumoniae strain 1331_KPNE	WGS	MLST.Klebsiella_pneumoniae.278	PRJNA267549	SAMN03197312					United States	Human, Homo sapiens
573.25971	Y	Klebsiella pneumoniae strain 13223	WGS	MLST.Klebsiella_pneumoniae.11	PRJNA507924	SAMN10516697					China	Human, Homo sapiens
573.25975	Y	Klebsiella pneumoniae strain 13207	WGS	MLST.Klebsiella_pneumoniae.11	PRJNA507924	SAMN10516683					China	Human, Homo sapiens
573.25976	Y	Klebsiella pneumoniae strain 13203	WGS	MLST.Klebsiella_pneumoniae.11	PRJNA507924	SAMN10516682					China	Human, Homo sapiens
573.28584	Y	Klebsiella pneumoniae strain 13190	Complete	MLST.Klebsiella_pneumoniae.392	PRJNA407397	SAMN08366845	1	3			China	Human, Homo sapiens
573.25964	Y	Klebsiella pneumoniae strain 13177	WGS	MLST.Klebsiella_pneumoniae.11	PRJNA507924	SAMN10516681					China	Human, Homo sapiens
573.25966	Y	Klebsiella pneumoniae strain 13100	WGS	MLST.Klebsiella_pneumoniae.11	PRJNA507924	SAMN10516680					China	Human, Homo sapiens
573.25978	Y	Klebsiella pneumoniae strain 13008	WGS	MLST.Klebsiella_pneumoniae.11	PRJNA507924	SAMN10516679					China	Human, Homo sapiens
573.25947	Y	Klebsiella pneumoniae strain 12904	WGS	MLST.Klebsiella_pneumoniae.11	PRJEB19687	SAMN11360905					Venezuela	Human, Homo sapiens
573.27515	Y	Klebsiella pneumoniae strain 1256	WGS	MLST.Klebsiella_pneumoniae.23	PRJNA557813	SAMN12419070			Rectal Swab		Singapore	Human, Homo sapiens
573.23969	Y	Klebsiella pneumoniae strain 12	WGS	MLST.Klebsiella_pneumoniae.14
573.24247	Y	Klebsiella pneumoniae strain 12	WGS	MLST.Klebsiella_pneumoniae.14	PRJNA296771	SAMN04448230			Sputum		United States	Human, Homo sapiens
573.27339	Y	Klebsiella pneumoniae strain 12	WGS	MLST.Klebsiella_pneumoniae.11	PRJNA553055	SAMN12389483					Italy	Human, Homo sapiens
573.5791	Y	Klebsiella pneumoniae strain 1194	WGS	MLST.Klebsiella_pneumoniae.340	PRJNA323981	SAMN05193406		29	catheter tip		Brazil	Human, Homo sapiens
573.27511	Y	Klebsiella pneumoniae strain 1192	WGS	MLST.Klebsiella_pneumoniae.86	PRJNA557813	SAMN12419073	1		Rectal		Singapore	Human, Homo sapiens
573.23230	Y	Klebsiella pneumoniae strain 11492	Complete	MLST.Klebsiella_pneumoniae.23	PRJNA407397	SAMN08366844	1	1			China	Human, Homo sapiens
573.29585	Y	Klebsiella pneumoniae strain 11454	Complete	MLST.Klebsiella_pneumoniae.86	PRJNA477755	SAMN09499696	1	1	Physical		China	Human, Homo sapiens
573.28585	Y	Klebsiella pneumoniae strain 11420	Complete	MLST.Klebsiella_pneumoniae.1265	PRJNA407397	SAMN08366843	1	2			China	Human, Homo sapiens
573.29584	Y	Klebsiella pneumoniae strain 11311	Complete	MLST.Klebsiella_pneumoniae.412	PRJNA477755	SAMN09499694	1	1	Physical		China	Human, Homo sapiens
573.27325	Y	Klebsiella pneumoniae strain 1126	WGS	MLST.Klebsiella_pneumoniae.11	PRJNA553055	SAMN12389497					China	Human, Homo sapiens
573.23968	Y	Klebsiella pneumoniae strain 110	WGS	MLST.Klebsiella_pneumoniae.163
573.24246	Y	Klebsiella pneumoniae strain 110	WGS	MLST.Klebsiella_pneumoniae.163	PRJNA278886	SAMN04122809			rectal		United States	Human, Homo sapiens
573.15222	Y	Klebsiella pneumoniae strain 1088	WGS	MLST.Klebsiella_pneumoniae.23	PRJNA391211	SAMN07259332					China	Human, Homo sapiens
573.27503	Y	Klebsiella pneumoniae strain 1077	WGS	MLST.Klebsiella_pneumoniae.65	PRJNA557813	SAMN12419083			Rectal Swab		Singapore	Human, Homo sapiens
573.27505	Y	Klebsiella pneumoniae strain 1072	WGS	MLST.Klebsiella_pneumoniae.65	PRJNA557813	SAMN12419082			sputum		Singapore	Human, Homo sapiens
573.27513	Y	Klebsiella pneumoniae strain 1061	WGS	MLST.Klebsiella_pneumoniae.23	PRJNA557813	SAMN12419069			blood		Singapore	Human, Homo sapiens
573.31287	Y	Klebsiella pneumoniae strain 10553	Complete		PRJNA597816	SAMN13683895	1	4	blood		China	Human, Homo sapiens
573.20030	Y	Klebsiella pneumoniae strain 1050	Complete	MLST.Klebsiella_pneumoniae.54	PRJNA407116	SAMN07638733	1	5	hospital		Spain	Human, Homo sapiens
573.15502	Y	Klebsiella pneumoniae strain 10356_5#77	WGS	MLST.Klebsiella_pneumoniae.15	PRJEB1800	ERS249107			ET Tip		Nepal	Human, Homo sapiens
573.1688	Y	Klebsiella pneumoniae strain 1035_KPNE	WGS	MLST.Klebsiella_pneumoniae.36	PRJNA267549	SAMN03197000					United States	Human, Homo sapiens
573.15496	Y	Klebsiella pneumoniae strain 10315_6#9	WGS	MLST.Klebsiella_pneumoniae.15	PRJEB1800	ERS249018			Blood		Nepal	Human, Homo sapiens
573.15491	Y	Klebsiella pneumoniae strain 10315_6#82	WGS	MLST.Klebsiella_pneumoniae.15	PRJEB1800	ERS249091			Urine		Nepal	Human, Homo sapiens
573.15490	Y	Klebsiella pneumoniae strain 10315_6#80	WGS	MLST.Klebsiella_pneumoniae.15	PRJEB1800	ERS249089			Pus		Nepal	Human, Homo sapiens
573.15489	Y	Klebsiella pneumoniae strain 10315_6#8	WGS	MLST.Klebsiella_pneumoniae.15	PRJEB1800	ERS249017			Blood		Nepal	Human, Homo sapiens
573.15488	Y	Klebsiella pneumoniae strain 10315_6#79	WGS	MLST.Klebsiella_pneumoniae.15	PRJEB1800	ERS249088			ET Tip		Nepal	Human, Homo sapiens
573.15486	Y	Klebsiella pneumoniae strain 10315_6#77	WGS	MLST.Klebsiella_pneumoniae.15	PRJEB1800	ERS249086			ET Tip		Nepal	Human, Homo sapiens
573.15478	Y	Klebsiella pneumoniae strain 10315_6#7	WGS	MLST.Klebsiella_pneumoniae.15	PRJEB1800	ERS249016			Blood		Nepal	Human, Homo sapiens
573.15467	Y	Klebsiella pneumoniae strain 10315_6#6	WGS	MLST.Klebsiella_pneumoniae.15	PRJEB1800	ERS249015			Blood		Nepal	Human, Homo sapiens
573.15469	Y	Klebsiella pneumoniae strain 10315_6#58	WGS	MLST.Klebsiella_pneumoniae.45	PRJEB1800	ERS249067			Catheter tip		Nepal	Human, Homo sapiens
573.15466	Y	Klebsiella pneumoniae strain 10315_6#57	WGS	MLST.Klebsiella_pneumoniae.15	PRJEB1800	ERS249066			Pus		Nepal	Human, Homo sapiens
573.15461	Y	Klebsiella pneumoniae strain 10315_6#5	WGS	MLST.Klebsiella_pneumoniae.15	PRJEB1800	ERS249014			ET Tip		Nepal	Human, Homo sapiens
573.15448	Y	Klebsiella pneumoniae strain 10315_6#3	WGS	MLST.Klebsiella_pneumoniae.15	PRJEB1800	ERS249012			Blood		Nepal	Human, Homo sapiens
573.15441	Y	Klebsiella pneumoniae strain 10315_6#20	WGS	MLST.Klebsiella_pneumoniae.15	PRJEB1800	ERS249029			Sputum		Nepal	Human, Homo sapiens
573.15440	Y	Klebsiella pneumoniae strain 10315_6#2	WGS	MLST.Klebsiella_pneumoniae.15	PRJEB1800	ERS249011			ET Tip		Nepal	Human, Homo sapiens
573.15438	Y	Klebsiella pneumoniae strain 10315_6#19	WGS	MLST.Klebsiella_pneumoniae.15	PRJEB1800	ERS249028			Blood		Nepal	Human, Homo sapiens
573.15439	Y	Klebsiella pneumoniae strain 10315_6#18	WGS	MLST.Klebsiella_pneumoniae.15	PRJEB1800	ERS249027			Blood		Nepal	Human, Homo sapiens
573.15435	Y	Klebsiella pneumoniae strain 10315_6#17	WGS	MLST.Klebsiella_pneumoniae.15	PRJEB1800	ERS249026			Blood		Nepal	Human, Homo sapiens
573.15436	Y	Klebsiella pneumoniae strain 10315_6#13	WGS	MLST.Klebsiella_pneumoniae.15	PRJEB1800	ERS249022			Sputum		Nepal	Human, Homo sapiens
573.15434	Y	Klebsiella pneumoniae strain 10315_6#11	WGS	MLST.Klebsiella_pneumoniae.15	PRJEB1800	ERS249020			Tracheal aspiration		Nepal	Human, Homo sapiens
573.4040	Y	Klebsiella pneumoniae strain 10271	WGS	MLST.Klebsiella_pneumoniae.86	PRJEB13452	SAMEA3931432			abscess hepatic			Human, Homo sapiens
573.22588	Y	Klebsiella pneumoniae strain 1016874	WGS	MLST.Klebsiella_pneumoniae.711	PRJNA497260	SAMN10252242					Australia
573.22578	Y	Klebsiella pneumoniae strain 1014809	WGS	MLST.Klebsiella_pneumoniae.147	PRJNA497260	SAMN10252241					Malaysia
573.4023	Y	Klebsiella pneumoniae strain 101436	WGS	MLST.Klebsiella_pneumoniae.48	PRJNA261239	SAMN03076168			wound		United States	Human, Homo sapiens
573.29428	Y	Klebsiella pneumoniae strain 1011216	WGS	MLST.Klebsiella_pneumoniae.11	PRJNA597427	SAMN13675338					United Kingdom	Human, Homo sapiens
573.31133	Y	Klebsiella pneumoniae strain 1007011	WGS	MLST.Klebsiella_pneumoniae.15							Malawi	Human, Homo sapiens
573.31134	Y	Klebsiella pneumoniae strain 10038396	WGS	MLST.Klebsiella_pneumoniae.218							Malawi	Human, Homo sapiens
573.22582	Y	Klebsiella pneumoniae strain 1002865	WGS	MLST.Klebsiella_pneumoniae.392	PRJNA497260	SAMN10252232					Mexico
573.23965	Y	Klebsiella pneumoniae strain 10	WGS	MLST.Klebsiella_pneumoniae.14							Italy	Human, Homo sapiens
573.24243	Y	Klebsiella pneumoniae strain 10	WGS	MLST.Klebsiella_pneumoniae.14	PRJNA296771	SAMN04448228			Rectal Swab		United States	Human, Homo sapiens
573.15231	Y	Klebsiella pneumoniae strain 1	WGS	MLST.Klebsiella_pneumoniae.11	PRJNA391211	SAMN07259325			sputum		China	Human, Homo sapiens
573.27322	Y	Klebsiella pneumoniae strain 1	WGS	MLST.Klebsiella_pneumoniae.11	PRJNA553055	SAMN12389480					China	Human, Homo sapiens
573.25968	Y	Klebsiella pneumoniae strain 08169	WGS	MLST.Klebsiella_pneumoniae.11	PRJNA507924	SAMN10516678					China	Human, Homo sapiens
573.25979	Y	Klebsiella pneumoniae strain 08131	WGS	MLST.Klebsiella_pneumoniae.11	PRJNA507924	SAMN10516677					China	Human, Homo sapiens
573.28043	Y	Klebsiella pneumoniae strain 071I9	WGS	MLST.Klebsiella_pneumoniae.1310	PRJNA577627	SAMN13031522			clinical sample		France	Human, Homo sapiens
573.25959	Y	Klebsiella pneumoniae strain 07073	WGS	MLST.Klebsiella_pneumoniae.309	PRJNA507924	SAMN10516694					China	Human, Homo sapiens
573.23256	Y	Klebsiella pneumoniae strain 064C6	WGS	MLST.Klebsiella_pneumoniae.76	PRJNA511880	SAMN10644715					France	Human, Homo sapiens
573.28642	Y	Klebsiella pneumoniae strain 060517CS3-g	WGS	MLST.Klebsiella_pneumoniae.37	PRJNA587512	SAMN13192042		7	retail chicken	isolated from retail chicken	USA	Chicken, Gallus gallus
573.32125	Y	Klebsiella pneumoniae strain 06	WGS	MLST.Klebsiella_pneumoniae.65	PRJNA450228	SAMN08932551			cerebrospinal fluid		China	Human, Homo sapiens
573.29450	Y	Klebsiella pneumoniae strain 0511135	WGS	MLST.Klebsiella_pneumoniae.147	PRJNA597427	SAMN13675320					France	Human, Homo sapiens
573.25962	Y	Klebsiella pneumoniae strain 04079	WGS	MLST.Klebsiella_pneumoniae.11	PRJNA507924	SAMN10516689					China	Human, Homo sapiens
573.25973	Y	Klebsiella pneumoniae strain 04051	WGS	MLST.Klebsiella_pneumoniae.11	PRJNA507924	SAMN10516688					China	Human, Homo sapiens
573.29431	Y	Klebsiella pneumoniae strain 0404010	WGS	MLST.Klebsiella_pneumoniae.36	PRJNA597427	SAMN13675315					USA	Human, Homo sapiens
573.25969	Y	Klebsiella pneumoniae strain 04021	WGS	MLST.Klebsiella_pneumoniae.11	PRJNA507924	SAMN10516676					China	Human, Homo sapiens
573.25963	Y	Klebsiella pneumoniae strain 01145	WGS	MLST.Klebsiella_pneumoniae.11	PRJNA507924	SAMN10516686					China	Human, Homo sapiens
1379688.3	Y	Klebsiella pneumoniae SA1	WGS	MLST.Klebsiella_pneumoniae.86	PRJEB4361	SAMEA3138861
1409961.3	Y	Klebsiella pneumoniae MRSN 1319	WGS	MLST.Klebsiella_pneumoniae.199	PRJNA223624	SAMN03160297			human wound	isolated from a human wound in the the DC-Baltimore metro area	United States	Human, Homo sapiens
1438798.3	Y	Klebsiella pneumoniae MGH 75	WGS	MLST.Klebsiella_pneumoniae.15	PRJNA234115	SAMN02581248			Wound - abdominal		United States	Human, Homo sapiens
1438788.3	Y	Klebsiella pneumoniae MGH 65	WGS	MLST.Klebsiella_pneumoniae.15	PRJNA234264	SAMN02581397			Bile (fluid)		United States	Human, Homo sapiens
1438786.3	Y	Klebsiella pneumoniae MGH 63	WGS	MLST.Klebsiella_pneumoniae.15	PRJNA234262	SAMN02581395			Bile (fluid)		United States	Human, Homo sapiens
1438783.3	Y	Klebsiella pneumoniae MGH 52	WGS	MLST.Klebsiella_pneumoniae.70	PRJNA234251	SAMN02581384			Urine		United States	Human, Homo sapiens
573.14506	Y	Klebsiella pneumoniae KPN935ec	WGS		PRJNA376414	SAMN06437827			URINE		USA	Human, Homo sapiens
573.14499	Y	Klebsiella pneumoniae KPN927ec	WGS	MLST.Klebsiella_pneumoniae.432	PRJNA376414	SAMN06437819			RESPIRATORY		USA	Human, Homo sapiens
573.14463	Y	Klebsiella pneumoniae KPN881ec	WGS	MLST.Klebsiella_pneumoniae.432	PRJNA376414	SAMN06437778			RESPIRATORY		USA	Human, Homo sapiens
573.14432	Y	Klebsiella pneumoniae KPN837ec	WGS	MLST.Klebsiella_pneumoniae.656	PRJNA376414	SAMN06437740			RESPIRATORY		USA	Human, Homo sapiens
573.14431	Y	Klebsiella pneumoniae KPN836ec	WGS		PRJNA376414	SAMN06437739			ABSCESS		USA	Human, Homo sapiens
573.14416	Y	Klebsiella pneumoniae KPN816ec	WGS	MLST.Klebsiella_pneumoniae.15	PRJNA376414	SAMN06437721			RESPIRATORY		USA	Human, Homo sapiens
573.14415	Y	Klebsiella pneumoniae KPN814ec	WGS	MLST.Klebsiella_pneumoniae.15	PRJNA376414	SAMN06437719			RESPIRATORY		USA	Human, Homo sapiens
573.14405	Y	Klebsiella pneumoniae KPN801ec	WGS	MLST.Klebsiella_pneumoniae.15	PRJNA376414	SAMN06437709			RESPIRATORY		USA	Human, Homo sapiens
573.14381	Y	Klebsiella pneumoniae KPN765ec	WGS	MLST.Klebsiella_pneumoniae.15	PRJNA376414	SAMN06437680			URINE		USA	Human, Homo sapiens
573.14379	Y	Klebsiella pneumoniae KPN762ec	WGS	MLST.Klebsiella_pneumoniae.15	PRJNA376414	SAMN06437677			RESPIRATORY		USA	Human, Homo sapiens
573.14374	Y	Klebsiella pneumoniae KPN755ec	WGS	MLST.Klebsiella_pneumoniae.14	PRJNA376414	SAMN06437670			URINE		USA	Human, Homo sapiens
573.14350	Y	Klebsiella pneumoniae KPN724ec	WGS	MLST.Klebsiella_pneumoniae.15	PRJNA376414	SAMN06437642			GRAFT		USA	Human, Homo sapiens
573.14348	Y	Klebsiella pneumoniae KPN722ec	WGS	MLST.Klebsiella_pneumoniae.15	PRJNA376414	SAMN06437640			WOUND		USA	Human, Homo sapiens
573.14345	Y	Klebsiella pneumoniae KPN719ec	WGS	MLST.Klebsiella_pneumoniae.15	PRJNA376414	SAMN06437637			URINE		USA	Human, Homo sapiens
573.14343	Y	Klebsiella pneumoniae KPN717ec	WGS	MLST.Klebsiella_pneumoniae.15	PRJNA376414	SAMN06437635			WOUND		USA	Human, Homo sapiens
573.14338	Y	Klebsiella pneumoniae KPN712ec	WGS		PRJNA376414	SAMN06437630			RESPIRATORY		USA	Human, Homo sapiens
573.14335	Y	Klebsiella pneumoniae KPN708ec	WGS	MLST.Klebsiella_pneumoniae.15	PRJNA376414	SAMN06437626			RESPIRATORY		USA	Human, Homo sapiens
573.14334	Y	Klebsiella pneumoniae KPN707ec	WGS	MLST.Klebsiella_pneumoniae.20	PRJNA376414	SAMN06437625			WOUND		USA	Human, Homo sapiens
573.14304	Y	Klebsiella pneumoniae KPN670ec	WGS	MLST.Klebsiella_pneumoniae.15	PRJNA376414	SAMN06437592			RESPIRATORY		USA	Human, Homo sapiens
573.14301	Y	Klebsiella pneumoniae KPN658ec	WGS	MLST.Klebsiella_pneumoniae.14	PRJNA376414	SAMN06437588			BLOOD		USA	Human, Homo sapiens
573.14294	Y	Klebsiella pneumoniae KPN632ec	WGS	MLST.Klebsiella_pneumoniae.15	PRJNA376414	SAMN06437581			URINE		USA	Human, Homo sapiens
573.14279	Y	Klebsiella pneumoniae KPN612ec	WGS	MLST.Klebsiella_pneumoniae.15	PRJNA376414	SAMN06437564			URINE		USA	Human, Homo sapiens
573.14265	Y	Klebsiella pneumoniae KPN593ec	WGS	MLST.Klebsiella_pneumoniae.15	PRJNA376414	SAMN06437548			RESPIRATORY		USA	Human, Homo sapiens
573.14237	Y	Klebsiella pneumoniae KPN560ec	WGS	MLST.Klebsiella_pneumoniae.1602	PRJNA376414	SAMN06437519			URINE		USA	Human, Homo sapiens
573.14235	Y	Klebsiella pneumoniae KPN558ec	WGS	MLST.Klebsiella_pneumoniae.15	PRJNA376414	SAMN06437517			RESPIRATORY		USA	Human, Homo sapiens
573.14231	Y	Klebsiella pneumoniae KPN553ec	WGS		PRJNA376414	SAMN06437512			WOUND		USA	Human, Homo sapiens
573.14218	Y	Klebsiella pneumoniae KPN534ec	WGS	MLST.Klebsiella_pneumoniae.258	PRJNA376414	SAMN06437496			TISSUE		USA	Human, Homo sapiens
573.14216	Y	Klebsiella pneumoniae KPN532ec	WGS	MLST.Klebsiella_pneumoniae.258	PRJNA376414	SAMN06437494			TISSUE		USA	Human, Homo sapiens
573.14215	Y	Klebsiella pneumoniae KPN530ec	WGS	MLST.Klebsiella_pneumoniae.307	PRJNA376414	SAMN06437493			RESPIRATORY		USA	Human, Homo sapiens
573.14214	Y	Klebsiella pneumoniae KPN528ec	WGS	MLST.Klebsiella_pneumoniae.14	PRJNA376414	SAMN06437491			respiratory		USA	Human, Homo sapiens
573.14213	Y	Klebsiella pneumoniae KPN527ec	WGS	MLST.Klebsiella_pneumoniae.258	PRJNA376414	SAMN06437490			WOUND		USA	Human, Homo sapiens
573.14196	Y	Klebsiella pneumoniae KPN507ec	WGS	MLST.Klebsiella_pneumoniae.307	PRJNA376414	SAMN06437472			RESPIRATORY		USA	Human, Homo sapiens
573.14189	Y	Klebsiella pneumoniae KPN482ec	WGS	MLST.Klebsiella_pneumoniae.15	PRJNA376414	SAMN06437465			RESPIRATORY		USA	Human, Homo sapiens
573.14149	Y	Klebsiella pneumoniae KPN430ec	WGS	MLST.Klebsiella_pneumoniae.15	PRJNA376414	SAMN06437421			URINE		USA	Human, Homo sapiens
573.14134	Y	Klebsiella pneumoniae KPN414ec	WGS	MLST.Klebsiella_pneumoniae.307	PRJNA376414	SAMN06437405			URINE		USA	Human, Homo sapiens
573.14100	Y	Klebsiella pneumoniae KPN377ec	WGS	MLST.Klebsiella_pneumoniae.15	PRJNA376414	SAMN06437370			ULCER		USA	Human, Homo sapiens
573.14064	Y	Klebsiella pneumoniae KPN332ec	WGS	MLST.Klebsiella_pneumoniae.14	PRJNA376414	SAMN06437331			WOUND		USA	Human, Homo sapiens
573.13996	Y	Klebsiella pneumoniae KPN257ec	WGS	MLST.Klebsiella_pneumoniae.15	PRJNA376414	SAMN06437259			URINE		USA	Human, Homo sapiens
573.13995	Y	Klebsiella pneumoniae KPN256ec	WGS	MLST.Klebsiella_pneumoniae.321	PRJNA376414	SAMN06437258			URINE		USA	Human, Homo sapiens
573.13994	Y	Klebsiella pneumoniae KPN254ec	WGS	MLST.Klebsiella_pneumoniae.15	PRJNA376414	SAMN06437256			URINE		USA	Human, Homo sapiens
573.13924	Y	Klebsiella pneumoniae KPN2105ec	WGS	MLST.Klebsiella_pneumoniae.978	PRJNA376414	SAMN06438972			DRAIN		USA	Human, Homo sapiens
573.13901	Y	Klebsiella pneumoniae KPN2079ec	WGS	MLST.Klebsiella_pneumoniae.307	PRJNA376414	SAMN06438948			URINE		USA	Human, Homo sapiens
573.13898	Y	Klebsiella pneumoniae KPN2076ec	WGS	MLST.Klebsiella_pneumoniae.307	PRJNA376414	SAMN06438945			BLOOD		USA	Human, Homo sapiens
573.13869	Y	Klebsiella pneumoniae KPN2043ec	WGS	MLST.Klebsiella_pneumoniae.15	PRJNA376414	SAMN06438916			RESPIRATORY		USA	Human, Homo sapiens
573.13828	Y	Klebsiella pneumoniae KPN1997ec	WGS	MLST.Klebsiella_pneumoniae.15	PRJNA376414	SAMN06438873			RESPIRATORY		USA	Human, Homo sapiens
573.13827	Y	Klebsiella pneumoniae KPN1994ec	WGS	MLST.Klebsiella_pneumoniae.15	PRJNA376414	SAMN06438871			RESPIRATORY		USA	Human, Homo sapiens
573.13826	Y	Klebsiella pneumoniae KPN1993ec	WGS	MLST.Klebsiella_pneumoniae.15	PRJNA376414	SAMN06438870			URINE		USA	Human, Homo sapiens
573.13787	Y	Klebsiella pneumoniae KPN1936ec	WGS	MLST.Klebsiella_pneumoniae.307	PRJNA376414	SAMN06438826			TISSUE		USA	Human, Homo sapiens
573.13782	Y	Klebsiella pneumoniae KPN1930ec	WGS	MLST.Klebsiella_pneumoniae.307	PRJNA376414	SAMN06438821			RESPIRATORY		USA	Human, Homo sapiens
573.13728	Y	Klebsiella pneumoniae KPN1865ec	WGS	MLST.Klebsiella_pneumoniae.307	PRJNA376414	SAMN06438768			RESPIRATORY		USA	Human, Homo sapiens
573.13707	Y	Klebsiella pneumoniae KPN1844ec	WGS	MLST.Klebsiella_pneumoniae.307	PRJNA376414	SAMN06438747			URINE		USA	Human, Homo sapiens
573.13671	Y	Klebsiella pneumoniae KPN1777ec	WGS	MLST.Klebsiella_pneumoniae.187	PRJNA376414	SAMN06438712			URINE		USA	Human, Homo sapiens
573.13659	Y	Klebsiella pneumoniae KPN1764ec	WGS	MLST.Klebsiella_pneumoniae.307	PRJNA376414	SAMN06438700			URINE		USA	Human, Homo sapiens
573.13596	Y	Klebsiella pneumoniae KPN1693ec	WGS	MLST.Klebsiella_pneumoniae.307	PRJNA376414	SAMN06438637			URINE		USA	Human, Homo sapiens
573.13588	Y	Klebsiella pneumoniae KPN1685ec	WGS	MLST.Klebsiella_pneumoniae.15	PRJNA376414	SAMN06438629			PUS		USA	Human, Homo sapiens
573.13567	Y	Klebsiella pneumoniae KPN1660ec	WGS	MLST.Klebsiella_pneumoniae.22	PRJNA376414	SAMN06438606			BLOOD		USA	Human, Homo sapiens
573.13547	Y	Klebsiella pneumoniae KPN1634ec	WGS	MLST.Klebsiella_pneumoniae.307	PRJNA376414	SAMN06438586			URINE		USA	Human, Homo sapiens
573.13545	Y	Klebsiella pneumoniae KPN1629ec	WGS	MLST.Klebsiella_pneumoniae.22	PRJNA376414	SAMN06438585			URINE		USA	Human, Homo sapiens
573.13497	Y	Klebsiella pneumoniae KPN1569ec	WGS	MLST.Klebsiella_pneumoniae.307	PRJNA376414	SAMN06438537			BONE		USA	Human, Homo sapiens
573.13489	Y	Klebsiella pneumoniae KPN1560ec	WGS	MLST.Klebsiella_pneumoniae.307	PRJNA376414	SAMN06438529			URINE		USA	Human, Homo sapiens
573.13463	Y	Klebsiella pneumoniae KPN1532ec	WGS	MLST.Klebsiella_pneumoniae.307	PRJNA376414	SAMN06438505			URINE		USA	Human, Homo sapiens
573.13442	Y	Klebsiella pneumoniae KPN1508ec	WGS	MLST.Klebsiella_pneumoniae.1412	PRJNA376414	SAMN06438483			URINE		USA	Human, Homo sapiens
573.13419	Y	Klebsiella pneumoniae KPN1481ec	WGS	MLST.Klebsiella_pneumoniae.906	PRJNA376414	SAMN06438458			urine		USA	Human, Homo sapiens
573.13409	Y	Klebsiella pneumoniae KPN1471ec	WGS	MLST.Klebsiella_pneumoniae.1412	PRJNA376414	SAMN06438449			BLOOD		USA	Human, Homo sapiens
573.13397	Y	Klebsiella pneumoniae KPN1456ec	WGS	MLST.Klebsiella_pneumoniae.15	PRJNA376414	SAMN06438435			RESPIRATORY		USA	Human, Homo sapiens
573.13389	Y	Klebsiella pneumoniae KPN1448ec	WGS	MLST.Klebsiella_pneumoniae.15	PRJNA376414	SAMN06438427			RESPIRATORY		USA	Human, Homo sapiens
573.13388	Y	Klebsiella pneumoniae KPN1447ec	WGS	MLST.Klebsiella_pneumoniae.307	PRJNA376414	SAMN06438426			SITE		USA	Human, Homo sapiens
573.13383	Y	Klebsiella pneumoniae KPN1441ec	WGS	MLST.Klebsiella_pneumoniae.1412	PRJNA376414	SAMN06438420			URINE		USA	Human, Homo sapiens
573.13365	Y	Klebsiella pneumoniae KPN1424ec	WGS	MLST.Klebsiella_pneumoniae.15	PRJNA376414	SAMN06438403			RESPIRATORY		USA	Human, Homo sapiens
573.13358	Y	Klebsiella pneumoniae KPN1415ec	WGS		PRJNA376414	SAMN06438395			RESPIRATORY		USA	Human, Homo sapiens
573.13348	Y	Klebsiella pneumoniae KPN1404ec	WGS	MLST.Klebsiella_pneumoniae.15	PRJNA376414	SAMN06438385			URINE		USA	Human, Homo sapiens
573.13346	Y	Klebsiella pneumoniae KPN1401ec	WGS		PRJNA376414	SAMN06438382			RESPIRATORY		USA	Human, Homo sapiens
573.13344	Y	Klebsiella pneumoniae KPN1398ec	WGS	MLST.Klebsiella_pneumoniae.2133	PRJNA376414	SAMN06438380			RESPIRATORY		USA	Human, Homo sapiens
573.13326	Y	Klebsiella pneumoniae KPN1372ec	WGS	MLST.Klebsiella_pneumoniae.307	PRJNA376414	SAMN06438359			TISSUE		USA	Human, Homo sapiens
573.13293	Y	Klebsiella pneumoniae KPN1332ec	WGS	MLST.Klebsiella_pneumoniae.307	PRJNA376414	SAMN06438319			URINE		USA	Human, Homo sapiens
573.13252	Y	Klebsiella pneumoniae KPN1273ec	WGS	MLST.Klebsiella_pneumoniae.14	PRJNA376414	SAMN06438275			URINE		USA	Human, Homo sapiens
573.13241	Y	Klebsiella pneumoniae KPN1262ec	WGS	MLST.Klebsiella_pneumoniae.187	PRJNA376414	SAMN06438264			URINE		USA	Human, Homo sapiens
573.13152	Y	Klebsiella pneumoniae KPN1154ec	WGS	MLST.Klebsiella_pneumoniae.307	PRJNA376414	SAMN06438016			URINE		USA	Human, Homo sapiens
573.13146	Y	Klebsiella pneumoniae KPN1148ec	WGS	MLST.Klebsiella_pneumoniae.476	PRJNA376414	SAMN06438010			URINE		USA	Human, Homo sapiens
573.13133	Y	Klebsiella pneumoniae KPN1132ec	WGS	MLST.Klebsiella_pneumoniae.476	PRJNA376414	SAMN06437995			URINE		USA	Human, Homo sapiens
573.13118	Y	Klebsiella pneumoniae KPN1116ec	WGS	MLST.Klebsiella_pneumoniae.219	PRJNA376414	SAMN06437980			URINE		USA	Human, Homo sapiens
573.13090	Y	Klebsiella pneumoniae KPN1078ec	WGS	MLST.Klebsiella_pneumoniae.307	PRJNA376414	SAMN06437948			URINE		USA	Human, Homo sapiens
573.13077	Y	Klebsiella pneumoniae KPN1060ec	WGS	MLST.Klebsiella_pneumoniae.307	PRJNA376414	SAMN06437934			URINE		USA	Human, Homo sapiens
573.13043	Y	Klebsiella pneumoniae KPN1017ec	WGS	MLST.Klebsiella_pneumoniae.22	PRJNA376414	SAMN06437896			URINE		USA	Human, Homo sapiens
573.13040	Y	Klebsiella pneumoniae KPN1013ec	WGS	MLST.Klebsiella_pneumoniae.307	PRJNA376414	SAMN06437893			URINE		USA	Human, Homo sapiens
573.13037	Y	Klebsiella pneumoniae KPN1010ec	WGS	MLST.Klebsiella_pneumoniae.14	PRJNA376414	SAMN06437890			URINE		USA	Human, Homo sapiens
573.289	Y	Klebsiella pneumoniae Kp860	WGS
573.289	Y	Klebsiella pneumoniae Kp725	WGS
573.289	Y	Klebsiella pneumoniae Kp697	WGS
573.326	Y	Klebsiella pneumoniae Kp4607	WGS
573.32	Y	Klebsiella pneumoniae Kp269	WGS	MLST.Klebsiella_pneumoniae.23
573.32	Y	Klebsiella pneumoniae Kp2257	WGS	MLST.Klebsiella_pneumoniae.23
573.29	Y	Klebsiella pneumoniae Kp2156	WGS
573.29	Y	Klebsiella pneumoniae Kp1958	WGS
573.29	Y	Klebsiella pneumoniae Kp1946	WGS
573.29	Y	Klebsiella pneumoniae Kp1693	WGS
573.29	Y	Klebsiella pneumoniae Kp1559	WGS
1236101.6	Y	Klebsiella pneumoniae JHCK1	WGS	MLST.Klebsiella_pneumoniae.14	PRJNA176122	SAMN01939166			cerebrospinal fluid		Argentina	Human, Homo sapiens
1267897.3	Y	Klebsiella pneumoniae hvKP1	WGS	MLST.Klebsiella_pneumoniae.86	PRJNA183508	SAMN02471933			isolated from liver abcess in human, Buffalo, New York	isolated from liver abscess in human, Buffalo, New York	United States	Human, Homo sapiens
1438708.3	Y	Klebsiella pneumoniae CHS 02	WGS	MLST.Klebsiella_pneumoniae.1199	PRJNA234171	SAMN02581304			Urine		United States	Human, Homo sapiens
1438705.3	Y	Klebsiella pneumoniae BWH 47	WGS	MLST.Klebsiella_pneumoniae.258	PRJNA234168	SAMN02581301			tissue		United States	Human, Homo sapiens
1438704.3	Y	Klebsiella pneumoniae BWH 46	WGS	MLST.Klebsiella_pneumoniae.592	PRJNA234123	SAMN02581256			Sputum		United States	Human, Homo sapiens
1328418.3	Y	Klebsiella pneumoniae BIDMC 23	WGS	MLST.Klebsiella_pneumoniae.111	PRJNA202034	SAMN02138653			Urine		United States	Human, Homo sapiens
1328417.3	Y	Klebsiella pneumoniae BIDMC 22	WGS	MLST.Klebsiella_pneumoniae.1189	PRJNA202033	SAMN02138652			Urine		United States	Human, Homo sapiens
1328410.3	Y	Klebsiella pneumoniae BIDMC 14	WGS	MLST.Klebsiella_pneumoniae.258	PRJNA202018	SAMN02138637			URINE		United States	Human, Homo sapiens
573.12871	Y	Klebsiella pneumoniae 94	WGS	MLST.Klebsiella_pneumoniae.37	PRJNA396774	SAMN07525434					USA	Human, Homo sapiens
573.12923	Y	Klebsiella pneumoniae 83	WGS	MLST.Klebsiella_pneumoniae.1824	PRJNA396774	SAMN07525428					USA	Human, Homo sapiens
573.12939	Y	Klebsiella pneumoniae 8	WGS	MLST.Klebsiella_pneumoniae.3161	PRJNA396774	SAMN07525379					USA	Human, Homo sapiens
573.12912	Y	Klebsiella pneumoniae 79	WGS	MLST.Klebsiella_pneumoniae.20	PRJNA396774	SAMN07525424					USA	Human, Homo sapiens
573.12868	Y	Klebsiella pneumoniae 78	WGS	MLST.Klebsiella_pneumoniae.86	PRJNA396774	SAMN07525423					USA	Human, Homo sapiens
573.12908	Y	Klebsiella pneumoniae 74	WGS	MLST.Klebsiella_pneumoniae.253	PRJNA396774	SAMN07525419					USA	Human, Homo sapiens
573.13016	Y	Klebsiella pneumoniae 68	WGS	MLST.Klebsiella_pneumoniae.392	PRJNA396774	SAMN07525415					USA	Human, Homo sapiens
573.12886	Y	Klebsiella pneumoniae 53	WGS	MLST.Klebsiella_pneumoniae.309	PRJNA396774	SAMN07525407					USA	Human, Homo sapiens
573.12901	Y	Klebsiella pneumoniae 39	WGS	MLST.Klebsiella_pneumoniae.36	PRJNA396774	SAMN07525397					USA	Human, Homo sapiens
507522.6	Y	Klebsiella pneumoniae 342	Complete	MLST.Klebsiella_pneumoniae.146	PRJNA28471	SAMN02603449	1	2	the stem tissue of Zea mays	isolated from the stem tissue of Zea mays		Maize, Zea mays
573.12877	Y	Klebsiella pneumoniae 3400	WGS	MLST.Klebsiella_pneumoniae.307	PRJNA396774	SAMN07525551					USA	Human, Homo sapiens
573.12985	Y	Klebsiella pneumoniae 3396	WGS	MLST.Klebsiella_pneumoniae.2599	PRJNA396774	SAMN07525549					USA	Human, Homo sapiens
573.12892	Y	Klebsiella pneumoniae 3371	WGS	MLST.Klebsiella_pneumoniae.70	PRJNA396774	SAMN07525542					USA	Human, Homo sapiens
573.13025	Y	Klebsiella pneumoniae 3364	WGS	MLST.Klebsiella_pneumoniae.45	PRJNA396774	SAMN07525539					USA	Human, Homo sapiens
573.12956	Y	Klebsiella pneumoniae 3272	WGS	MLST.Klebsiella_pneumoniae.392	PRJNA396774	SAMN07525488					USA	Human, Homo sapiens
573.12905	Y	Klebsiella pneumoniae 3263	WGS	MLST.Klebsiella_pneumoniae.307	PRJNA396774	SAMN07525483					USA	Human, Homo sapiens
573.12970	Y	Klebsiella pneumoniae 3236	WGS	MLST.Klebsiella_pneumoniae.307	PRJNA396774	SAMN07525469					USA	Human, Homo sapiens
573.13005	Y	Klebsiella pneumoniae 24	WGS	MLST.Klebsiella_pneumoniae.111	PRJNA396774	SAMN07525388					USA	Human, Homo sapiens
573.25	Y	Klebsiella pneumoniae 126326	WGS
573.25	Y	Klebsiella pneumoniae 126318	WGS	MLST.Klebsiella_pneumoniae.941
573.251	Y	Klebsiella pneumoniae 126311	WGS	MLST.Klebsiella_pneumoniae.941
573.249	Y	Klebsiella pneumoniae 126284	WGS	MLST.Klebsiella_pneumoniae.200
573.13013	Y	Klebsiella pneumoniae 125	WGS	MLST.Klebsiella_pneumoniae.2599	PRJNA396774	SAMN07525455					USA	Human, Homo sapiens
573.12980	Y	Klebsiella pneumoniae 101	WGS	MLST.Klebsiella_pneumoniae.20	PRJNA396774	SAMN07525440					USA	Human, Homo sapiens
573.1393	Y	Klebsiella pneumoniae	WGS	MLST.Klebsiella_pneumoniae.1631	PRJEB6543	SAMEA2602921
573.1458	Y	Klebsiella pneumoniae	WGS		PRJEB6543	SAMEA2602986
573.27731	Y	Klebsiella pneumoniae	WGS	MLST.Klebsiella_pneumoniae.1961	PRJEB30771	SAMEA5763091			human	isolated over an 8-year period in Spain	Spain	Human, Homo sapiens
571.307	Y	Klebsiella oxytoca strain WCHKO085010		MLST.Klebsiella_oxytoca.145	PRJNA353728	SAMN07609103					China	Human, Homo sapiens
571.308	Y	Klebsiella oxytoca strain WCHKO085006		MLST.Klebsiella_oxytoca.145	PRJNA353728	SAMN07609102					China	Human, Homo sapiens
571.585	Y	Klebsiella oxytoca strain T0143A.B-10	WGS		PRJNA489090	SAMN09981299			stool		USA	Human, Homo sapiens
571.32	Y	Klebsiella oxytoca strain R8A	WGS		PRJNA248329	SAMN02797823			dental plaque		Malaysia
571.231	Y	Klebsiella oxytoca strain K3678	WGS	MLST.Klebsiella_oxytoca.145	PRJNA393804	SAMN07344980			blood		China	Human, Homo sapiens
571.391	Y	Klebsiella oxytoca strain ID154312	WGS	MLST.Klebsiella_oxytoca.181	PRJNA381541	SAMN06680016			stool		Canada	Human, Homo sapiens
571.244	Y	Klebsiella oxytoca strain FDAARGOS_432	WGS	MLST.Klebsiella_oxytoca.34	PRJNA231221	SAMN07312476			tracheal aspirate		Canada	Human, Homo sapiens
571.99	Y	Klebsiella oxytoca strain 636_KOXY	WGS		PRJNA267549	SAMN03197836					United States	Human, Homo sapiens
571.96	Y	Klebsiella oxytoca strain 588_KOXY	WGS	MLST.Klebsiella_oxytoca.58	PRJNA267549	SAMN03197789					United States	Human, Homo sapiens
571.94	Y	Klebsiella oxytoca strain 582_KOXY	WGS	MLST.Klebsiella_oxytoca.58	PRJNA267549	SAMN03197783					United States	Human, Homo sapiens
571.697	Y	Klebsiella oxytoca strain 4928STDY7387691	WGS		PRJEB22252	SAMEA104694328			faecal	derived bacterial genome collection provides the basis to improve the taxonomic classification resolution of metagenomic analysis, and to allow subsequent in vitro and in vivo experiments on host physiology and gut colonisation process	United Kingdom	Human, Homo sapiens
571.699	Y	Klebsiella oxytoca strain 4928STDY7387690	WGS		PRJEB22252	SAMEA104694327			faecal	derived bacterial genome collection provides the basis to improve the taxonomic classification resolution of metagenomic analysis, and to allow subsequent in vitro and in vivo experiments on host physiology and gut colonisation process	United Kingdom	Human, Homo sapiens
571.695	Y	Klebsiella oxytoca strain 4928STDY7387683	WGS		PRJEB22252	SAMEA104694320			faecal	derived bacterial genome collection provides the basis to improve the taxonomic classification resolution of metagenomic analysis, and to allow subsequent in vitro and in vivo experiments on host physiology and gut colonisation process	United Kingdom	Human, Homo sapiens
571.690	Y	Klebsiella oxytoca strain 4928STDY7071695	WGS		PRJEB22252	SAMEA4608441			faecal	derived bacterial genome collection provides the basis to improve the taxonomic classification resolution of metagenomic analysis, and to allow subsequent in vitro and in vivo experiments on host physiology and gut colonisation process	United Kingdom	Human, Homo sapiens
571.687	Y	Klebsiella oxytoca strain 4928STDY7071694	WGS		PRJEB22252	SAMEA4608440			faecal	derived bacterial genome collection provides the basis to improve the taxonomic classification resolution of metagenomic analysis, and to allow subsequent in vitro and in vivo experiments on host physiology and gut colonisation process	United Kingdom	Human, Homo sapiens
571.689	Y	Klebsiella oxytoca strain 4928STDY7071693	WGS		PRJEB22252	SAMEA4608439			faecal	derived bacterial genome collection provides the basis to improve the taxonomic classification resolution of metagenomic analysis, and to allow subsequent in vitro and in vivo experiments on host physiology and gut colonisation process	United Kingdom	Human, Homo sapiens
571.688	Y	Klebsiella oxytoca strain 4928STDY7071692	WGS		PRJEB22252	SAMEA4608438			faecal	derived bacterial genome collection provides the basis to improve the taxonomic classification resolution of metagenomic analysis, and to allow subsequent in vitro and in vivo experiments on host physiology and gut colonisation process	United Kingdom	Human, Homo sapiens
571.654	Y	Klebsiella oxytoca strain 4928STDY7071657	WGS		PRJEB22252	SAMEA104567763			faecal	derived bacterial genome collection provides the basis to improve the taxonomic classification resolution of metagenomic analysis, and to allow subsequent in vitro and in vivo experiments on host physiology and gut colonisation process	United Kingdom	Human, Homo sapiens
571.632	Y	Klebsiella oxytoca strain 4928STDY7071478	WGS	MLST.Klebsiella_oxytoca.20	PRJEB22252	SAMEA104567586			faecal	derived bacterial genome collection provides the basis to improve the taxonomic classification resolution of metagenomic analysis, and to allow subsequent in vitro and in vivo experiments on host physiology and gut colonisation process	United Kingdom	Human, Homo sapiens
571.630	Y	Klebsiella oxytoca strain 4928STDY7071458	WGS		PRJEB22252	SAMEA104567566			faecal	derived bacterial genome collection provides the basis to improve the taxonomic classification resolution of metagenomic analysis, and to allow subsequent in vitro and in vivo experiments on host physiology and gut colonisation process	United Kingdom	Human, Homo sapiens
571.595	Y	Klebsiella oxytoca strain 4928STDY7071306	WGS		PRJEB22252	SAMEA104567416			faecal	derived bacterial genome collection provides the basis to improve the taxonomic classification resolution of metagenomic analysis, and to allow subsequent in vitro and in vivo experiments on host physiology and gut colonisation process	United Kingdom	Human, Homo sapiens
571.596	Y	Klebsiella oxytoca strain 4928STDY7071299	WGS		PRJEB22252	SAMEA104567409			faecal	derived bacterial genome collection provides the basis to improve the taxonomic classification resolution of metagenomic analysis, and to allow subsequent in vitro and in vivo experiments on host physiology and gut colonisation process	United Kingdom	Human, Homo sapiens
571.599	Y	Klebsiella oxytoca strain 4928STDY7071297	WGS		PRJEB22252	SAMEA104567407			faecal	derived bacterial genome collection provides the basis to improve the taxonomic classification resolution of metagenomic analysis, and to allow subsequent in vitro and in vivo experiments on host physiology and gut colonisation process	United Kingdom	Human, Homo sapiens
571.675	Y	Klebsiella oxytoca strain 4928STDY7071175	WGS		PRJEB22252	SAMEA104567286			faecal	derived bacterial genome collection provides the basis to improve the taxonomic classification resolution of metagenomic analysis, and to allow subsequent in vitro and in vivo experiments on host physiology and gut colonisation process	United Kingdom	Human, Homo sapiens
571.666	Y	Klebsiella oxytoca strain 4928STDY7071147	WGS		PRJEB22252	SAMEA104567271			faecal	derived bacterial genome collection provides the basis to improve the taxonomic classification resolution of metagenomic analysis, and to allow subsequent in vitro and in vivo experiments on host physiology and gut colonisation process	United Kingdom	Human, Homo sapiens
571.665	Y	Klebsiella oxytoca strain 4928STDY7071144	WGS		PRJEB22252	SAMEA104567268			faecal	derived bacterial genome collection provides the basis to improve the taxonomic classification resolution of metagenomic analysis, and to allow subsequent in vitro and in vivo experiments on host physiology and gut colonisation process	United Kingdom	Human, Homo sapiens
571.149	Y	Klebsiella oxytoca strain 2880STDY5682681	WGS	MLST.Klebsiella_oxytoca.176	PRJEB5065	SAMEA2273756			bacterial isolates collected	is from bacterial isolates collected in the BSAC Resistance Surveillance Project		Human, Homo sapiens
571.245	Y	Klebsiella oxytoca strain 06D021	WGS		PRJEB21765	SAMEA104188450			Lille			Human, Homo sapiens
1191061.3	Y	Klebsiella oxytoca E718	Complete	MLST.Klebsiella_oxytoca.27	PRJNA167370	SAMN02603642	1	1	patient underwent renal transplantation	isolated in 2010, from a patient underwent renal transplantation in China then presented to a hospital in Taiwan 7 days later	China	Human, Homo sapiens
883116.3	Y	Klebsiella oxytoca 09-7231	WGS	MLST.Klebsiella_oxytoca.176	PRJNA52135	SAMN00254032
1.13469e+06	Y	Klebsiella michiganensis strain SCKM020040		MLST.Klebsiella_oxytoca.92	PRJNA353728	SAMN07609109					China	Human, Homo sapiens
1.13469e+06	Y	Klebsiella michiganensis strain SCKM020008		MLST.Klebsiella_oxytoca.50	PRJNA353728	SAMN07609115					China	Human, Homo sapiens
1134687.154	Y	Klebsiella michiganensis strain SB4934	WGS	MLST.Klebsiella_oxytoca.84	PRJEB15325	SAMEA5610064			various environments (clinical samples, water, carriage)	isolated from various environments (clinical samples, water, carriage)
1134687.201	Y	Klebsiella michiganensis strain RHBSTW-00909	Complete	MLST.Klebsiella_oxytoca.127	PRJNA605147	SAMN15148741	1	8	Wastewater influent sample		United Kingdom
1134687.207	Y	Klebsiella michiganensis strain RHBSTW-00900	WGS		PRJNA605147	SAMN15148734		4	Wastewater influent sample		United Kingdom
1134687.61	Y	Klebsiella michiganensis strain DSM 25444	WGS	MLST.Klebsiella_oxytoca.84	PRJNA388837	SAMN07187491		3	tooth brush holder		United States
1134687.21	Y	Klebsiella michiganensis strain DPB_3	WGS	MLST.Klebsiella_oxytoca.213	PRJNA184698	SAMN06009455			Aerobic fed-batch lab bioreactor, inoculated from river sediment microbial communities and fed with benzalkonium chloride plus dextrin/peptone		United States
1134687.164	Y	Klebsiella michiganensis strain CCUG 66515	WGS	MLST.Klebsiella_oxytoca.84	PRJNA563568	SAMN12697578			Tooth brush holder		USA
1.13469e+06	Y	Klebsiella michiganensis strain A11		MLST.Klebsiella_oxytoca.66	PRJNA414542	SAMN07793279			milk		United States	Cow, Bos taurus
2058152.3	Y	Klebsiella grimontii strain WCHKG020121	WGS	MLST.Klebsiella_oxytoca.215	PRJNA353728	SAMN08912709					China	Human, Homo sapiens
2058152.22	Y	Klebsiella grimontii strain SB6413	WGS	MLST.Klebsiella_oxytoca.133	PRJEB15325	SAMEA5610077			various environments (clinical samples, water, carriage)	isolated from various environments (clinical samples, water, carriage)
95610.3	Y	Klebsiella cf. planticola B43	WGS		PRJDA69977	SAMD00036578
548.401	Y	Klebsiella aerogenes strain URMC223	WGS		PRJNA504784	SAMN10405435			urine		United States	Human, Homo sapiens
548.406	Y	Klebsiella aerogenes strain NCTC9667	Complete		PRJEB6403	SAMEA3340639	1	1	sputum
548.413	Y	Klebsiella aerogenes strain NCTC9644	Complete	MLST.Klebsiella_pneumoniae.23	PRJEB6403	SAMEA3492652	1	4	urine
548.609	Y	Klebsiella aerogenes strain NCTC3279	WGS	MLST.Klebsiella_pneumoniae.65	PRJEB6403	SAMEA3672882			not available: not collected		Germany	coypu
548.664	Y	Klebsiella aerogenes strain AS012443	WGS		PRJNA553678	SAMN12250762			lung		USA	Human, Homo sapiens
548.324	Y	Klebsiella aerogenes strain AR_0161	Complete	MLST.Klebsiella_aerogenes.3	PRJNA292902	SAMN04015002	1	1
548.617	Y	Klebsiella aerogenes strain 4928STDY7387813	WGS		PRJEB22252	SAMEA104694449			faecal	derived bacterial genome collection provides the basis to improve the taxonomic classification resolution of metagenomic analysis, and to allow subsequent in vitro and in vivo experiments on host physiology and gut colonisation process	United Kingdom	Human, Homo sapiens
548.616	Y	Klebsiella aerogenes strain 4928STDY7387812	WGS		PRJEB22252	SAMEA104694448			faecal	derived bacterial genome collection provides the basis to improve the taxonomic classification resolution of metagenomic analysis, and to allow subsequent in vitro and in vivo experiments on host physiology and gut colonisation process	United Kingdom	Human, Homo sapiens
548.690	Y	Klebsiella aerogenes strain 035	Complete		PRJNA604100	SAMN14372988	1	5	water	isolated and completely sequenced	Switzerland
244366.493	N	Klebsiella variicola strain Z5	WGS	MLST.Klebsiella_pneumoniae.197	PRJNA578273	SAMN13054618			mice gut		China
244366.147	N	Klebsiella variicola strain YD626-2	WGS	MLST.Klebsiella_pneumoniae.454	PRJNA416908	SAMN07974463					United States	Human, Homo sapiens
244366.237	N	Klebsiella variicola strain X39	Complete	MLST.Klebsiella_pneumoniae.718	PRJNA331223	SAMN05439979	1	9	Sputum		China	Human, Homo sapiens
244366.189	N	Klebsiella variicola strain WUSM_KV_97	WGS	MLST.Klebsiella_pneumoniae.424	PRJNA473122	SAMN09266898			blood		United States	Human, Homo sapiens
244366.160	N	Klebsiella variicola strain WUSM_KV_82	WGS	MLST.Klebsiella_pneumoniae.1144	PRJNA473122	SAMN09266883			UR CVS		United States	Human, Homo sapiens
244366.157	N	Klebsiella variicola strain WUSM_KV_54	WGS	MLST.Klebsiella_pneumoniae.1148	PRJNA473122	SAMN09266855			blood		United States	Human, Homo sapiens
244366.162	N	Klebsiella variicola strain WUSM_KV_53	WGS		PRJNA473122	SAMN09266854			urine		United States	Human, Homo sapiens
244366.163	N	Klebsiella variicola strain WUSM_KV_51	WGS	MLST.Klebsiella_pneumoniae.3526	PRJNA473122	SAMN09266852			urine		United States	Human, Homo sapiens
244366.156	N	Klebsiella variicola strain WUSM_KV_50	WGS		PRJNA473122	SAMN09266851			bronch wash		United States	Human, Homo sapiens
[truncated: 12,062 more rows]
