# Supplementary material for: A plasmid locus associated with Klebsiella clinical infections encodes a microbiome-dependent gut fitness factor
Source: PLoS Pathog. 2021 Apr 30;17(4):e1009537. doi: 10.1371/journal.ppat.1009537 (PMC8115787; doi:10.1371/journal.ppat.1009537)
Supplement: S3 Data — (XLSX) [file ppat.1009537.s037.xlsx]

## Sheet: MetaCyc taxonomy
PICRUSt2 predicted MetaCyc pathway descriptions
Pathway	Description
1CMET2-PWY	N10-formyl-tetrahydrofolate biosynthesis
3-HYDROXYPHENYLACETATE-DEGRADATION-PWY	4-hydroxyphenylacetate degradation
AEROBACTINSYN-PWY	aerobactin biosynthesis
ALL-CHORISMATE-PWY	superpathway of chorismate metabolism
ANAEROFRUCAT-PWY	homolactic fermentation
ANAGLYCOLYSIS-PWY	glycolysis III (from glucose)
ARG+POLYAMINE-SYN	superpathway of arginine and polyamine biosynthesis
ARGDEG-PWY	superpathway of L-arginine, putrescine, and 4-aminobutanoate degradation
ARGORNPROST-PWY	arginine, ornithine and proline interconversion
ARGSYN-PWY	L-arginine biosynthesis I (via L-ornithine)
ARGSYNBSUB-PWY	L-arginine biosynthesis II (acetyl cycle)
ARO-PWY	chorismate biosynthesis I
ASPASN-PWY	superpathway of L-aspartate and L-asparagine biosynthesis
AST-PWY	L-arginine degradation II (AST pathway)
BIOTIN-BIOSYNTHESIS-PWY	biotin biosynthesis I
BRANCHED-CHAIN-AA-SYN-PWY	superpathway of branched amino acid biosynthesis
CALVIN-PWY	Calvin-Benson-Bassham cycle
CATECHOL-ORTHO-CLEAVAGE-PWY	catechol degradation to &beta;-ketoadipate
CENTFERM-PWY	pyruvate fermentation to butanoate
CHLOROPHYLL-SYN	chlorophyllide a biosynthesis I (aerobic, light-dependent)
COA-PWY	coenzyme A biosynthesis I
COBALSYN-PWY	adenosylcobalamin salvage from cobinamide I
CODH-PWY	reductive acetyl coenzyme A pathway
COLANSYN-PWY	colanic acid building blocks biosynthesis
COMPLETE-ARO-PWY	superpathway of aromatic amino acid biosynthesis
CRNFORCAT-PWY	creatinine degradation I
DAPLYSINESYN-PWY	L-lysine biosynthesis I
DENITRIFICATION-PWY	nitrate reduction I (denitrification)
DENOVOPURINE2-PWY	superpathway of purine nucleotides de novo biosynthesis II
DHGLUCONATE-PYR-CAT-PWY	glucose degradation (oxidative)
DTDPRHAMSYN-PWY	dTDP-L-rhamnose biosynthesis I
ECASYN-PWY	enterobacterial common antigen biosynthesis
ENTBACSYN-PWY	enterobactin biosynthesis
FAO-PWY	fatty acid &beta;-oxidation I
FASYN-ELONG-PWY	fatty acid elongation -- saturated
FASYN-INITIAL-PWY	superpathway of fatty acid biosynthesis initiation (E. coli)
FERMENTATION-PWY	mixed acid fermentation
FOLSYN-PWY	superpathway of tetrahydrofolate biosynthesis and salvage
FUC-RHAMCAT-PWY	superpathway of fucose and rhamnose degradation
FUCCAT-PWY	fucose degradation
GALACT-GLUCUROCAT-PWY	superpathway of hexuronide and hexuronate degradation
GALACTARDEG-PWY	D-galactarate degradation I
GALACTUROCAT-PWY	D-galacturonate degradation I
GALLATE-DEGRADATION-I-PWY	gallate degradation II
GALLATE-DEGRADATION-II-PWY	gallate degradation I
GLCMANNANAUT-PWY	superpathway of N-acetylglucosamine, N-acetylmannosamine and N-acetylneuraminate degradation
GLUCARDEG-PWY	D-glucarate degradation I
GLUCARGALACTSUPER-PWY	superpathway of D-glucarate and D-galactarate degradation
GLUCONEO-PWY	gluconeogenesis I
GLUCOSE1PMETAB-PWY	glucose and glucose-1-phosphate degradation
GLUCUROCAT-PWY	superpathway of &beta;-D-glucuronide and D-glucuronate degradation
GLUTORN-PWY	L-ornithine biosynthesis
GLYCOCAT-PWY	glycogen degradation I (bacterial)
GLYCOGENSYNTH-PWY	glycogen biosynthesis I (from ADP-D-Glucose)
GLYCOL-GLYOXDEG-PWY	superpathway of glycol metabolism and degradation
GLYCOLYSIS	glycolysis I (from glucose 6-phosphate)
GLYCOLYSIS-E-D	superpathway of glycolysis and Entner-Doudoroff
GLYCOLYSIS-TCA-GLYOX-BYPASS	superpathway of glycolysis, pyruvate dehydrogenase, TCA, and glyoxylate bypass
GLYOXYLATE-BYPASS	glyoxylate cycle
GOLPDLCAT-PWY	superpathway of glycerol degradation to 1,3-propanediol
HCAMHPDEG-PWY	3-phenylpropanoate and 3-(3-hydroxyphenyl)propanoate degradation to 2-oxopent-4-enoate
HEME-BIOSYNTHESIS-II	heme biosynthesis I (aerobic)
HEMESYN2-PWY	heme biosynthesis II (anaerobic)
HEXITOLDEGSUPER-PWY	superpathway of hexitol degradation (bacteria)
HISDEG-PWY	L-histidine degradation I
HISTSYN-PWY	L-histidine biosynthesis
HOMOSER-METSYN-PWY	L-methionine biosynthesis I
HSERMETANA-PWY	L-methionine biosynthesis III
ILEUSYN-PWY	L-isoleucine biosynthesis I (from threonine)
KDO-NAGLIPASYN-PWY	superpathway of (Kdo)2-lipid A biosynthesis
KETOGLUCONMET-PWY	ketogluconate metabolism
LACTOSECAT-PWY	lactose and galactose degradation I
LEU-DEG2-PWY	L-leucine degradation I
LIPASYN-PWY	phospholipases
LPSSYN-PWY	superpathway of lipopolysaccharide biosynthesis
MET-SAM-PWY	superpathway of S-adenosyl-L-methionine biosynthesis
METH-ACETATE-PWY	methanogenesis from acetate
METHGLYUT-PWY	superpathway of methylglyoxal degradation
METHYLGALLATE-DEGRADATION-PWY	methylgallate degradation
NAD-BIOSYNTHESIS-II	NAD salvage pathway II
NADSYN-PWY	NAD biosynthesis II (from tryptophan)
NAGLIPASYN-PWY	lipid IVA biosynthesis
NONMEVIPP-PWY	methylerythritol phosphate pathway I
NONOXIPENT-PWY	pentose phosphate pathway (non-oxidative branch)
OANTIGEN-PWY	O-antigen building blocks biosynthesis (E. coli)
ORNARGDEG-PWY	superpathway of L-arginine and L-ornithine degradation
ORNDEG-PWY	superpathway of ornithine degradation
P101-PWY	ectoine biosynthesis
P105-PWY	TCA cycle IV (2-oxoglutarate decarboxylase)
P108-PWY	pyruvate fermentation to propanoate I
P122-PWY	heterolactic fermentation
P124-PWY	Bifidobacterium shunt
P125-PWY	superpathway of (R,R)-butanediol biosynthesis
P161-PWY	acetylene degradation
P162-PWY	L-glutamate degradation V (via hydroxyglutarate)
P163-PWY	L-lysine fermentation to acetate and butanoate
P164-PWY	purine nucleobases degradation I (anaerobic)
P184-PWY	protocatechuate degradation I (meta-cleavage pathway)
P221-PWY	octane oxidation
P23-PWY	reductive TCA cycle I
P241-PWY	coenzyme B biosynthesis
P261-PWY	coenzyme M biosynthesis I
P281-PWY	3-phenylpropanoate degradation
P341-PWY	glycolysis V (Pyrococcus)
P381-PWY	adenosylcobalamin biosynthesis II (late cobalt incorporation)
P4-PWY	superpathway of L-lysine, L-threonine and L-methionine biosynthesis I
P42-PWY	incomplete reductive TCA cycle
P441-PWY	superpathway of N-acetylneuraminate degradation
P461-PWY	hexitol fermentation to lactate, formate, ethanol and acetate
P562-PWY	myo-inositol degradation I
P621-PWY	nylon-6 oligomer degradation
PANTO-PWY	phosphopantothenate biosynthesis I
PANTOSYN-PWY	pantothenate and coenzyme A biosynthesis I
PENTOSE-P-PWY	pentose phosphate pathway
PEPTIDOGLYCANSYN-PWY	peptidoglycan biosynthesis I (meso-diaminopimelate containing)
PHOSLIPSYN-PWY	superpathway of phospholipid biosynthesis I (bacteria)
POLYAMINSYN3-PWY	superpathway of polyamine biosynthesis II
POLYAMSYN-PWY	superpathway of polyamine biosynthesis I
POLYISOPRENSYN-PWY	polyisoprenoid biosynthesis (E. coli)
PPGPPMET-PWY	ppGpp biosynthesis
PROTOCATECHUATE-ORTHO-CLEAVAGE-PWY	protocatechuate degradation II (ortho-cleavage pathway)
PRPP-PWY	superpathway of histidine, purine, and pyrimidine biosynthesis
PWY-1269	CMP-3-deoxy-D-manno-octulosonate biosynthesis I
PWY-1501	mandelate degradation I
PWY-1541	superpathway of taurine degradation
PWY-1622	formaldehyde assimilation I (serine pathway)
PWY-181	photorespiration
PWY-1861	formaldehyde assimilation II (RuMP Cycle)
PWY-2941	L-lysine biosynthesis II
PWY-2942	L-lysine biosynthesis III
PWY-3001	superpathway of L-isoleucine biosynthesis I
PWY-3661	glycine betaine degradation I
PWY-3781	aerobic respiration I (cytochrome c)
PWY-4361	S-methyl-5-thio-&alpha;-D-ribose 1-phosphate degradation
PWY-4722	creatinine degradation II
PWY-4984	urea cycle
PWY-5005	biotin biosynthesis II
PWY-5022	4-aminobutanoate degradation V
PWY-5028	L-histidine degradation II
PWY-5088	L-glutamate degradation VIII (to propanoate)
PWY-5097	L-lysine biosynthesis VI
PWY-5100	pyruvate fermentation to acetate and lactate II
PWY-5101	L-isoleucine biosynthesis II
PWY-5103	L-isoleucine biosynthesis III
PWY-5104	L-isoleucine biosynthesis IV
PWY-5121	superpathway of geranylgeranyl diphosphate biosynthesis II (via MEP)
PWY-5154	L-arginine biosynthesis III (via N-acetyl-L-citrulline)
PWY-5177	glutaryl-CoA degradation
PWY-5178	toluene degradation IV (aerobic) (via catechol)
PWY-5180	toluene degradation I (aerobic) (via o-cresol)
PWY-5181	toluene degradation III (aerobic) (via p-cresol)
PWY-5182	toluene degradation II (aerobic) (via 4-methylcatechol)
PWY-5183	superpathway of aerobic toluene degradation
PWY-5188	tetrapyrrole biosynthesis I (from glutamate)
PWY-5189	tetrapyrrole biosynthesis II (from glycine)
PWY-5265	peptidoglycan biosynthesis II (staphylococci)
PWY-5304	superpathway of sulfur oxidation (Acidianus ambivalens)
PWY-5345	superpathway of L-methionine biosynthesis (by sulfhydrylation)
PWY-5347	superpathway of L-methionine biosynthesis (transsulfuration)
PWY-5384	sucrose degradation IV (sucrose phosphorylase)
PWY-5392	reductive TCA cycle II
PWY-5415	catechol degradation I (meta-cleavage pathway)
PWY-5417	catechol degradation III (ortho-cleavage pathway)
PWY-5419	catechol degradation to 2-oxopent-4-enoate II
PWY-5420	catechol degradation II (meta-cleavage pathway)
PWY-5430	meta cleavage pathway of aromatic compounds
PWY-5431	aromatic compounds degradation via &beta;-ketoadipate
PWY-5484	glycolysis II (from fructose 6-phosphate)
PWY-5505	L-glutamate and L-glutamine biosynthesis
PWY-5507	adenosylcobalamin biosynthesis I (early cobalt insertion)
PWY-5509	adenosylcobalamin biosynthesis from cobyrinate a,c-diamide I
PWY-5529	superpathway of bacteriochlorophyll a biosynthesis
PWY-5531	chlorophyllide a biosynthesis II (anaerobic)
PWY-5647	2-nitrobenzoate degradation I
PWY-5651	L-tryptophan degradation to 2-amino-3-carboxymuconate semialdehyde
PWY-5654	2-amino-3-carboxymuconate semialdehyde degradation to 2-oxopentenoate
PWY-5655	L-tryptophan degradation IX
PWY-5659	GDP-mannose biosynthesis
PWY-5667	CDP-diacylglycerol biosynthesis I
PWY-5676	acetyl-CoA fermentation to butanoate II
PWY-5677	succinate fermentation to butanoate
PWY-5686	UMP biosynthesis
PWY-5695	urate biosynthesis/inosine 5'-phosphate degradation
PWY-5705	allantoin degradation to glyoxylate III
PWY-5741	ethylmalonyl-CoA pathway
PWY-5747	2-methylcitrate cycle II
PWY-5837	1,4-dihydroxy-2-naphthoate biosynthesis I
PWY-5838	superpathway of menaquinol-8 biosynthesis I
PWY-5840	superpathway of menaquinol-7 biosynthesis
PWY-5845	superpathway of menaquinol-9 biosynthesis
PWY-5850	superpathway of menaquinol-6 biosynthesis I
PWY-5855	ubiquinol-7 biosynthesis (prokaryotic)
PWY-5856	ubiquinol-9 biosynthesis (prokaryotic)
PWY-5857	ubiquinol-10 biosynthesis (prokaryotic)
PWY-5860	superpathway of demethylmenaquinol-6 biosynthesis I
PWY-5861	superpathway of demethylmenaquinol-8 biosynthesis
PWY-5862	superpathway of demethylmenaquinol-9 biosynthesis
PWY-5863	superpathway of phylloquinol biosynthesis
PWY-5896	superpathway of menaquinol-10 biosynthesis
PWY-5897	superpathway of menaquinol-11 biosynthesis
PWY-5898	superpathway of menaquinol-12 biosynthesis
PWY-5899	superpathway of menaquinol-13 biosynthesis
PWY-5910	superpathway of geranylgeranyldiphosphate biosynthesis I (via mevalonate)
PWY-5913	TCA cycle VI (obligate autotrophs)
PWY-5918	superpathay of heme biosynthesis from glutamate
PWY-5920	superpathway of heme biosynthesis from glycine
PWY-5941	glycogen degradation II (eukaryotic)
PWY-5971	palmitate biosynthesis II (bacteria and plants)
PWY-5973	cis-vaccenate biosynthesis
PWY-5989	stearate biosynthesis II (bacteria and plants)
PWY-6071	superpathway of phenylethylamine degradation
PWY-6107	chlorosalicylate degradation
PWY-6121	5-aminoimidazole ribonucleotide biosynthesis I
PWY-6122	5-aminoimidazole ribonucleotide biosynthesis II
PWY-6123	inosine-5'-phosphate biosynthesis I
PWY-6125	superpathway of guanosine nucleotides de novo biosynthesis II
PWY-6126	superpathway of adenosine nucleotides de novo biosynthesis II
PWY-6147	6-hydroxymethyl-dihydropterin diphosphate biosynthesis I
PWY-6151	S-adenosyl-L-methionine cycle I
PWY-6163	chorismate biosynthesis from 3-dehydroquinate
PWY-6174	mevalonate pathway II (archaea)
PWY-6182	superpathway of salicylate degradation
PWY-6185	4-methylcatechol degradation (ortho cleavage)
PWY-621	sucrose degradation III (sucrose invertase)
PWY-6210	2-aminophenol degradation
PWY-6263	superpathway of menaquinol-8 biosynthesis II
PWY-6269	adenosylcobalamin salvage from cobinamide II
PWY-6277	superpathway of 5-aminoimidazole ribonucleotide biosynthesis
PWY-6282	palmitoleate biosynthesis I (from (5Z)-dodec-5-enoate)
PWY-6317	galactose degradation I (Leloir pathway)
PWY-6338	superpathway of vanillin and vanillate degradation
PWY-6339	syringate degradation
PWY-6353	purine nucleotides degradation II (aerobic)
PWY-6383	mono-trans, poly-cis decaprenyl phosphate biosynthesis
PWY-6385	peptidoglycan biosynthesis III (mycobacteria)
PWY-6386	UDP-N-acetylmuramoyl-pentapeptide biosynthesis II (lysine-containing)
PWY-6387	UDP-N-acetylmuramoyl-pentapeptide biosynthesis I (meso-diaminopimelate containing)
PWY-6396	superpathway of 2,3-butanediol biosynthesis
PWY-6397	mycolyl-arabinogalactan-peptidoglycan complex biosynthesis
PWY-6467	Kdo transfer to lipid IVA III (Chlamydia)
PWY-6470	peptidoglycan biosynthesis V (&beta;-lactam resistance)
PWY-6471	peptidoglycan biosynthesis IV (Enterococcus faecium)
PWY-6478	GDP-D-glycero-&alpha;-D-manno-heptose biosynthesis
PWY-6505	L-tryptophan degradation XII (Geobacillus)
PWY-6507	4-deoxy-L-threo-hex-4-enopyranuronate degradation
PWY-6519	8-amino-7-oxononanoate biosynthesis I
PWY-6545	pyrimidine deoxyribonucleotides de novo biosynthesis III
PWY-6562	norspermidine biosynthesis
PWY-6588	pyruvate fermentation to acetone
PWY-6590	superpathway of Clostridium acetobutylicum acidogenic fermentation
PWY-6608	guanosine nucleotides degradation III
PWY-6609	adenine and adenosine salvage III
PWY-6612	superpathway of tetrahydrofolate biosynthesis
PWY-6628	superpathway of L-phenylalanine biosynthesis
PWY-6629	superpathway of L-tryptophan biosynthesis
PWY-6630	superpathway of L-tyrosine biosynthesis
PWY-6641	superpathway of sulfolactate degradation
PWY-6690	cinnamate and 3-hydroxycinnamate degradation to 2-oxopent-4-enoate
PWY-6700	queuosine biosynthesis
PWY-6703	preQ0 biosynthesis
PWY-6708	ubiquinol-8 biosynthesis (prokaryotic)
PWY-6728	methylaspartate cycle
PWY-6731	starch degradation III
PWY-6737	starch degradation V
PWY-6749	CMP-legionaminate biosynthesis I
PWY-6876	isopropanol biosynthesis
PWY-6891	thiazole biosynthesis II (Bacillus)
PWY-6892	thiazole biosynthesis I (E. coli)
PWY-6895	superpathway of thiamin diphosphate biosynthesis II
PWY-6897	thiamin salvage II
PWY-6901	superpathway of glucose and xylose degradation
PWY-6906	chitin derivatives degradation
PWY-6957	mandelate degradation to acetyl-CoA
PWY-6969	TCA cycle V (2-oxoglutarate:ferredoxin oxidoreductase)
PWY-6992	1,5-anhydrofructose degradation
PWY-7003	glycerol degradation to butanol
PWY-7007	methyl ketone biosynthesis
PWY-7013	L-1,2-propanediol degradation
PWY-7090	UDP-2,3-diacetamido-2,3-dideoxy-&alpha;-D-mannuronate biosynthesis
PWY-7094	fatty acid salvage
PWY-7097	vanillin and vanillate degradation I
PWY-7098	vanillin and vanillate degradation II
PWY-7111	pyruvate fermentation to isobutanol (engineered)
PWY-7159	chlorophyllide a biosynthesis III (aerobic, light independent)
PWY-7184	pyrimidine deoxyribonucleotides de novo biosynthesis I
PWY-7187	pyrimidine deoxyribonucleotides de novo biosynthesis II
PWY-7196	superpathway of pyrimidine ribonucleosides salvage
PWY-7197	pyrimidine deoxyribonucleotide phosphorylation
PWY-7198	pyrimidine deoxyribonucleotides de novo biosynthesis IV
PWY-7199	pyrimidine deoxyribonucleosides salvage
PWY-7200	superpathway of pyrimidine deoxyribonucleoside salvage
PWY-7208	superpathway of pyrimidine nucleobases salvage
PWY-7210	pyrimidine deoxyribonucleotides biosynthesis from CTP
PWY-7211	superpathway of pyrimidine deoxyribonucleotides de novo biosynthesis
PWY-7219	adenosine ribonucleotides de novo biosynthesis
PWY-722	nicotinate degradation I
PWY-7220	adenosine deoxyribonucleotides de novo biosynthesis II
PWY-7221	guanosine ribonucleotides de novo biosynthesis
PWY-7222	guanosine deoxyribonucleotides de novo biosynthesis II
PWY-7228	superpathway of guanosine nucleotides de novo biosynthesis I
PWY-7229	superpathway of adenosine nucleotides de novo biosynthesis I
PWY-7234	inosine-5'-phosphate biosynthesis III
PWY-7237	myo-, chiro- and scillo-inositol degradation
PWY-7242	D-fructuronate degradation
PWY-7254	TCA cycle VII (acetate-producers)
PWY-7255	ergothioneine biosynthesis I (bacteria)
PWY-7295	L-arabinose degradation IV
PWY-7315	dTDP-N-acetylthomosamine biosynthesis
PWY-7323	superpathway of GDP-mannose-derived O-antigen building blocks biosynthesis
PWY-7328	superpathway of UDP-glucose-derived O-antigen building blocks biosynthesis
PWY-7332	superpathway of UDP-N-acetylglucosamine-derived O-antigen building blocks biosynthesis
PWY-7347	sucrose biosynthesis III
PWY-7371	1,4-dihydroxy-6-naphthoate biosynthesis II
PWY-7373	superpathway of demethylmenaquinol-6 biosynthesis II
PWY-7374	1,4-dihydroxy-6-naphthoate biosynthesis I
PWY-7376	cob(II)yrinate a,c-diamide biosynthesis II (late cobalt incorporation)
PWY-7377	cob(II)yrinate a,c-diamide biosynthesis I (early cobalt insertion)
PWY-7391	isoprene biosynthesis II (engineered)
PWY-7392	taxadiene biosynthesis (engineered)
PWY-7400	L-arginine biosynthesis IV (archaebacteria)
PWY-7431	aromatic biogenic amine degradation (bacteria)
PWY-7446	sulfoglycolysis
PWY-7456	mannan degradation
PWY-7527	L-methionine salvage cycle III
PWY-7539	6-hydroxymethyl-dihydropterin diphosphate biosynthesis III (Chlamydia)
PWY-7560	methylerythritol phosphate pathway II
PWY-7616	methanol oxidation to carbon dioxide
PWY-7663	gondoate biosynthesis (anaerobic)
PWY-7664	oleate biosynthesis IV (anaerobic)
PWY-841	superpathway of purine nucleotides de novo biosynthesis I
PWY-922	mevalonate pathway I
PWY0-1061	superpathway of L-alanine biosynthesis
PWY0-1241	ADP-L-glycero-&beta;-D-manno-heptose biosynthesis
PWY0-1261	anhydromuropeptides recycling
PWY0-1277	3-phenylpropanoate and 3-(3-hydroxyphenyl)propanoate degradation
PWY0-1296	purine ribonucleosides degradation
PWY0-1297	superpathway of purine deoxyribonucleosides degradation
PWY0-1298	superpathway of pyrimidine deoxyribonucleosides degradation
PWY0-1319	CDP-diacylglycerol biosynthesis II
PWY0-1338	polymyxin resistance
PWY0-1415	superpathway of heme biosynthesis from uroporphyrinogen-III
PWY0-1479	tRNA processing
PWY0-1533	methylphosphonate degradation I
PWY0-1586	peptidoglycan maturation (meso-diaminopimelate containing)
PWY0-162	superpathway of pyrimidine ribonucleotides de novo biosynthesis
PWY0-166	superpathway of pyrimidine deoxyribonucleotides de novo biosynthesis (E. coli)
PWY0-321	phenylacetate degradation I (aerobic)
PWY0-41	allantoin degradation IV (anaerobic)
PWY0-42	2-methylcitrate cycle I
PWY0-781	aspartate superpathway
PWY0-845	superpathway of pyridoxal 5'-phosphate biosynthesis and salvage
PWY0-862	(5Z)-dodec-5-enoate biosynthesis
PWY1G-0	mycothiol biosynthesis
PWY490-3	nitrate reduction VI (assimilatory)
PWY4FS-7	phosphatidylglycerol biosynthesis I (plastidic)
PWY4FS-8	phosphatidylglycerol biosynthesis II (non-plastidic)
PWYG-321	mycolate biosynthesis
PYRIDNUCSAL-PWY	NAD salvage pathway I
PYRIDNUCSYN-PWY	NAD biosynthesis I (from aspartate)
PYRIDOXSYN-PWY	pyridoxal 5'-phosphate biosynthesis I
REDCITCYC	TCA cycle VIII (helicobacter)
RHAMCAT-PWY	L-rhamnose degradation I
RIBOSYN2-PWY	flavin biosynthesis I (bacteria and plants)
RUMP-PWY	formaldehyde oxidation I
SALVADEHYPOX-PWY	adenosine nucleotides degradation II
SER-GLYSYN-PWY	superpathway of L-serine and glycine biosynthesis I
SO4ASSIM-PWY	sulfate reduction I (assimilatory)
SUCSYN-PWY	sucrose biosynthesis I (from photosynthesis)
SULFATE-CYS-PWY	superpathway of sulfate assimilation and cysteine biosynthesis
TCA	TCA cycle I (prokaryotic)
TCA-GLYOX-BYPASS	superpathway of glyoxylate bypass and TCA
TEICHOICACID-PWY	teichoic acid (poly-glycerol) biosynthesis
THISYN-PWY	superpathway of thiamin diphosphate biosynthesis I
THREOCAT-PWY	superpathway of L-threonine metabolism
THRESYN-PWY	superpathway of L-threonine biosynthesis
TRNA-CHARGING-PWY	tRNA charging
TRPSYN-PWY	L-tryptophan biosynthesis
TYRFUMCAT-PWY	L-tyrosine degradation I
UBISYN-PWY	superpathway of ubiquinol-8 biosynthesis (prokaryotic)
UDPNAGSYN-PWY	UDP-N-acetyl-D-glucosamine biosynthesis I
VALSYN-PWY	L-valine biosynthesis

## Sheet: MetaCyc relative abundances
PICRUSt2 predicted MetaCyc pathway relative abundances
Sample	Group	Day	1CMET2-PWY	3-HYDROXYPHENYLACETATE-DEGRADATION-PWY	AEROBACTINSYN-PWY	ALL-CHORISMATE-PWY	ANAEROFRUCAT-PWY	ANAGLYCOLYSIS-PWY	ARG+POLYAMINE-SYN	ARGDEG-PWY	ARGORNPROST-PWY	ARGSYN-PWY	ARGSYNBSUB-PWY	ARO-PWY	ASPASN-PWY	AST-PWY	BIOTIN-BIOSYNTHESIS-PWY	BRANCHED-CHAIN-AA-SYN-PWY	CALVIN-PWY	CATECHOL-ORTHO-CLEAVAGE-PWY	CENTFERM-PWY	CHLOROPHYLL-SYN	COA-PWY	COBALSYN-PWY	CODH-PWY	COLANSYN-PWY	COMPLETE-ARO-PWY	CRNFORCAT-PWY	DAPLYSINESYN-PWY	DENITRIFICATION-PWY	DENOVOPURINE2-PWY	DHGLUCONATE-PYR-CAT-PWY	DTDPRHAMSYN-PWY	ECASYN-PWY	ENTBACSYN-PWY	FAO-PWY	FASYN-ELONG-PWY	FASYN-INITIAL-PWY	FERMENTATION-PWY	FOLSYN-PWY	FUC-RHAMCAT-PWY	FUCCAT-PWY	GALACT-GLUCUROCAT-PWY	GALACTARDEG-PWY	GALACTUROCAT-PWY	GALLATE-DEGRADATION-I-PWY	GALLATE-DEGRADATION-II-PWY	GLCMANNANAUT-PWY	GLUCARDEG-PWY
M188_D0	RB07	0	0.00634121	4.80031e-06	0	2.40015e-05	0.00757008	0.00835733	0.00296659	0	0.00110887	0.00649002	0.00672043	0.00742127	0.00643721	0	2.88018e-05	0.00795411	0.0078293	0	0.00126728	0	0.00698925	0.00390265	0.000360023	0.00435388	0.0077861	0	0.00565956	0	0.00566436	0	0.0077813	4.80031e-06	0.00138249	0.000902458	0.00660522	9.60061e-06	0.00527554	0.0061828	0.00174251	0.00148329	0.00232335	1.92012e-05	0.00390745	0	0	0.00270257	2.40015e-05
M188_D1	RB07	1	0.0062429	0	0	1.70222e-05	0.00809832	0.00851962	0.00332784	0	0.00118304	0.00649398	0.00678761	0.00737913	0.00622588	0	1.70222e-05	0.00770681	0.0079664	0	0.00154477	0	0.00671952	0.00400022	5.10667e-05	0.00363424	0.00768553	0	0.00596203	0	0.0052471	0	0.00728125	4.25555e-06	0.00172776	0.00124262	0.00593224	4.25555e-06	0.00490665	0.00589394	0.00159583	0.00171499	0.00230651	8.51111e-06	0.00345977	0	0	0.00329805	0.000144689
M188_D2	RB07	2	0.00619339	4.06924e-06	0	1.6277e-05	0.00828498	0.00863493	0.00292172	0	0.0013225	0.0065352	0.00686888	0.00732464	0.00603469	0	1.6277e-05	0.00764204	0.00819545	0	0.00157073	0	0.00672646	0.00409366	6.10386e-05	0.00335712	0.00759728	0	0.00603876	0	0.00518421	0	0.0072229	4.06924e-06	0.00185964	0.00118415	0.00555045	4.06924e-06	0.005054	0.00575391	0.00181081	0.00174977	0.00243748	3.25539e-05	0.00368266	0	0	0.00362976	0.000154631
M188_D3	RB07	3	0.00677859	0	0	0	0.00784819	0.00900692	0.00188517	0	0.00126124	0.00647108	0.00663598	0.0074248	0.00713512	0	0	0.0078571	0.00835179	0	0.000619477	0	0.00716632	0.00415361	0.000343163	0.00422938	0.0077234	0	0.00585606	0	0.00589171	0	0.00835625	0	0.000677413	0.000338707	0.00631064	0	0.0056466	0.00594965	0.00194756	0.00176484	0.00287901	0.000142613	0.00434079	0	0	0.00393078	0.00050806
M188_D4	RB07	4	0.00676101	4.53151e-06	4.53151e-06	3.62521e-05	0.00771263	0.00899052	0.00173557	0	0.0010785	0.00697853	0.0071326	0.00768997	0.00703743	4.53151e-06	4.53151e-05	0.00822016	0.00856455	0	0.000584565	0	0.0071326	0.00387897	0.0006616	0.0043004	0.00797999	0	0.00617645	0	0.00587737	0	0.00851018	4.53151e-06	0.000498466	0.000335332	0.00655256	1.8126e-05	0.00544234	0.00583658	0.00176276	0.00144102	0.00282766	0.000145008	0.0044001	0	0	0.00399226	0.000357989
M189_D0	RB07	0	0.00652471	0	0	0	0.00780008	0.00855329	0.00211175	0	0.00097501	0.00617352	0.00618739	0.00730102	0.00722709	0	0	0.00793409	0.00873812	0	0.00136779	0	0.00670031	0.0033825	0.000221803	0.00372907	0.00765221	0	0.00582234	0	0.00536487	0	0.00819748	0	0.00119219	0.000919559	0.00657554	0	0.00560977	0.00609035	0.00161269	0.00117833	0.00329008	5.54508e-05	0.00517541	0	0	0.00357196	0.000166352
M189_D1	RB07	1	0.00655521	3.97286e-06	0	1.98643e-05	0.00806093	0.00876015	0.00241947	0	0.00121172	0.00709155	0.00740938	0.00800531	0.00650754	0	2.38371e-05	0.00830327	0.00936402	0	0.00154544	0	0.0067618	0.00442974	0.000123159	0.00321801	0.00828738	0	0.00694058	0	0.00469194	0	0.00698826	3.97286e-06	0.00143023	0.00112829	0.00505347	7.94571e-06	0.00541103	0.00566927	0.00199437	0.00223672	0.00343255	3.97286e-06	0.0044059	0	0	0.00449727	0.000258236
M189_D2	RB07	2	0.00668404	6.82044e-05	5.00166e-05	0.000368304	0.00713419	0.00855738	0.00304647	0	0.000800266	0.00692957	0.00731152	0.00782078	0.00581102	5.00166e-05	0.000595652	0.00829821	0.0077844	0	0.000995785	0	0.00712509	0.00490163	0.000200066	0.00389675	0.00826183	0	0.00603837	0	0.00587013	0	0.00777985	9.09393e-05	0.0012004	0.000677498	0.00630664	0.000236442	0.0057701	0.00639303	0.00200066	0.00228712	0.00245081	9.09393e-05	0.00351026	0	0	0.00302828	0.000186425
M190_D0	RB07	0	0.00610558	0	0	9.52508e-06	0.00841065	0.0088869	0.00295754	0	0.0012716	0.00575315	0.00592936	0.00669613	0.00656754	0	9.52508e-06	0.00702475	0.00812489	0	0.00180024	0	0.00669613	0.00285752	0.000119063	0.00400053	0.0070057	0	0.00486732	0	0.00522451	0	0.0071581	0	0.00197169	0.00147639	0.00610558	4.76254e-06	0.00492923	0.0056579	0.00155259	0.00140495	0.00280514	9.52508e-06	0.00371002	0	0	0.00348618	3.81003e-05
M190_D1	RB07	1	0.00719827	0	0	8.17521e-06	0.006859	0.00952821	0.00131212	0	0.0013203	0.00745988	0.00763565	0.00838368	0.00706747	0	8.17521e-06	0.00887419	0.0104561	0	0.0009565	0	0.00699798	0.00548148	6.94893e-05	0.00245665	0.00871478	0	0.0081793	0	0.00350308	0	0.0075866	0	0.000461899	0.000658104	0.00394454	4.08761e-06	0.00515447	0.00518717	0.00274278	0.00255475	0.00445958	2.45256e-05	0.00564907	0	0	0.00533433	0.000396498
M190_D2	RB07	2	0.00748215	0	0	0	0.00634738	0.0097966	0.000857202	0	0.00139602	0.00765767	0.00778421	0.00866183	0.00754746	0	0	0.0092088	0.0108946	0	0.00102048	0	0.00716784	0.00568203	5.30649e-05	0.00253487	0.00901287	0	0.0086006	0	0.00310634	0	0.00779238	0	0.000155113	0.000738827	0.00367781	0	0.00512689	0.00494728	0.00266957	0.00254712	0.00479625	5.30649e-05	0.00602083	0	0	0.00578407	0.000579632
M190_D3	RB07	3	0.00678733	0	0	9.23446e-06	0.00714747	0.00880968	0.0015006	0	0.000840336	0.00711515	0.00728137	0.00775695	0.00754917	0	9.23446e-06	0.00840336	0.00858805	0	0.000701819	0	0.00697664	0.00401699	0.000775695	0.00416936	0.00811709	0	0.00633484	0	0.0060301	0	0.00825561	0	0.00038323	0.000443254	0.00695817	4.61723e-06	0.00520362	0.00593314	0.00216086	0.00202235	0.00316742	6.92585e-05	0.00469111	0	0	0.00347216	0.000410934
M190_D4	RB07	4	0.0069212	0	0	1.6171e-05	0.00714759	0.00898031	0.0013422	0	0.000576767	0.00717454	0.00741711	0.00796692	0.00705596	0	2.15614e-05	0.00856525	0.00829035	0	0.000549815	0	0.00729852	0.00412361	0.000716915	0.00426376	0.00832808	0	0.0061935	0	0.00617733	0	0.00862994	5.39034e-06	0.000269517	0.000328811	0.00699127	5.39034e-06	0.0042422	0.0060857	0.00194052	0.00180037	0.00304015	5.39034e-06	0.00461413	0	0	0.00371934	0.000215614
M191_D0	RB07	0	0.00658507	3.78018e-06	0	1.51207e-05	0.00879647	0.00926899	0.00258186	0	0.00155365	0.00624107	0.00644142	0.00755279	0.00717099	0	1.51207e-05	0.00790813	0.00926899	0	0.00158389	0	0.00689126	0.0042527	6.4263e-05	0.00340216	0.00782496	0	0.00681944	0	0.00382176	0	0.00701979	3.78018e-06	0.00146293	0.00100931	0.00410149	3.78018e-06	0.00491801	0.00534895	0.00175778	0.00160657	0.00318291	5.29225e-05	0.00402967	0	0	0.00505787	0.000400699
M191_D1	RB07	1	0.00704039	0	0	0	0.00761636	0.00930848	0.00210711	0	0.00211426	0.00761636	0.00788824	0.00880764	0.00729439	0	0	0.00911888	0.0102458	0	0.00158123	0	0.00673631	0.00518728	3.57743e-05	0.00295496	0.00915465	0	0.0082746	0	0.00292276	0	0.00656817	0	0.00102672	0.0010625	0.00298	0	0.00380997	0.00488677	0.00173148	0.00182807	0.00352019	3.57743e-05	0.00431081	0	0	0.00493328	0.000744106
M191_D2	RB07	2	0.00591591	2.14734e-05	1.43156e-05	0.000135998	0.0077483	0.00828872	0.00324963	0	0.00138145	0.00609128	0.00626664	0.00717926	0.00657085	1.43156e-05	0.000200418	0.00763736	0.00786999	0	0.0018145	0	0.00640264	0.00394752	0.00016105	0.00412646	0.00752283	0	0.00555802	0	0.0056117	0	0.00746915	2.86311e-05	0.00162482	0.00131703	0.00618075	7.51568e-05	0.00544708	0.00603401	0.00167492	0.00132777	0.00242649	3.221e-05	0.00371489	0	0	0.00262333	0.000175366
M191_D3	RB07	3	0.00593037	3.57682e-06	3.57682e-06	3.57682e-05	0.00796915	0.0084556	0.00344805	0	0.00109451	0.00614855	0.00640966	0.00714291	0.00633097	3.57682e-06	4.29218e-05	0.00743621	0.00766155	0	0.00193148	0	0.00622724	0.00355894	0.000135919	0.00386296	0.00747913	0	0.00552976	0	0.00558342	0	0.00726094	7.15364e-06	0.0019601	0.00153803	0.00607344	1.43073e-05	0.00531873	0.00578014	0.00149511	0.00119108	0.00240362	1.43073e-05	0.00323702	0	0	0.00274342	0.000103728
M192_D0	RB07	0	0.00656014	1.57035e-05	7.85176e-06	0.000102073	0.00875079	0.00940248	0.00283841	0	0.00111102	0.00548838	0.00557082	0.00653266	0.00748273	7.85176e-06	0.000121702	0.00694095	0.00815013	0	0.00153894	0	0.00687814	0.00288552	0.000412217	0.0040044	0.00679962	0	0.00524497	0	0.00501727	0	0.00811479	1.96294e-05	0.00188442	0.00096184	0.00568467	4.31847e-05	0.00645022	0.00594771	0.00120524	0.000840138	0.00224953	3.53329e-05	0.00373744	0	0	0.00419677	0.000117776
M192_D1	RB07	1	0.00653406	6.65044e-06	3.32522e-06	4.32279e-05	0.0082798	0.00869212	0.00246066	0	0.00165263	0.00687655	0.00713592	0.0078841	0.00682335	3.32522e-06	5.32035e-05	0.00816341	0.00921086	0	0.00215142	0	0.00635117	0.0045888	9.64314e-05	0.00305255	0.00818337	0	0.0072257	0	0.00414322	0	0.00669034	6.65044e-06	0.00138662	0.0015429	0.0041399	1.99513e-05	0.00491135	0.00519067	0.00168589	0.00133341	0.0030326	4.65531e-05	0.0041399	0	0	0.00435604	0.000508759
M192_D2	RB07	2	0.0061352	1.03694e-05	6.9129e-06	6.9129e-05	0.0079533	0.00842683	0.00239878	0	0.00109915	0.00574808	0.00579647	0.00690945	0.00704425	6.9129e-06	8.29549e-05	0.00748322	0.00818488	0	0.00186648	0	0.00628729	0.00327672	0.000176279	0.00417194	0.00723435	0	0.00545774	0	0.00563747	0	0.00835079	1.38258e-05	0.00153812	0.00129963	0.00624581	3.11081e-05	0.00578956	0.00599694	0.00172131	0.00122358	0.00281701	2.41952e-05	0.00454869	0	0	0.00347719	0.000152084
M193_D0	RB07	0	0.00725913	3.72837e-06	0	1.11851e-05	0.00786312	0.00918297	0.00178216	0	0.00095819	0.0060325	0.00606978	0.00814275	0.00793396	0	1.49135e-05	0.00853423	0.00918297	0	0.000682291	0	0.00738589	0.00459708	4.1012e-05	0.00425034	0.00844475	0	0.00703916	0	0.00459335	0	0.00862744	3.72837e-06	0.000287084	0.000413849	0.00459335	3.72837e-06	0.00593929	0.00592065	0.00188282	0.00157337	0.00381412	7.45673e-05	0.00486179	0	0	0.00472757	0.000253529
M193_D1	RB07	1	0.00655544	0	0	1.38886e-05	0.00776028	0.00859013	0.00216316	0	0.00175691	0.0069096	0.00705196	0.0079582	0.00729154	0	1.38886e-05	0.00836444	0.00917692	0	0.00196177	0	0.00632628	0.00469089	8.33319e-05	0.00340966	0.00827069	0	0.0072221	0	0.00432284	0	0.00698946	3.47216e-06	0.00105554	0.00140275	0.00449298	3.47216e-06	0.00545129	0.0053506	0.00182289	0.00146872	0.00353119	1.73608e-05	0.00478117	0	0	0.00440965	0.000479158
M193_D2	RB07	2	0.00679173	3.59922e-06	0	1.79961e-05	0.00722363	0.00901245	0.0018284	0	0.00171323	0.00705087	0.00723443	0.00851575	0.00709406	0	2.15953e-05	0.00891887	0.00945155	0	0.00116975	0	0.00687811	0.00515408	6.4786e-05	0.00326089	0.00884328	0	0.00796147	0	0.00360642	0	0.00748998	3.59922e-06	0.000889007	0.000723443	0.00344085	7.19844e-06	0.00457461	0.00524406	0.00242587	0.00220272	0.00404552	5.75875e-05	0.0050569	0	0	0.0050857	0.000331128
M194_D0	RB07+Abx	0	0.00446656	0.000221117	3.68528e-06	0.000383269	0.00699466	0.00734107	0.00356366	3.68528e-05	0.00269025	0.00526258	0.00535102	0.00616547	0.00388428	1.84264e-05	0.000453289	0.00658191	0.00714207	0.000254284	0.00348259	0	0.00559794	0.00303667	0.000925005	0.000939746	0.00649714	1.47411e-05	0.00588539	0	0.00578957	0	0.00304772	3.68528e-05	0.00121983	0.00374056	0.00574166	0.000246914	0.00448867	0.00524046	0.000287452	0.000221117	0.00138198	2.21117e-05	0.00308089	0.000574903	0.000574903	0.00283398	3.31675e-05
M194_D1	RB07+Abx	1	0.00456421	0.00441806	0.00410329	0.00490146	0.00546356	0.00544108	0.00455297	0	0.000112419	0.00483401	0.0048565	0.00495767	0.00413702	0.00410329	0.00567716	0.00532866	0.00605938	0	3.37257e-05	0	0.00412577	1.12419e-05	0	0.00484526	0.00522748	0	0.00474408	0	0.00455297	0	0.00412577	0.00411453	0.00693625	0.00821782	0.00707115	0.00653154	0.00662147	0.00521624	0	0	0.00462042	0.00410329	0.00456421	0	0	2.24838e-05	0.00410329
M194_D2	RB07+Abx	2	0.00451033	0.00424949	0.00393431	0.00479291	0.00539066	0.0054124	0.00444512	0	8.69461e-05	0.00480377	0.00482551	0.00492332	0.00414081	0.00393431	0.00556455	0.00527111	0.00603189	0	6.52096e-05	0	0.00411907	7.60779e-05	2.17365e-05	0.00479291	0.00517329	0	0.00467335	0	0.0045212	0	0.00412994	0.00398865	0.00667312	0.00789036	0.00694482	0.00648835	0.00645575	0.00515156	7.60779e-05	3.26048e-05	0.00449946	0.00394518	0.00445599	0	0	0.000184761	0.00395605
M194_D3	RB07+Abx	3	0.00450757	0.0040673	0.00377378	0.00464385	0.00533571	0.00541957	0.00429792	0	0.000471723	0.00466481	0.00468578	0.00493737	0.00409875	0.0037633	0.0054615	0.0052204	0.00603805	0	0.000157241	0	0.00410923	0.000167724	0	0.00472771	0.00517847	0	0.00463337	0	0.00453902	0	0.00417213	0.00385764	0.0064364	0.00755805	0.00689764	0.00657267	0.00632109	0.00510509	0.000125793	5.24136e-05	0.00450757	0.00377378	0.00448661	0	0	0.000241103	0.00377378
M194_D4	RB07+Abx	4	0.0057437	0.00135686	0.00125994	0.00291266	0.004193	0.00704955	0.002071	0	0	0.0041675	0.00285144	0.00528461	0.00700874	0.00125994	0.00593243	0.00652415	0.00677919	0	0	0	0.00548355	0	0	0.00496325	0.00565188	0	0.00271882	0	0.00623849	0	0.0104978	0.00160171	0.00219852	0.0031524	0.00775858	0.00448886	0.00337174	0.00647314	0	0	0.00329013	0.00125994	0.00569269	0	0	5.10097e-06	0.00125994
M195_D0	RB07+Abx	0	0.00473796	6.45352e-05	0	2.15117e-05	0.00787867	0.0123155	0.00244696	0	0.00183925	0.00296862	0.00304391	0.0115572	0.0109656	0	0.00067762	0.0033397	0.00857781	4.84014e-05	0.00242545	0	0.00516282	0.00211891	0	0.00135524	0.0116217	0	0.00386136	3.76455e-05	0.00458738	1.07559e-05	0.00277501	0	0.000462502	0.00117777	0.00494232	0.00083358	0.0026567	0.00466267	0.000236629	0.000198984	0.000392589	2.15117e-05	0.000661486	0.000387211	0.000387211	0.00195219	2.15117e-05
M195_D1	RB07+Abx	1	0.00457074	0.0044466	0.00411931	0.0049206	0.00546232	0.00543975	0.00455946	0	4.51432e-05	0.0048416	0.00486418	0.00496575	0.0041306	0.00411931	0.00568804	0.00533818	0.00607176	0	1.12858e-05	0	0.0041306	1.12858e-05	0	0.00486418	0.00522532	0	0.00475132	0	0.00455946	0	0.0041306	0.0041306	0.00695205	0.00824991	0.00707619	0.00652319	0.00663604	0.00522532	0	0	0.00463846	0.00411931	0.00458203	0	0	1.12858e-05	0.00411931
M195_D2	RB07+Abx	2	0.00489983	0.00192099	0.00177822	0.0033877	0.00502314	0.00658719	0.00261541	0	0.00227793	0.00417946	0.00334227	0.00530869	0.00488685	0.00177822	0.00548391	0.00523081	0.00643143	0	4.54289e-05	0	0.00493228	3.24492e-05	0	0.0051075	0.00552934	0	0.00358888	0	0.00571755	0	0.00746981	0.00227793	0.0035759	0.00426382	0.00713882	0.00574351	0.00514644	0.00541902	0	0	0.0045364	0.00177822	0.00519187	0	0	3.24492e-05	0.00177822
M195_D3	RB07+Abx	3	0.00634416	0.00087297	0.000808145	0.00214785	0.0033752	0.00780487	0.00142182	0	0.000151257	0.00349188	0.00207871	0.00515139	0.00798206	0.000808145	0.00526807	0.00713069	0.00729924	0	1.29649e-05	0	0.00616265	4.32163e-06	0	0.00440807	0.0055533	0	0.00201388	0	0.00696647	0	0.0124506	0.00105448	0.00144775	0.00204845	0.00854819	0.00322394	0.00258866	0.00710477	0	0	0.00265348	0.000808145	0.00630526	0	0	4.32163e-06	0.000808145
M196_D0	RB07+Abx	0	0.0032831	1.46895e-05	7.34473e-06	0.000110171	0.00428932	0.0200585	0.000741818	0	0.000396616	0.0017407	0.0018068	0.0187144	0.0184279	7.34473e-06	8.07921e-05	0.00185087	0.00694812	1.46895e-05	0.000315823	0	0.00345937	0.000778542	0.000477408	6.61026e-05	0.0188025	0	0.00199042	0	0.00207856	0	0.0011164	7.34473e-06	0.000168929	0.000190963	0.00243111	0.000102826	0.00106499	0.00246783	3.67237e-05	2.20342e-05	0.000132205	7.34473e-06	0.000550855	0	0	0.00130002	7.34473e-06
M196_D1	RB07+Abx	1	0.00457144	0.00436011	0.00404867	0.00487175	0.00545014	0.00547238	0.00451583	2.22455e-05	4.44909e-05	0.00477165	0.0047939	0.0049941	0.00417102	0.0040598	0.00563922	0.00526105	0.00609526	0	2.22455e-05	0	0.00412653	1.11227e-05	0	0.00483839	0.00524993	0	0.00470491	0	0.00453807	0	0.00407092	0.00407092	0.00688497	0.00811959	0.00707406	0.00654016	0.00656241	0.00519431	0	0	0.00458256	0.0040598	0.00453807	0	0	2.22455e-05	0.0040598
M196_D2	RB07+Abx	2	0.00421473	0.00245205	0.00227753	0.00328976	0.00728634	0.00721653	0.00262657	0	0.00529678	0.00292326	0.00295817	0.00616939	0.00272256	0.00227753	0.00398785	0.00387441	0.0073736	0	0	0	0.0055062	8.72616e-06	0	0.00402276	0.0060734	0	0.00447652	0	0.00629156	0	0.00553238	0.0026702	0.00518334	0.00455505	0.00755685	0.00662315	0.00452015	0.00431072	0	0	0.00601232	0.00227753	0.0058378	0	0	1.74523e-05	0.00227753
M196_D3	RB07+Abx	3	0.00486374	0.00294215	0.00273068	0.00377882	0.00616932	0.00638079	0.00336508	0	0.00194917	0.00396271	0.00417418	0.00577397	0.00510279	0.00273068	0.0047718	0.00597624	0.00704277	0	0	0	0.0050936	0.00178368	0	0.0041282	0.0060406	0	0.00519473	0	0.00502924	0	0.00367769	0.00311684	0.00563606	0.00546137	0.00707955	0.00678533	0.00495568	0.00485455	0.000303409	0.000137913	0.0039719	0.00273068	0.00392593	0	0	0.000275827	0.00273068
M196_D4	RB07+Abx	4	0.00518276	0.00171747	0.0015961	0.00324074	0.00523131	0.00656645	0.00254283	0	0.000449092	0.00446664	0.00390224	0.00539517	0.00626301	0.0015961	0.00570468	0.00619625	0.00659073	0	0.00154148	0	0.00514635	0.00120162	0	0.0050978	0.0056622	0	0.00404183	0	0.00557723	0	0.0075496	0.00206946	0.00323467	0.00396293	0.00682741	0.00528593	0.00417534	0.00571075	3.64128e-05	1.82064e-05	0.00351384	0.0015961	0.00464871	0	0	3.64128e-05	0.00160217
M197_D1	RB07+Abx	1	0.00454027	0.00439489	0.00408177	0.00487576	0.00542372	0.00540136	0.0045179	0	2.23659e-05	0.00479748	0.00481984	0.00492049	0.00409295	0.00408177	0.0056362	0.00530071	0.0060276	0	1.11829e-05	0	0.00410414	0	0	0.00481984	0.00518888	0	0.00470801	0	0.00452909	0	0.00411532	0.00409295	0.0068775	0.00818591	0.00702288	0.00649728	0.00657556	0.0051777	0	0	0.00460737	0.00408177	0.00455145	0	0	1.11829e-05	0.00408177
M198_D1	RB07+Abx	1	0.00394431	0.00133379	0.00119827	0.0031312	0.00669035	0.00670461	0.00263905	0	0.00485728	0.00516398	0.00559906	0.00561333	0.00288156	0.00119827	0.00395857	0.00634798	0.00664755	0	0.000927234	0	0.00512118	0.000698991	0	0.00325958	0.00601989	0	0.00461477	1.42651e-05	0.00568465	0	0.00273891	0.00180454	0.00331664	0.00514971	0.00622673	0.00420108	0.00415829	0.00515685	0.0003067	0.000149784	0.00203278	0.0012696	0.00219683	0	0	0.0043152	0.00129813
M198_D2	RB07+Abx	2	0.00431575	0.00337465	0.0031275	0.00440131	0.00519031	0.00555154	0.00399255	0	0.00194874	0.00472451	0.00475303	0.00491464	0.00378341	0.0031275	0.00524735	0.0053329	0.0059603	0	0.0003137	0	0.00415415	0.000218639	0	0.00456291	0.00519982	0	0.00464847	0	0.00464847	0	0.00374539	0.00350774	0.00566561	0.00665425	0.00654017	0.00648314	0.00577969	0.00505723	0.000161603	7.60485e-05	0.00380243	0.00316552	0.00382144	0	0	0.00149245	0.00317503
M198_D3	RB07+Abx	3	0.00405948	0.00220175	0.00204694	0.00302741	0.00782654	0.00767173	0.00235656	0	0.00587421	0.00262318	0.00266619	0.00652785	0.00245117	0.00204694	0.00365525	0.00356925	0.00775774	0	0	0	0.00590001	8.6006e-06	0	0.00377566	0.00644185	0	0.0043863	0	0.00675147	0	0.00590001	0.00243397	0.00496254	0.00408528	0.00806736	0.00634724	0.00415409	0.00407668	0	0	0.00644185	0.00204694	0.00621823	0	0	8.6006e-06	0.00204694
M198_D4	RB07+Abx	4	0.00416593	0.00201143	0.00186836	0.00281937	0.00802888	0.00786898	0.00217975	0	0.00601745	0.00248273	0.00255847	0.0066739	0.00267629	0.00186836	0.00349265	0.00365255	0.00793631	0	0	0	0.00611003	0.000252481	0	0.00354314	0.00659816	0	0.00450257	0	0.00689272	0	0.00586597	0.00228074	0.00473822	0.0037283	0.00820562	0.0060427	0.00387137	0.00387137	0	0	0.00638776	0.00186836	0.00616053	0	0	0	0.00186836
M199_D0	RB07+Abx	0	0.00681366	4.81957e-05	6.02446e-06	0.000403639	0.00770528	0.0098018	0.00243991	6.02446e-06	0.00100006	0.00460269	0.004681	0.008374	0.0080306	2.40978e-05	0.000301223	0.00628351	0.00775348	3.01223e-05	0.00094584	0	0.00730767	0.00245195	0.000144587	0.004681	0.00851859	6.02446e-06	0.00360865	3.01223e-05	0.00584975	6.02446e-06	0.0061811	1.20489e-05	0.000692813	0.00050003	0.0071932	0.000114465	0.00545816	0.00622929	0.00130128	0.00122899	0.00254232	4.81957e-05	0.00354238	1.80734e-05	1.80734e-05	0.00415085	5.42201e-05
M199_D1	RB07+Abx	1	0.00588046	0.000859014	0.000732689	0.00246335	0.0068279	0.0081859	0.00292444	0	0.00115588	0.0045793	0.0046172	0.00722583	0.00652472	0.000726372	0.0038403	0.00564044	0.00705529	0	0.00114325	0	0.0060131	0.00175593	0.000126326	0.00452246	0.00739005	5.05303e-05	0.00377714	0	0.00542569	0	0.00517303	0.0010864	0.00267179	0.00217912	0.0065184	0.0030634	0.00564044	0.00570992	0.00119378	0.000941126	0.00234966	0.000802168	0.00336658	1.26326e-05	0	0.00317709	0.000827433
M199_D2	RB07+Abx	2	0.00456106	0.00344144	0.00319366	0.00441422	0.00521264	0.00556137	0.00390948	0	0.00012848	0.00464365	0.00443258	0.00489143	0.00456106	0.00319366	0.00577244	0.00530441	0.00592845	0	0.000192721	0	0.00418479	0.000137658	0	0.00490979	0.00515757	0	0.00431327	0	0.00468954	0	0.00517593	0.00351486	0.00547877	0.00681864	0.00693794	0.00731421	0.00573573	0.0051851	6.42402e-05	2.75315e-05	0.00431327	0.00319366	0.00452435	0	0	7.34174e-05	0.00319366
M199_D3	RB07+Abx	3	0.00426028	0.00258092	0.00238647	0.00341176	0.00707985	0.00704449	0.00274886	0	0.00508229	0.00305821	0.00309357	0.00603688	0.00283724	0.00238647	0.00413654	0.00400396	0.00723011	0	8.83876e-06	0	0.00536513	1.76775e-05	0	0.0041277	0.00594849	0	0.00451661	0	0.00612526	0	0.00539165	0.00277537	0.00530326	0.00479061	0.00738921	0.00674398	0.00466687	0.00439287	0	0	0.00586894	0.0023953	0.00570984	0	0	4.41938e-05	0.0023953
M199_D4	RB07+Abx	4	0.00422669	0.00250079	0.00231587	0.00331971	0.00725582	0.00718538	0.0026681	0	0.00528336	0.00295868	0.00300271	0.00615512	0.00272974	0.00231587	0.00400655	0.0039273	0.00735268	0	1.76112e-05	0	0.00548589	2.64168e-05	0	0.00404177	0.00605826	0	0.00451728	0	0.00626959	0	0.0054947	0.00270332	0.00524814	0.00464056	0.00751999	0.00666584	0.00452608	0.00432355	4.4028e-05	1.76112e-05	0.00602304	0.00232468	0.00583812	0	0	0.000105667	0.00232468
M200_D0	RB07	0	0.00654911	0	0	1.02973e-05	0.00797529	0.00872184	0.00241473	0	0.00139014	0.00614751	0.00633286	0.00733685	0.00664178	0	1.02973e-05	0.00778993	0.00787231	0	0.00111726	0	0.00708972	0.00318703	0.000252285	0.0046338	0.00767151	0	0.00514352	0	0.0056069	0	0.00768181	0	0.00161668	0.000792895	0.00659544	5.14867e-06	0.00563264	0.00596731	0.00154975	0.00137469	0.00252285	0	0.00367615	0	0	0.00309435	0
M200_D1	RB07	1	0.00677627	1.05962e-05	5.2981e-06	0.000121856	0.00672858	0.00872067	0.00244242	0	0.000704647	0.00609811	0.00620407	0.00748621	0.0069723	5.2981e-06	9.53658e-05	0.00825973	0.00769284	0	0.000397357	0	0.00741734	0.00371397	0.000312588	0.0050014	0.00792066	0	0.00498021	0	0.00642659	0	0.00925048	1.58943e-05	0.000561598	0.000206626	0.00748621	3.17886e-05	0.00551532	0.00664381	0.001955	0.00150996	0.00261196	2.64905e-05	0.00430735	0	0	0.00216162	5.2981e-05
M200_D2	RB07	2	0.00700215	1.62715e-05	1.08476e-05	0.000103053	0.00726791	0.00913913	0.00278242	0	0.000547806	0.00648146	0.00675265	0.00774521	0.00667129	1.08476e-05	0.000146443	0.00804352	0.00724622	0	0.000320005	0	0.0077886	0.00438787	0.000244072	0.00495194	0.00817369	0	0.00584687	0	0.00606383	0	0.00863472	2.16953e-05	0.000423058	0.000173562	0.00660621	5.42382e-05	0.00601501	0.00624281	0.00181155	0.00177359	0.00248953	2.71191e-05	0.00331395	0	0	0.00276072	0.000119324
M200_D3	RB07	3	0.0070841	4.83887e-06	0	4.83887e-05	0.00653247	0.00900997	0.00182425	0	0.00046937	0.00576309	0.00581632	0.00735508	0.00751476	0	2.90332e-05	0.00828414	0.0079551	0	0.00016936	0	0.00750508	0.00349366	0.000329043	0.00491145	0.00780993	0	0.00479532	0	0.00697764	0	0.0103261	4.83887e-06	3.87109e-05	0.000101616	0.00802284	9.67773e-06	0.00517275	0.00707926	0.00223556	0.00158231	0.00215813	4.83887e-06	0.00474693	0	0	0.00225975	4.83887e-06
M200_D4	RB07	4	0.00710873	3.47252e-05	2.97644e-05	0.000208351	0.0067466	0.00907319	0.00140389	0	0.000332369	0.00572469	0.00518893	0.00664243	0.0073022	2.97644e-05	0.000372055	0.00786277	0.00758993	0	0.000297644	0	0.0076941	0.00317983	0.000138901	0.00543697	0.0071137	0	0.00340803	0	0.0072526	0	0.0111567	5.45681e-05	0.000213312	0.000168665	0.00811576	0.000138901	0.00474246	0.00715338	0.0024258	0.00171641	0.00178586	4.46466e-05	0.00449939	0	0	0.00211327	4.46466e-05
M201_D0	RB07	0	0.00679936	0	0	1.02787e-05	0.00834117	0.00914805	0.00219964	0	0.000925084	0.00601304	0.00616208	0.0071951	0.00687132	0	1.02787e-05	0.00775528	0.00830006	0	0.000909666	0	0.0074829	0.00357699	5.13935e-05	0.0044404	0.00755485	0	0.00546313	0	0.00541174	0	0.00824352	0	0.00115122	0.000601304	0.00625459	5.13935e-06	0.00609013	0.00602846	0.00185017	0.00151611	0.00280609	0	0.00430164	0	0	0.00372089	0.000123344
M201_D1	RB07	1	0.0067249	5.19297e-06	5.19297e-06	5.19297e-05	0.00778426	0.00887479	0.001776	0	0.000903577	0.00578497	0.00591999	0.00710398	0.00677163	5.19297e-06	6.23156e-05	0.0077583	0.00802833	0	0.000721823	0	0.0073896	0.00324041	0.000233684	0.0047308	0.00748307	0	0.00475157	0	0.00603943	0	0.0086411	1.03859e-05	0.000991857	0.000441403	0.00693781	2.07719e-05	0.00579016	0.00641851	0.00196294	0.00156308	0.00279901	1.55789e-05	0.00447115	0	0	0.0031781	5.71227e-05
M201_D2	RB07	2	0.00683188	1.46293e-05	9.75286e-06	0.000107281	0.00712447	0.00883609	0.00225291	0	0.00049252	0.00591999	0.00591511	0.00708058	0.00698305	9.75286e-06	0.000141417	0.00811926	0.00793395	0	0.000555913	0	0.00727564	0.00377436	6.827e-05	0.00446681	0.00752433	0	0.00509099	0	0.00627109	0	0.00954318	1.95057e-05	0.000580295	0.00034135	0.00712447	5.36407e-05	0.00582734	0.00669534	0.0020481	0.00142879	0.00288197	1.95057e-05	0.00475452	0	0	0.00242846	0.000107281
M201_D3	RB07	3	0.00717126	2.25653e-05	1.80523e-05	0.000130879	0.00682826	0.00937363	0.00189097	0	0.00088456	0.00684632	0.00681924	0.00820475	0.00766769	1.80523e-05	0.000216627	0.00885463	0.00953159	0	0.00039715	0	0.00733824	0.00460332	0.000135392	0.00343895	0.00857933	0	0.00691401	0	0.00529382	0	0.00866959	3.15914e-05	0.0001038	0.000234679	0.00619192	8.12351e-05	0.00593468	0.00627767	0.00189549	0.00129976	0.00371425	4.96437e-05	0.0054924	0	0	0.00385867	0.000361045
M201_D4	RB07	4	0.0072073	4.83351e-05	3.7594e-05	0.000263158	0.00683673	0.00911386	0.00227712	0	0.000762621	0.00650376	0.00649839	0.0079377	0.00743824	3.7594e-05	0.000461869	0.00882922	0.00864662	0	0.000445757	0	0.00741139	0.00410311	0.000139635	0.00442535	0.00835661	0	0.00596133	0	0.00576262	0	0.00874866	6.44468e-05	0.000268528	0.000247046	0.0071536	0.000171858	0.00568743	0.00656821	0.00167562	0.00116004	0.00334586	8.59291e-05	0.00520945	0	0	0.00267454	0.000166488
M202_D0	RB07	0	0.00684257	0	0	0	0.00787445	0.00921505	0.00168738	0	0.00123488	0.00685102	0.00684257	0.00797172	0.0076926	0	0	0.00843691	0.009528	0	0.00108686	0	0.00694406	0.004487	0.000122642	0.00347626	0.00828044	0	0.00707516	0	0.00464347	0	0.00801824	0	0.000752767	0.000718935	0.00549774	0	0.0057261	0.00544276	0.00179311	0.00127717	0.0033367	1.69161e-05	0.00521016	0	0	0.00423749	0.000634354
M202_D1	RB07	1	0.00651649	7.70271e-06	3.85135e-06	5.00676e-05	0.00799541	0.0089621	0.00286926	0	0.00118622	0.00684385	0.00702872	0.00778358	0.0066821	3.85135e-06	6.93244e-05	0.00811095	0.00875027	0	0.00134412	0	0.00678994	0.00493358	5.39189e-05	0.00342	0.0080994	0	0.00697865	0	0.00459466	0	0.00735223	7.70271e-06	0.00118622	0.000935879	0.00488737	2.31081e-05	0.00541885	0.00552284	0.00194493	0.00167149	0.00288466	2.31081e-05	0.00408243	0	0	0.00400156	0.000431352
M202_D2	RB07	2	0.00696078	1.39495e-05	9.29964e-06	7.43972e-05	0.00682594	0.009109	0.00285964	0	0.000623076	0.00648185	0.0065702	0.00796979	0.00709098	9.29964e-06	0.000111596	0.00856497	0.00810464	0	0.000297589	0	0.00751411	0.00509155	9.76463e-05	0.00428714	0.00838363	0	0.00614706	0	0.00602617	0	0.00895556	1.39495e-05	6.50975e-05	0.000176693	0.0064307	4.18484e-05	0.00592387	0.00647255	0.00198547	0.00149259	0.00298984	2.32491e-05	0.00426389	0	0	0.0025574	0.00026039
M202_D3	RB07	3	0.0072444	0	0	1.02903e-05	0.00636972	0.00897832	0.00174421	0	0.000334436	0.00586035	0.0058552	0.00758398	0.0077795	0	1.02903e-05	0.00855642	0.00775892	0	0.000370452	0	0.00758398	0.00396693	0.000262404	0.00513488	0.00806248	0	0.00495994	0	0.00689453	0	0.0104447	0	3.0871e-05	0.000241823	0.00785668	5.14517e-06	0.00500625	0.00683279	0.0019706	0.00133774	0.00326718	0	0.00483646	0	0	0.00175965	3.60162e-05
M202_D4	RB07	4	0.00695037	6.70607e-05	5.26906e-05	0.000344884	0.006548	0.0088616	0.00223216	0	0.000541276	0.00669649	0.0068354	0.00780299	0.00702701	5.26906e-05	0.000646657	0.00850713	0.00783174	0	0.00089574	0	0.00708928	0.00481879	0.000134121	0.00462719	0.00822931	0	0.00586302	0	0.00626539	0	0.00855503	8.62209e-05	0.000244293	0.000593966	0.00686893	0.000253873	0.00525948	0.00632287	0.00205493	0.00180106	0.00295546	9.5801e-05	0.00423441	0	0	0.0023615	0.000124541
M203_D0	RB07	0	0.00667224	0	0	9.61418e-06	0.00834992	0.00922481	0.00276888	0	0.00116812	0.00548489	0.00571082	0.00687895	0.00677319	0	9.61418e-06	0.00713372	0.00764808	0	0.00125465	0	0.00732601	0.00310057	3.84567e-05	0.00451386	0.00722025	0	0.00470134	0	0.00568679	0	0.00792689	0	0.00185554	0.000894119	0.00625403	4.80709e-06	0.00608097	0.00599925	0.00152866	0.00130272	0.00211031	0	0.00324959	0	0	0.00331209	3.36496e-05
M203_D1	RB07	1	0.00687528	0	0	0	0.0076037	0.00889442	0.00171669	0	0.00104365	0.00604889	0.00610852	0.00745461	0.00727996	0	0	0.00796579	0.00866439	0	0.000877514	0	0.00709253	0.00391474	7.6676e-05	0.00406809	0.00778261	0	0.00586997	0	0.00581034	0	0.0088646	0	0.000907333	0.000528213	0.00646208	0	0.0058572	0.00642801	0.00215971	0.00168261	0.00285831	0	0.00484763	0	0	0.00398715	6.81565e-05
M203_D2	RB07	2	0.00650908	0.000127629	0.000104838	0.000715634	0.00692843	0.00831411	0.00202383	0	0.00092531	0.00576153	0.00586181	0.00692387	0.00674154	0.000104838	0.00122615	0.00763039	0.00777169	0	0.00114866	0	0.0068555	0.00300384	0.000241583	0.00472683	0.00731131	0	0.0046539	0	0.00629028	0	0.00887477	0.000182327	0.00131731	0.000843263	0.00724294	0.000505958	0.0050459	0.00638145	0.00198281	0.00145406	0.00216058	0.000141303	0.00422999	0	0	0.00260272	0.000182327
M204_D0	RB07	0	0.00661532	0	0	0	0.00798466	0.00885349	0.00171876	0	0.00122768	0.0062423	0.00624702	0.00726222	0.00692697	0	0	0.00789023	0.00865045	0	0.000930206	0	0.00705918	0.00332891	0.000151099	0.00448104	0.00760219	0	0.00550097	0	0.00551513	0	0.00844741	0	0.00113797	0.000604398	0.00641701	0	0.0060912	0.00596843	0.00186513	0.00142128	0.00307865	1.88874e-05	0.00444799	0	0	0.00385304	0.000118046
M204_D1	RB07	1	0.0067241	4.86197e-06	4.86197e-06	3.40338e-05	0.0073124	0.00874668	0.00189617	0	0.000826535	0.00571281	0.00545999	0.00721516	0.00744367	4.86197e-06	3.88957e-05	0.00815838	0.00826535	0	0.000880016	0	0.00712765	0.00317	2.91718e-05	0.00446329	0.0076187	0	0.00500783	0	0.00608718	0	0.00943222	4.86197e-06	0.000875154	0.000549402	0.0072492	1.45859e-05	0.00551347	0.00656852	0.00151207	0.000923774	0.00336934	4.86197e-06	0.00518286	0	0	0.00274215	5.83436e-05
M204_D2	RB07	2	0.00698983	9.56201e-06	4.78101e-06	6.69341e-05	0.00804643	0.00919866	0.00197456	0	0.000578502	0.00528301	0.00492444	0.00676034	0.00788388	4.78101e-06	8.60581e-05	0.00774045	0.00822811	0	0.000669341	0	0.00742968	0.00290207	8.60581e-05	0.00486228	0.00717629	0	0.00459933	0	0.00628702	0	0.0102553	1.4343e-05	0.000851019	0.000411167	0.00719541	2.8686e-05	0.00578502	0.00664082	0.00139127	0.000851019	0.00308375	9.56201e-06	0.00491487	0	0	0.00293076	5.73721e-05
M204_D3	RB07	3	0.00671396	2.53166e-05	2.02533e-05	0.000182279	0.00695193	0.00875447	0.00233925	0	0.000693674	0.0059899	0.00624813	0.00729624	0.00630383	2.02533e-05	0.000253166	0.00803548	0.00739751	0	0.000602535	0	0.00741776	0.00395445	0.000172153	0.00501775	0.00773675	0	0.00459749	0	0.00654181	0	0.00908865	3.54432e-05	0.000744308	0.000364559	0.00720004	9.11397e-05	0.0052861	0.00665826	0.00227343	0.00211647	0.00205064	3.03799e-05	0.00373673	0	0	0.00281014	6.58231e-05
M204_D4	RB07	4	0.00682001	1.2876e-05	8.58402e-06	0.000115884	0.00710328	0.00873853	0.00149791	0	0.000892738	0.00571267	0.00578563	0.00723204	0.00725779	8.58402e-06	0.000141636	0.00789301	0.00826641	0	0.00108588	0	0.00715478	0.00356666	0.000218893	0.00463537	0.00759686	0	0.00494869	0	0.00649811	0	0.00926216	2.14601e-05	0.000622342	0.000738226	0.00711186	5.15041e-05	0.00519333	0.00643802	0.00228335	0.00173397	0.00267392	2.14601e-05	0.00478988	0	0	0.00324047	0.000133052
M205_D0	RB07	0	0.00689972	0	0	0	0.00783744	0.00917287	0.00190828	0	0.00150692	0.0071077	0.00727919	0.00806731	0.00731203	0	0	0.00850881	0.00998289	0	0.00159814	0	0.00658958	0.00452076	4.74333e-05	0.00329479	0.00839934	0	0.00743243	0	0.00401724	0	0.0075346	0	0.000985153	0.00104353	0.00420697	0	0.00533077	0.00536361	0.00197396	0.00158719	0.00353561	8.39205e-05	0.00479076	0	0	0.00524685	0.000580146
M205_D1	RB07	1	0.00645287	0	0	0	0.00797499	0.00862198	0.00244153	0	0.00136549	0.00676614	0.00690235	0.00774344	0.00703175	0	0	0.00809077	0.00957203	0	0.00193075	0	0.00644265	0.00402495	0.000156639	0.00357547	0.00802607	0	0.00682403	0	0.00469918	0	0.00757999	0	0.00115096	0.00138251	0.00493414	0	0.00566967	0.00562199	0.00179114	0.00139954	0.00334051	4.42677e-05	0.00467535	0	0	0.00456979	0.000306469
M205_D2	RB07	2	0.00595551	0	0	0	0.00770812	0.00830468	0.00311426	0	0.00165824	0.00595214	0.00611055	0.00714189	0.00655881	0	0	0.0074486	0.00776879	0	0.00177958	0	0.00652511	0.00364004	0.000202224	0.00418605	0.00742838	0	0.00514661	0	0.00578025	0	0.0076542	0	0.00172228	0.00123357	0.00622514	0	0.00566229	0.0060027	0.00169532	0.00127738	0.00226154	0	0.0036333	0	0	0.00286485	0.000117964
M206_D0	RB07	0	0.00639183	0	0	0	0.00833809	0.00866778	0.00274391	0	0.00134005	0.00618267	0.00637765	0.00736319	0.00687042	0	0	0.0074589	0.00872805	0	0.00188954	0	0.00642373	0.00363373	0.000116989	0.00343521	0.00759716	0	0.00618976	0	0.0050376	0	0.007427	0	0.00169456	0.00127978	0.00544528	0	0.00548782	0.00562254	0.00160239	0.00132587	0.00258084	0	0.00398824	0	0	0.00415841	0.000283608
M206_D1	RB07	1	0.0065409	0	0	0	0.00821873	0.00866565	0.00264363	0	0.00142786	0.0064197	0.00660528	0.007715	0.00698024	0	0	0.00780211	0.00900652	0	0.00173843	0	0.00658256	0.00390106	9.08984e-05	0.00333294	0.00796876	0	0.00651817	0	0.00480625	0	0.00745746	0	0.00149982	0.00120062	0.00522287	0	0.0055145	0.00555617	0.00155664	0.00133318	0.00271559	0	0.00422299	0	0	0.00421163	0.000257546
M206_D2	RB07	2	0.00608407	0	0	1.35352e-05	0.00825646	0.00855424	0.00284239	0	0.00157685	0.00591488	0.006057	0.00702815	0.00678451	0	1.35352e-05	0.00739021	0.00840197	0	0.00207427	0	0.00623972	0.00303865	3.72218e-05	0.00367819	0.00728193	0	0.00558665	0	0.00531256	0	0.00773874	3.3838e-06	0.00186109	0.0016073	0.00574907	3.3838e-06	0.00565432	0.00569493	0.00151256	0.00116064	0.00247017	1.01514e-05	0.00384738	0	0	0.00385753	0.000165806
M206_D3	RB07	3	0.00594226	1.96872e-05	1.6406e-05	0.000150935	0.00820301	0.0085377	0.0030548	0	0.00135186	0.00571586	0.00531883	0.00644757	0.00681178	1.6406e-05	0.000203435	0.00685116	0.0074549	0	0.00192607	0	0.00616539	0.00217872	0.000131248	0.00411463	0.0067396	0	0.00410479	0	0.00586351	0	0.0082752	2.95309e-05	0.00230997	0.00177841	0.00668054	7.54677e-05	0.00585695	0.00586351	0.000849832	0.00046265	0.00179482	2.29684e-05	0.0035798	0	0	0.00242153	5.24993e-05
M206_D4	RB07	4	0.00621032	3.47722e-06	3.47722e-06	4.17266e-05	0.00784461	0.00848094	0.00281655	0	0.00121355	0.00575132	0.00549401	0.0069301	0.00705528	3.47722e-06	4.86811e-05	0.0073578	0.0080602	0	0.00174556	0	0.00651283	0.0027018	0.000177338	0.00435	0.00724653	0	0.00482291	0	0.00597387	0	0.00867914	6.95444e-06	0.00157518	0.00142914	0.00674581	1.73861e-05	0.00592518	0.00611991	0.00116835	0.000674581	0.00223238	6.95444e-06	0.00433262	0	0	0.00277134	2.08633e-05
M207_D0	RB07	0	0.006149	0	0	0	0.0083603	0.00868357	0.00286816	0	0.00162666	0.00620746	0.00641724	0.0074352	0.00670612	0	0	0.00758308	0.00870077	0	0.00192586	0	0.00628312	0.00387236	8.59759e-05	0.00332211	0.00767593	0	0.00631751	0	0.00485248	0	0.00685744	0	0.0017092	0.00137218	0.0050829	0	0.005444	0.00556436	0.00171608	0.00141001	0.00238669	0	0.00342872	0	0	0.00385516	0.000340465
M207_D1	RB07	1	0.00567968	0	0	0	0.00840286	0.00846206	0.00393852	0	0.00129891	0.00590952	0.00602791	0.00642838	0.00612542	0	0	0.00644231	0.00717012	0	0.00207199	0	0.00604881	0.0023053	8.35759e-05	0.00324205	0.00671742	0	0.00409174	0	0.00551949	0	0.00666866	0	0.00312017	0.00249335	0.00630998	0	0.00476383	0.00551253	0.00103077	0.000835759	0.0015566	0	0.00237147	0	0	0.00257344	4.52703e-05
M207_D2	RB07	2	0.00594433	0	0	0	0.00857274	0.00876024	0.00320408	0	0.00130269	0.00557261	0.00579301	0.00656278	0.00665818	0	0	0.00675358	0.00788521	0	0.00195403	0	0.00627329	0.00289157	0.000111847	0.00343436	0.00682266	0	0.00500021	0	0.00541471	0	0.00756282	0	0.00238168	0.0017435	0.00584893	0	0.00537852	0.00561866	0.0013948	0.00100991	0.00191456	0	0.00324356	0	0	0.00299684	6.90819e-05
M207_D3	RB07	3	0.00652462	0	0	0	0.00862901	0.00890186	0.00260917	0	0.00139156	0.00650757	0.00672585	0.00761263	0.00685887	0	0	0.00781727	0.00903488	0	0.00189634	0	0.00652462	0.0043759	7.84456e-05	0.00305256	0.00786843	0	0.00681453	0	0.00439636	0	0.00700894	0	0.0015655	0.0014052	0.0045362	0	0.00528996	0.00536158	0.00164736	0.00125172	0.00264668	0	0.00393933	0	0	0.00406212	0.000436567
M207_D4	RB07	4	0.00645411	0	0	0	0.00869045	0.00899973	0.00264418	0	0.00113176	0.005703	0.00586954	0.00689934	0.00694692	0	0	0.00713385	0.00850692	0	0.00189647	0	0.00660365	0.00349725	6.11764e-05	0.00354483	0.00717124	0	0.00575738	0	0.00511503	0	0.00792235	0	0.00177751	0.00144784	0.00532575	0	0.00568601	0.00567921	0.00150902	0.00101281	0.00245385	6.79738e-06	0.00404784	0	0	0.00365699	0.000176732
M208_D0	RB07	0	0.00592062	0	0	0	0.00873546	0.00877944	0.00360989	0	0.00104541	0.00566012	0.00543006	0.00619805	0.00657697	0	0	0.00620481	0.0074363	0	0.00195888	0	0.00620143	0.00194873	4.7365e-05	0.0032851	0.00645855	0	0.00402602	0	0.00543006	0	0.00741262	0	0.00298399	0.00229382	0.00612023	0	0.00518647	0.0056432	0.000879635	0.000575146	0.00169499	6.76643e-06	0.00283175	0	0	0.00277085	5.07482e-05
M208_D1	RB07	1	0.0058613	0	0	6.27213e-06	0.00838897	0.00850187	0.00362529	0	0.00142377	0.00592403	0.00620314	0.00687739	0.00654183	0	6.27213e-06	0.00683035	0.00763632	0	0.0025214	0	0.00595225	0.00286323	0.000128579	0.00307334	0.007122	0	0.00531563	0	0.00532817	0	0.00689307	0	0.00238341	0.00212939	0.00580799	3.13606e-06	0.00467587	0.00560728	0.00102863	0.000730703	0.00200708	0	0.00304825	0	0	0.00304825	0.000156803
M208_D2	RB07	2	0.00628771	0	0	3.81915e-05	0.00832922	0.0087042	0.00313518	0	0.00142003	0.00631549	0.00650992	0.00766608	0.00692308	0	0	0.0077008	0.00841255	0	0.00175334	0	0.00639187	0.00408302	5.55513e-05	0.00307963	0.00794037	0	0.0065863	0	0.00473922	0	0.00713834	0	0.00155891	0.00116311	0.00491282	0	0.00514891	0.00561415	0.00152766	0.0012499	0.00263522	6.94391e-06	0.00373583	0	0	0.00373235	0.000184014
M208_D3	RB07	3	0.00629382	3.43549e-06	3.43549e-06	4.12259e-05	0.00800814	0.00856812	0.00283085	0	0.00126426	0.00579911	0.00590218	0.00713208	0.00715613	3.43549e-06	4.80969e-05	0.00745159	0.00784667	0	0.0018002	0	0.0064175	0.00345611	0.000103065	0.00405045	0.00743441	0	0.00557924	0	0.00574758	0	0.00804936	6.87099e-06	0.00154941	0.00130205	0.00608769	1.71775e-05	0.00567887	0.00583347	0.00113028	0.000755809	0.00266251	2.0613e-05	0.00364162	0	0	0.00271748	0.000158033
M208_D4	RB07	4	0.00614626	0	0	0	0.00796123	0.0086978	0.00298855	0	0.00102203	0.00550132	0.00528282	0.00675242	0.00659383	0	0	0.00700264	0.00725286	0	0.00185374	0	0.00645286	0.00261498	2.11454e-05	0.00460969	0.00710485	0	0.00404934	0	0.00620969	0	0.00825374	0	0.00211101	0.00134273	0.00692511	0	0.0057304	0.00608634	0.00145551	0.000944493	0.0017304	0	0.00327753	0	0	0.00256211	0
M209_D0	RB07	0	0.00590661	3.32767e-06	3.32767e-06	2.32937e-05	0.00831584	0.00853546	0.00306811	0	0.00130444	0.00569031	0.00524773	0.00620942	0.00680175	3.32767e-06	2.66213e-05	0.00663204	0.00752052	0	0.00181691	0	0.00610959	0.00202988	8.9847e-05	0.00405642	0.0064956	0	0.00390335	0	0.00579014	0	0.00817275	3.32767e-06	0.00232271	0.00189344	0.00669859	9.983e-06	0.00562375	0.00591992	0.000895142	0.000515788	0.00195999	3.32767e-06	0.00366043	0	0	0.00276529	3.32767e-05
M209_D1	RB07	1	0.00588499	0	0	6.59013e-06	0.00831016	0.00858694	0.00315997	0	0.0012027	0.00564774	0.00525563	0.00643197	0.00685044	0	6.59013e-06	0.00670876	0.00749957	0	0.00223076	0	0.00615518	0.00229337	9.55569e-05	0.00392772	0.00671205	0	0.00420451	0	0.0057433	0	0.00780272	0	0.00230984	0.00183865	0.0064781	3.29507e-06	0.00564445	0.00591135	0.000850127	0.00051403	0.00175957	0	0.00336756	0	0	0.00296886	1.97704e-05
M209_D2	RB07	2	0.00630541	0	0	0	0.00858756	0.0088789	0.00276425	0	0.00149138	0.00605569	0.00627766	0.00729388	0.00680484	0	0	0.00733203	0.00871589	0	0.00193879	0	0.00633315	0.00343711	4.85565e-05	0.00305906	0.00751238	0	0.00619789	0	0.00483484	0	0.00727307	0	0.00187983	0.00144629	0.00492501	0	0.00555972	0.00541752	0.00165092	0.00143242	0.00261511	0	0.00374925	0	0	0.00403712	0.000270529
M209_D3	RB07	3	0.00628111	0	0	0	0.00915567	0.00955305	0.00307005	0	0.00100626	0.0058645	0.00617215	0.00679064	0.00654389	0	0	0.00679064	0.00874868	0	0.00225607	0	0.00649582	0.00313735	1.60232e-05	0.00272395	0.00702138	0	0.005935	0	0.004416	0	0.0073098	0	0.00246437	0.00180101	0.00435511	0	0.00488068	0.00522037	0.00157348	0.00136518	0.00242592	1.92279e-05	0.00312453	0	0	0.00443202	0.000285213
M209_D4	RB07	4	0.00637433	3.66551e-06	3.66551e-06	2.56586e-05	0.00883756	0.00931407	0.00251821	0	0.000993354	0.00619105	0.00642565	0.00729071	0.00655394	3.66551e-06	2.93241e-05	0.00745932	0.00877524	0	0.00178144	0	0.00665657	0.00365452	7.33103e-06	0.00305337	0.00753996	0	0.00650629	0	0.00424833	0	0.00734936	3.66551e-06	0.00192073	0.00121329	0.00425566	1.09965e-05	0.00504741	0.00538831	0.00178144	0.00166781	0.00263184	1.83276e-05	0.00352256	0	0	0.00466253	0.00025292
M210_D0	RB07+Abx	0	0.00500249	0.00035946	9.73538e-05	0.00100349	0.00744008	0.00737268	0.00325012	7.48876e-06	0.00240764	0.00524962	0.00536569	0.00623813	0.00509984	8.61207e-05	0.00142661	0.00618946	0.00690089	7.48876e-05	0.00341862	0	0.00578881	0.00318647	2.62107e-05	0.00202196	0.00650024	5.61657e-05	0.00530578	6.36544e-05	0.00583374	7.48876e-06	0.00458312	0.000157264	0.00234398	0.00245631	0.00555666	0.00075262	0.00480778	0.00568771	0.000520469	0.000363205	0.00135921	0.000146031	0.00174114	6.73988e-05	6.36544e-05	0.00262107	0.000149775
M210_D1	RB07+Abx	1	0.00453229	0.00437639	0.00406459	0.00486637	0.0054343	0.00542316	0.00452116	0	8.90869e-05	0.00481069	0.00483296	0.00492205	0.00410913	0.00406459	0.00564588	0.00528953	0.0060245	0	2.22717e-05	0	0.00410913	2.22717e-05	0	0.00482183	0.00518931	0	0.00471047	0	0.00453229	0	0.00412027	0.00407572	0.00685969	0.00814031	0.00702673	0.00651448	0.00657016	0.00517817	3.34076e-05	1.11359e-05	0.00459911	0.00406459	0.00454343	0	0	3.34076e-05	0.00406459
M211_D0	RB07+Abx	0	0.00546182	0.000140534	7.2166e-05	0.000824211	0.00798383	0.00822692	0.00289803	2.27893e-05	0.00225614	0.00563274	0.00561375	0.00670384	0.0057277	9.87534e-05	0.00102552	0.00660129	0.00861434	5.69731e-05	0.00255619	7.59642e-05	0.00617589	0.00373364	0	0.0016902	0.00704568	0.000117744	0.00577328	0	0.00565933	3.79821e-05	0.0046566	0.000151928	0.00131418	0.00134836	0.00460723	0.00107489	0.00310693	0.00537447	0.00126101	0.00123822	0.00171299	0.000132937	0.00193709	3.41839e-05	3.41839e-05	0.00385138	0.00014813
M211_D1	RB07+Abx	1	0.00457449	0.00442802	0.00411254	0.00491251	0.0054646	0.00545334	0.00455196	0	1.12672e-05	0.00483364	0.00485617	0.00496885	0.00414634	0.00411254	0.00567868	0.0053294	0.0060843	0	0	0	0.00413507	1.12672e-05	0	0.00485617	0.00522799	0	0.00475477	0	0.00456323	0	0.0041238	0.0041238	0.00694061	0.00823634	0.00708708	0.00653499	0.00662513	0.00521673	0	0	0.00463083	0.00411254	0.00458576	0	0	1.12672e-05	0.00411254
M211_D2	RB07+Abx	2	0.00456406	0.00440706	0.00409308	0.00490048	0.00546117	0.00544996	0.00455285	0	8.97112e-05	0.00483319	0.00485562	0.00496776	0.00413793	0.00409308	0.00567424	0.0053266	0.00606672	0	4.48556e-05	0	0.00413793	2.24278e-05	0	0.00484441	0.00522568	0	0.00474348	0	0.00456406	0	0.00412672	0.00410429	0.00691898	0.00819736	0.00706476	0.00653771	0.00660499	0.00521447	0	0	0.00462013	0.00409308	0.00456406	0	0	3.36417e-05	0.00409308
M211_D3	RB07+Abx	3	0.00450603	0.00427636	0.00397012	0.00480133	0.00542474	0.00543567	0.00446228	0	0.000174992	0.00474665	0.00477946	0.00488883	0.00410136	0.00397012	0.00556692	0.00522787	0.00599346	0	5.46849e-05	0	0.00410136	5.46849e-05	0	0.00477946	0.00515131	0	0.00465915	0	0.00450603	0	0.00409043	0.00401387	0.00674811	0.00796211	0.00693404	0.00646375	0.00648562	0.00514038	5.46849e-05	2.18739e-05	0.00450603	0.00397012	0.00445135	0	0	0.00010937	0.00397012
M211_D4	RB07+Abx	4	0.00453465	0.00433556	0.00402588	0.00483327	0.00540839	0.00541945	0.00450147	0	0.000132721	0.00480009	0.00481115	0.00493281	0.00412542	0.00402588	0.00560748	0.00530885	0.00602776	0	8.84809e-05	0	0.00411436	6.63607e-05	0	0.00480009	0.00518719	0	0.00471161	0	0.00453465	0	0.00409224	0.00403694	0.00681303	0.00805176	0.00698999	0.00647017	0.00653653	0.00518719	4.42404e-05	2.21202e-05	0.00457889	0.00402588	0.00453465	0	0	0.000199082	0.00402588
M212_D0	RB07+Abx	0	0.0060083	6.57363e-05	5.2589e-05	0.0002991	0.00941672	0.00907489	0.00386858	0	0.00206083	0.0057322	0.0061562	0.00686615	0.00695161	4.93022e-05	0.000614634	0.00565661	0.00766156	3.28681e-06	0.00242567	0	0.00617264	0.00150536	6.57363e-06	0.00082499	0.00694504	1.97209e-05	0.00382256	0	0.00569276	0	0.00533121	8.54572e-05	0.00534765	0.00402306	0.00648488	0.000239937	0.00363193	0.0052096	0.000213643	0.000213643	0.000542324	7.23099e-05	0.000703378	0	0	0.00114052	0.000111752
M212_D1	RB07+Abx	1	0.00466025	0.00300689	0.00276702	0.00401775	0.00539698	0.00593668	0.00388925	0	0.0010023	0.00452318	0.00454031	0.00505431	0.00444608	0.00276702	0.00502861	0.00522565	0.00627077	0	0.00073673	0	0.00435185	0.00073673	0	0.00443751	0.00527704	0	0.00458315	0	0.00454888	0	0.00448891	0.00312682	0.00511428	0.00601378	0.00635644	0.00655347	0.00585958	0.00497721	0.000454031	0.000214166	0.00395778	0.00285269	0.00411198	0	0	0.00132783	0.00288695
M212_D2	RB07+Abx	2	0.00398222	0.00186741	0.00172377	0.00279314	0.00808415	0.00788464	0.00233826	0	0.00597732	0.00262555	0.00268939	0.00663969	0.00241806	0.00172377	0.00343157	0.00343157	0.00780483	0	3.9902e-05	0	0.0060252	2.39412e-05	7.9804e-06	0.00338369	0.00655989	0	0.00410991	0	0.0068791	0	0.0060651	0.00212279	0.00474036	0.00364704	0.00825971	0.00577781	0.00394232	0.0039503	2.39412e-05	7.9804e-06	0.00632846	0.00172377	0.00610501	0	0	7.9804e-05	0.00172377
M223_D1	RB16+Abx	1	0.00450804	0.0043423	0.00403293	0.00483951	0.00539197	0.00538092	0.00448594	5.52456e-05	4.41965e-05	0.00476217	0.00479532	0.00488371	0.00407712	0.00404398	0.00559085	0.00525938	0.00599967	0	2.20982e-05	0	0.00408817	2.20982e-05	0	0.00477322	0.00514889	0	0.00467377	0	0.00449699	0	0.00407712	0.00405502	0.00682835	0.008099	0.00697199	0.00641953	0.00653003	0.00514889	0	0	0.00456328	0.00404398	0.00450804	1.10491e-05	1.10491e-05	1.10491e-05	0.00404398
M224_D0	RB16+Abx	0	0.00553259	0.00158358	0.00140468	0.0029485	0.00611566	0.00728181	0.00343882	0	0.0015902	0.00447908	0.00442607	0.00653309	0.00591026	0.00139143	0.00437306	0.00559884	0.00730831	1.32517e-05	0.00170284	0	0.00506878	0.00164321	1.32517e-05	0.00404177	0.00673849	5.30068e-05	0.00465797	1.32517e-05	0.00471098	0	0.00432668	0.00181548	0.0035117	0.00372373	0.00547295	0.00478386	0.00557897	0.00535369	0.000655959	0.000364422	0.00311415	0.00151732	0.00378999	0	0	0.00294188	0.00155045
M224_D1	RB16+Abx	1	0.00455836	0.00364471	0.00337657	0.00445905	0.00534292	0.0055912	0.00416112	0	0.000516416	0.00474706	0.00474706	0.00496554	0.00417105	0.00337657	0.00532306	0.00533299	0.00607782	0	0.000168828	0	0.00414126	0.000268139	0	0.00465768	0.00521382	0	0.00457823	0	0.00449878	0	0.00422071	0.00356526	0.0058792	0.00688224	0.00655451	0.0064552	0.00610761	0.00510457	0.000317795	0.000148966	0.00430016	0.00341629	0.00438954	9.93108e-06	0	0.00127118	0.00341629
M224_D2	RB16+Abx	2	0.00452443	0.00439071	0.00407868	0.00486989	0.00542709	0.00541595	0.00451329	0	0	0.00480303	0.00482532	0.00493676	0.00408982	0.00406753	0.00561654	0.00528222	0.00604001	0	0	0	0.00410096	1.11439e-05	0	0.00482532	0.00519307	0	0.00471388	0	0.00453558	0	0.00411211	0.00407868	0.00688694	0.00814621	0.00700953	0.00648576	0.00656377	0.00518192	0	0	0.00460244	0.00406753	0.00454672	0	0	0	0.00406753
M224_D3	RB16+Abx	3	0.00446124	0.00375892	0.00349183	0.004758	0.00533172	0.00563837	0.00466897	0	0	0.00625167	0.00628134	0.00548999	0.00640005	0.00349183	0.00537129	0.0056087	0.00623189	0	0	0	0.00441178	0	0.000919945	0.00457994	0.00570762	0	0.00510421	0	0.00484702	0	0.00441178	0.00359075	0.0063407	0.00741891	0.00732988	0.0065781	0.00589556	0.00532183	0	0	0.00410513	0.00367978	0.00419416	0	0	0	0.00367978
M224_D4	RB16+Abx	4	0.00370395	0.00188458	0.00175416	0.00363221	0.00528203	0.00540593	0.00326704	0	0	0.00892729	0.00949462	0.00770134	0.0107662	0.00175416	0.00354744	0.0074405	0.00749266	0	0	0	0.00619498	0	0.00444082	0.00309097	0.00797522	0	0.00696446	0	0.00671014	0	0.00619498	0.00193675	0.0045582	0.00433649	0.00890773	0.00562113	0.00335833	0.00581024	0	0	0.00219759	0.00213238	0.0023867	0	0	0	0.00213238
M225_D0	RB16+Abx	0	0.00501821	0.000261633	8.57813e-06	0.000145828	0.00809347	0.00997637	0.00296374	0	0.00201586	0.00417755	0.0042762	0.00895986	0.00794764	8.57813e-06	0.000518977	0.00496674	0.00836797	0.000107227	0.0026292	0	0.00607761	0.00272356	0.000132961	0.000407461	0.00924723	2.57344e-05	0.00473513	0.000107227	0.00594465	0	0.00274071	1.28672e-05	0.000973618	0.0017671	0.00518548	0.000308813	0.00334547	0.00599183	0.000330258	0.000295946	0.000617625	1.28672e-05	0.000857813	3.86016e-05	3.43125e-05	0.00259917	1.28672e-05
M225_D1	RB16+Abx	1	0.00458266	0.00443629	0.00410976	0.00490919	0.00548343	0.00547217	0.00454888	0	0	0.00483037	0.00485289	0.00497675	0.00414354	0.00410976	0.0056861	0.0053258	0.00610271	0	0	0	0.00413228	1.12596e-05	0	0.00486415	0.00523572	0	0.00476282	0	0.0045714	0	0.00413228	0.00412102	0.00694718	0.00823078	0.00709356	0.00654184	0.00662065	0.0052132	3.37788e-05	1.12596e-05	0.00465022	0.00412102	0.00459392	0	0	2.25192e-05	0.00412102
M226_D0	RB16+Abx	0	0.00594222	0.000333471	0	0.000409808	0.00860999	0.00974299	0.00320615	4.01773e-06	0.00180396	0.00454003	0.00472485	0.00832071	0.00751717	4.01773e-06	0.000132585	0.00533554	0.00846535	4.4195e-05	0.00229814	0	0.00644443	0.00301329	4.82127e-05	0.000642836	0.00856579	0	0.00454003	6.42836e-05	0.00537572	0	0.00419049	4.01773e-06	0.00134996	0.0017678	0.00552036	5.22304e-05	0.00355971	0.00558062	0.000662925	0.000695067	0.00185619	8.839e-05	0.00231823	0	0	0.00343917	0.000100443
M226_D1	RB16+Abx	1	0.00452599	0.00433832	0.00401819	0.00484612	0.0054091	0.0054091	0.00450391	0	0.000176624	0.00480196	0.00483508	0.00492339	0.00408443	0.00401819	0.00561885	0.00532079	0.00601625	0	4.4156e-05	0	0.00409547	5.51949e-05	0	0.00479092	0.00518833	0	0.00470261	0	0.00452599	0	0.00409547	0.00404027	0.0068221	0.00809158	0.00700976	0.00650196	0.00652404	0.00516625	0	0	0.00454806	0.00402923	0.00449287	1.1039e-05	0	2.2078e-05	0.00402923
M226_D2	RB16+Abx	2	0.00457118	0.00441394	0.00409947	0.00490813	0.0054697	0.00545847	0.00455995	0	4.49256e-05	0.00487443	0.0048969	0.00497552	0.00420055	0.00409947	0.00567186	0.00533492	0.00607619	0	3.36942e-05	0	0.00414439	3.36942e-05	2.24628e-05	0.00485197	0.00523384	0	0.00475089	0	0.00457118	0	0.00413316	0.0041107	0.00692978	0.00821016	0.00708702	0.00652545	0.0066153	0.00522261	0	0	0.00461611	0.0041107	0.00457118	0	0	5.61571e-05	0.0041107
M226_D3	RB16+Abx	3	0.00470032	0.00142115	0.00132114	0.00307389	0.00563723	0.00621095	0.00257386	0	5.26352e-06	0.00714786	0.0070847	0.0065215	0.0114113	0.00132114	0.0047898	0.00661624	0.00673204	0	1.57906e-05	0	0.00555301	0	0.003116	0.00444767	0.0066794	0	0.00549511	0	0.00620042	0	0.00767947	0.00163169	0.00330023	0.00329496	0.00810582	0.00468979	0.003116	0.0059583	0	0	0.00270545	0.00157906	0.00376868	0	0	0	0.00157906
M226_D4	RB16+Abx	4	0.00538737	0.000977121	0.000906698	0.00241639	0.00552382	0.00701591	0.00186621	0	0	0.00640411	0.00567787	0.00630727	0.0126278	0.000906698	0.00484599	0.00681344	0.00687506	0	0	0	0.00582311	0	0.00249122	0.00504846	0.00650094	0	0.00469194	0	0.00655375	0	0.00970519	0.00116198	0.00230196	0.00229315	0.00829233	0.00356077	0.00254404	0.00641291	0	0	0.00248682	0.00108276	0.00474476	0	0	4.40145e-06	0.00108276
M227_D1	RB16+Abx	1	0.00456189	0.00443799	0.0041226	0.00491107	0.005463	0.00545174	0.00455063	0	0	0.00484349	0.00486602	0.00496739	0.00413386	0.0041226	0.00568828	0.00536163	0.00608252	0	0	0	0.00414512	2.25279e-05	0	0.00486602	0.00523773	0	0.00476464	0	0.00457315	0	0.0041226	0.0041226	0.00694984	0.00823393	0.00708501	0.00657813	0.00662319	0.00522646	0	0	0.00464074	0.0041226	0.00458442	0	0	0	0.0041226
M228_D0	RB16	0	0.00667843	0	0	0	0.00823276	0.00884892	0.00242491	0	0.00136351	0.00686527	0.00706801	0.00762057	0.00702428	0	0	0.00793064	0.00854283	0	0.00168948	0	0.00662676	0.0038878	0.000290194	0.0034068	0.00787896	0	0.0065234	0	0.00448807	0	0.00688515	0	0.00149072	0.0012045	0.00525927	0	0.00554946	0.00549778	0.00151855	0.00172129	0.00284628	7.95052e-06	0.0037765	0	0	0.00453974	0.000401501
M228_D1	RB16	1	0.00599144	4.04554e-06	0	2.02277e-05	0.00866958	0.00874645	0.00402126	0	0.00127839	0.00583771	0.00587816	0.00667109	0.00700687	0	2.42732e-05	0.00663063	0.00779979	0	0.00187713	0	0.00668323	0.00284401	0.000283188	0.00378662	0.00695832	0	0.0048951	0	0.00512165	0	0.00735883	4.04554e-06	0.00241923	0.0018569	0.00625035	8.09107e-06	0.0049841	0.00587816	0.000517829	0.000339825	0.00220886	4.04554e-06	0.00304224	0	0	0.00270646	7.28197e-05
M229_D0	RB16	0	0.00732026	0	0	0	0.00818352	0.00956938	0.00161038	0	0.00113811	0.00697186	0.00680541	0.00808674	0.00730091	0	0	0.0086287	0.00931776	0	0.000917453	0	0.00725833	0.00408015	0.000135489	0.0030814	0.00834224	0	0.0070609	0	0.00372401	0	0.00799384	0	0.000557439	0.000561311	0.00576408	0	0.00602344	0.00608151	0.00180007	0.00153296	0.00320528	0	0.00429693	0	0	0.00442468	0.000437435
M229_D1	RB16	1	0.00746557	0	0	0	0.0084338	0.00991587	0.0017581	0	0.00150331	0.00759722	0.007869	0.00884148	0.0071131	0	0	0.00895614	0.0105359	0	0.00141837	0	0.00699844	0.0054102	8.91792e-05	0.00281551	0.00915573	0	0.0083701	0	0.00217427	0	0.00684556	0	0.00101919	0.00101494	0.00323593	0	0.00433581	0.00403005	0.00139289	0.00171564	0.00363511	8.49325e-06	0.00443773	0	0	0.0051002	0.000624254
M229_D2	RB16	2	0.00664336	1.04675e-05	6.97832e-06	6.97832e-05	0.00798669	0.00893923	0.0027355	0	0.00112002	0.00619326	0.00580247	0.00681782	0.00638516	6.97832e-06	8.37398e-05	0.00751216	0.00784712	0	0.00191555	0	0.00676199	0.00250871	6.6294e-05	0.00336355	0.00705857	0	0.00483597	0	0.00499997	0	0.0078855	1.04675e-05	0.0015143	0.00135379	0.00682131	3.14024e-05	0.00512906	0.00633282	0.00103628	0.000687364	0.00194346	3.48916e-05	0.00318211	0	0	0.00292043	0.000191904
M229_D3	RB16	3	0.00737751	0	0	7.71706e-06	0.00740838	0.00941482	0.00143923	0	0.00131962	0.00752799	0.00723089	0.00816465	0.00680259	0	7.71706e-06	0.00909842	0.00927591	0	0.00136206	0	0.00670227	0.00432155	4.63024e-05	0.00268168	0.00847333	0	0.00738137	0	0.00359229	0	0.00755114	0	0.000405146	0.000906755	0.00616207	3.85853e-06	0.00523603	0.00581481	0.0018791	0.00177492	0.00383538	2.31512e-05	0.00474985	0	0	0.00414406	0.000605789
M229_D4	RB16	4	0.00730593	0	0	1.79838e-05	0.00646519	0.00913579	0.00182536	0	0.00108802	0.00676642	0.00528725	0.00735089	0.0068968	0	1.79838e-05	0.00881657	0.00874464	0	0.000885704	0	0.00735988	0.00271556	0.000112399	0.00262564	0.00763863	0	0.00507144	0	0.00503547	0	0.00873115	4.49596e-06	0.000409132	0.000548507	0.00791289	4.49596e-06	0.00471626	0.007225	0.00146119	0.00103407	0.00299431	4.49596e-06	0.00441953	0	0	0.00277401	7.19353e-05
M230_D0	RB16	0	0.00765631	0	0	0	0.00770115	0.00972734	0.00085206	0	0.000998826	0.00731385	0.00695509	0.00832083	0.00722008	0	0	0.00918512	0.00950311	0	0.00063191	0	0.00737093	0.00428884	0.000134536	0.00267441	0.00859806	0	0.00739539	0	0.00382408	0	0.00831268	0	0.000203842	0.000391377	0.00640879	0	0.00547112	0.00618864	0.00204657	0.00186312	0.00373439	3.26147e-05	0.00490852	0	0	0.00459868	0.000428068
M230_D1	RB16	1	0.00669028	0	0	0	0.00899433	0.00925033	0.00268806	0	0.00127576	0.00601186	0.00624227	0.00700175	0.00707855	0	0	0.00691641	0.00899859	0	0.00207364	0	0.00662201	0.00305927	0.000102402	0.00313607	0.00718522	0	0.00598199	0	0.00402355	0	0.00673721	0	0.00202244	0.00183471	0.00503477	0	0.00554678	0.00504331	0.00114349	0.00136536	0.00273926	0	0.00374195	0	0	0.00451423	0.000251739
M230_D2	RB16	2	0.00673519	5.44512e-05	4.18855e-05	0.000322518	0.00721687	0.00865355	0.00175919	0	0.000808391	0.00643362	0.00632052	0.00721269	0.00661372	4.18855e-05	0.000511003	0.00815511	0.007975	0	0.00170474	0	0.00695718	0.00345974	0.000154976	0.00428489	0.00754358	0	0.00536135	0	0.00551213	0	0.00789961	7.12054e-05	0.00095499	0.00123981	0.00694462	0.000196862	0.00562104	0.00628702	0.00172987	0.00146599	0.00252989	7.12054e-05	0.00396656	0	0	0.00301576	0.000272256
M231_D0	RB16	0	0.00780717	0	0	0	0.00686036	0.00993749	0.00130788	0	0.00119555	0.0077831	0.00762262	0.00877404	0.00733377	0	0	0.00964864	0.00984522	0	0.000573703	0	0.00697671	0.00552038	0.000144429	0.00282438	0.00909901	0	0.00810405	0	0.00279229	0	0.00777909	0	6.01786e-05	0.000349036	0.00554847	0	0.00587343	0.00585738	0.00210625	0.00190967	0.0037391	1.60476e-05	0.00467387	0	0	0.00528368	0.000537596
M231_D1	RB16	1	0.00605853	0	0	0	0.00855141	0.00856459	0.00364479	0	0.000940874	0.00620801	0.00623	0.00670923	0.00668285	0	0	0.00681914	0.00783915	0	0.00190813	0	0.00615965	0.00225546	0.000197847	0.00360082	0.00701699	0	0.00490662	0	0.00495058	0	0.00681474	0	0.00251926	0.00235658	0.00636629	0	0.0044098	0.00538145	0.000918891	0.000980444	0.00280943	0	0.00359203	0	0	0.00321392	0.000202244
M231_D2	RB16	2	0.00744419	0	0	0	0.00813203	0.0100287	0.00116811	0	0.000822158	0.00667087	0.00617839	0.00735872	0.00702497	0	0	0.00838438	0.00853497	0	0.000382588	0	0.0076192	0.00356133	0.000109892	0.00378518	0.00761513	0	0.00626793	0	0.00397647	0	0.00871406	0	0.000179084	0.000223855	0.0064226	0	0.0061499	0.00639818	0.00196178	0.0016606	0.00271475	8.14017e-06	0.00364273	0	0	0.00433871	0.000411079
M231_D3	RB16	3	0.00823105	0	0	3.95154e-06	0.00698237	0.0103649	0.00102345	0	0.00106692	0.00840097	0.00832194	0.00915967	0.00734196	0	7.90308e-06	0.0101199	0.0101238	0	0.000900951	0	0.00720761	0.00578505	7.50792e-05	0.00284116	0.00953506	0	0.00851952	0	0.00192045	0	0.00769365	0	3.95154e-06	0.000572973	0.00512119	3.95154e-06	0.00534643	0.00569812	0.00186513	0.00194021	0.00396339	3.16123e-05	0.0047458	0	0	0.00549264	0.000758695
M231_D4	RB16	4	0.00745494	0	0	8.57876e-06	0.0076737	0.0095696	0.00115384	0	0.000977978	0.00745065	0.00721902	0.00814553	0.00693164	0	8.57876e-06	0.00905488	0.00931224	0	0.000634828	0	0.00731339	0.00424648	0.000287388	0.00326851	0.00842863	0	0.00699598	0	0.00425506	0	0.0080383	0	9.0077e-05	0.000386044	0.00656275	4.28938e-06	0.00600942	0.00618957	0.00187446	0.00158278	0.00310122	4.28938e-05	0.00442664	0	0	0.00427222	0.000394623
M232_D0	RB16	0	0.00687696	0	0	0	0.00822809	0.00929478	0.00266043	0	0.000677657	0.00589813	0.0055593	0.00663853	0.00677239	0	0	0.00732455	0.00777632	0	0.00134695	0	0.00726599	0.00223376	0.00025935	0.00401156	0.00691461	0	0.00445915	0	0.00519955	0	0.0083494	0	0.00165649	0.000937007	0.00698154	0	0.00581865	0.00648376	0.00116289	0.000874261	0.00224631	0	0.00328789	0	0	0.00330462	6.2746e-05
M232_D1	RB16	1	0.00721416	2.93457e-05	1.95638e-05	0.000171183	0.00821192	0.00939064	0.00185367	0	0.00110536	0.0072484	0.00734133	0.00831463	0.00760544	1.95638e-05	0.000249439	0.00865699	0.0100803	0	0.00138414	0	0.00684245	0.00444588	0.000283675	0.00348236	0.00864232	0	0.00733643	0	0.00350192	0	0.00732665	3.42367e-05	0.000953736	0.000948845	0.00531647	9.29282e-05	0.00593273	0.00460728	0.00119828	0.00100754	0.00362909	4.40186e-05	0.00491052	0	0	0.00484694	0.00051355
M232_D2	RB16	2	0.00678407	3.82416e-05	2.67692e-05	0.000240922	0.00749919	0.00883382	0.00174	0	0.00111283	0.0068529	0.00690644	0.00779747	0.00703264	2.67692e-05	0.000347999	0.00838257	0.00842081	0	0.00146466	0	0.00681466	0.00448192	0.00013767	0.00371326	0.00808811	0	0.00656227	0	0.00516645	0	0.00772099	4.97141e-05	0.000894855	0.00100193	0.00586244	0.000133846	0.00576684	0.00587009	0.00182795	0.00156408	0.00304786	4.97141e-05	0.00434043	0	0	0.00372856	0.000363296
M233_D0	RB16	0	0.00681883	0	0	1.02308e-05	0.00945838	0.00976019	0.0032892	0	0.001064	0.00543767	0.00535071	0.00644029	0.00764753	0	1.02308e-05	0.00649656	0.00863992	0	0.00176993	0	0.0073406	0.0022917	0.00012277	0.00417417	0.00671652	0	0.00477267	0	0.00440436	0	0.00779076	0	0.00246051	0.00144254	0.0058111	5.1154e-06	0.00586737	0.00543767	0.000629195	0.000491079	0.00304367	0	0.00379051	0	0	0.00407698	8.69619e-05
M233_D2	RB16	2	0.00599341	5.26448e-05	3.64464e-05	0.000319918	0.00778333	0.00825308	0.00352315	0	0.00140116	0.00586787	0.00566134	0.00690862	0.00721234	3.64464e-05	0.000498101	0.00741077	0.00796556	0	0.0019924	0	0.00636597	0.0029886	0.000182232	0.00419943	0.00725283	0	0.0050701	0	0.00558035	0	0.00789672	6.88432e-05	0.00147	0.00155505	0.00682358	0.000190331	0.00513894	0.00616349	0.000818019	0.000481902	0.00268893	7.28928e-05	0.00405365	0	0	0.00218273	0.000214629
M233_D3	RB16	3	0.00589483	2.18651e-05	1.31191e-05	0.000148683	0.00768777	0.00831748	0.00376517	0	0.00169236	0.00563245	0.00551438	0.00700558	0.00744288	1.31191e-05	0.000205532	0.00744288	0.00804635	0	0.00188477	0	0.00666448	0.00326227	0.000279873	0.00415874	0.00731606	0	0.00464852	0	0.00553624	0	0.00746037	2.62381e-05	0.00146059	0.00130753	0.00701432	7.43413e-05	0.00501148	0.00643271	0.000795889	0.000467913	0.00273751	3.93572e-05	0.00381765	0	0	0.00189789	0.000126818
M233_D4	RB16	4	0.00656707	2.67498e-05	1.78332e-05	0.000164957	0.00811855	0.00859113	0.00240302	0	0.00110566	0.00640211	0.00643332	0.00746319	0.00746319	1.78332e-05	0.000240748	0.00788227	0.00885863	0	0.00176103	0	0.00665178	0.00362459	0.000160499	0.00388317	0.0077931	0	0.00624607	0	0.00484617	0	0.00763706	3.12081e-05	0.00130628	0.00137315	0.00604545	8.91659e-05	0.00549262	0.00552829	0.00133749	0.00103878	0.00331697	4.45829e-05	0.00494425	0	0	0.00401692	0.000401247
M234_D0	RB16	0	0.00686945	0	0	0	0.00943605	0.00967761	0.00317555	0	0.00165571	0.00550562	0.00559621	0.006955	0.00787092	0	0	0.00672853	0.00887744	0	0.00181172	0	0.00725695	0.00281823	0.00017614	0.00393043	0.00716637	0	0.00525399	0	0.00400592	0	0.00711101	0	0.0021791	0.0013286	0.00556601	0	0.00609946	0.00536471	0.000684428	0.000684428	0.00289372	0	0.00373919	0	0	0.00442362	0.00017614
M234_D1	RB16	1	0.00680795	0	0	0	0.00791118	0.00886779	0.00210174	0	0.00158154	0.00711867	0.0070244	0.00776106	0.00689872	0	0	0.00830569	0.00869322	0	0.00174214	0	0.00648675	0.00385085	0.000118703	0.00303739	0.00801941	0	0.006787	0	0.00419998	0	0.0071466	0	0.000977551	0.00113117	0.00585483	0	0.00517404	0.00573613	0.00150124	0.00132668	0.00278253	6.98251e-06	0.00376706	0	0	0.00393813	0.000656356
M234_D2	RB16	2	0.0065383	1.69167e-05	1.26875e-05	0.000164938	0.00860636	0.00888972	0.00288006	0	0.00161131	0.00645371	0.00669055	0.00791278	0.0069443	1.26875e-05	0.000181854	0.00781974	0.00894892	0	0.00193696	0	0.00650446	0.00378934	8.03542e-05	0.00323954	0.00814538	0	0.00668209	0	0.00408115	0	0.00630146	2.11459e-05	0.00163669	0.00158594	0.00500734	6.76667e-05	0.00536259	0.00505386	0.000998084	0.000930417	0.002436	4.65209e-05	0.00350598	4.22917e-06	4.22917e-06	0.00391621	0.00041023
M234_D3	RB16	3	0.00745311	4.77152e-06	4.77152e-06	4.77152e-05	0.00915177	0.0099677	0.00225693	0	0.00141237	0.00694256	0.00712387	0.00841218	0.00779666	4.77152e-06	5.72582e-05	0.00847421	0.0100631	0	0.00123105	0	0.00728133	0.00456634	8.58873e-05	0.00336392	0.00868893	0	0.00758194	0	0.00258139	0	0.00689961	9.54303e-06	0.000963846	0.000868416	0.00411305	1.90861e-05	0.00539658	0.0041035	0.00114994	0.00111176	0.00285337	3.81721e-05	0.00399853	0	0	0.00478583	0.000610754
M234_D4	RB16	4	0.0074965	1.14276e-05	1.14276e-05	9.71345e-05	0.00943919	0.0100277	0.00241694	0	0.00105134	0.00548524	0.00555381	0.00709653	0.00806217	1.14276e-05	0.000125704	0.00732509	0.00914207	0	0.00124561	0	0.00777648	0.00301117	0.000194269	0.00411393	0.0073708	0	0.00577093	0	0.00382253	0	0.0077022	1.71414e-05	0.00131989	0.00100563	0.00561666	4.57104e-05	0.00639945	0.00499386	0.0009942	0.000868497	0.00330257	1.71414e-05	0.00426821	0	0	0.00455961	0.000194269
M235_D0	RB16	0	0.00677899	4.49535e-06	0	1.79814e-05	0.00931886	0.00973244	0.00284556	0	0.00126769	0.0060957	0.00627102	0.00728697	0.0072555	0	1.79814e-05	0.00714761	0.00935932	0	0.00171273	0	0.0069633	0.00350188	0.000148347	0.00344793	0.00751623	0	0.00628001	0	0.00362775	0	0.00710715	4.49535e-06	0.00195548	0.00138007	0.00464819	4.49535e-06	0.00550231	0.00489544	0.00119127	0.00130365	0.00306133	2.69721e-05	0.00403683	0	0	0.0047381	0.000301189
M235_D1	RB16	1	0.00704054	0	0	7.49392e-06	0.00740399	0.00920253	0.00161494	0	0.000940487	0.00722039	0.00713047	0.00795105	0.00692064	0	7.49392e-06	0.0088728	0.00889903	0	0.0010454	0	0.00678575	0.0047399	9.3674e-05	0.00334229	0.00823957	0	0.00725412	0	0.00457504	0	0.00764005	0	0.000509587	0.000659465	0.00577781	3.74696e-06	0.00502093	0.00569913	0.00241679	0.00220696	0.003391	2.24818e-05	0.00445888	0	0	0.0043727	0.000663212
M235_D2	RB16	2	0.0073251	0	0	8.85744e-06	0.00904787	0.0100045	0.00312667	0	0.00130204	0.00565104	0.00578833	0.00718781	0.00783883	0	8.85744e-06	0.00699737	0.00875115	0	0.00131976	0	0.00772368	0.00371127	0.000155005	0.00353855	0.00740039	0	0.00600534	0	0.00418514	0	0.00784769	0	0.0014349	0.000952174	0.00471216	4.42872e-06	0.00582376	0.00546504	0.00110275	0.00101418	0.00236051	1.77149e-05	0.00353855	0	0	0.0040257	0.000141719
M236_D0	RB16	0	0.00637536	0	0	1.87098e-05	0.00890585	0.00899472	0.00337711	0	0.000907424	0.00592632	0.00599181	0.00656713	0.00710036	0	1.87098e-05	0.00661391	0.00797504	0	0.00183356	0	0.00667939	0.00215162	0.000355486	0.00377937	0.00684778	0	0.00489261	0	0.00484115	0	0.00723601	4.67744e-06	0.00270824	0.00201598	0.00613681	4.67744e-06	0.00498148	0.00538374	0.000687584	0.000710971	0.00268018	4.67744e-06	0.00346599	0	0	0.00360631	9.35489e-05
M236_D1	RB16	1	0.00701491	4.03156e-06	0	1.61262e-05	0.00746645	0.00910326	0.00167713	0	0.000657144	0.00670448	0.00620054	0.00730922	0.00777285	0	1.61262e-05	0.0084058	0.00792605	0	0.000592639	0	0.00722859	0.00314462	0.000524103	0.00432989	0.00760352	0	0.00543857	0	0.00542648	0	0.00872429	4.03156e-06	0.00056845	0.000322525	0.00744226	4.03156e-06	0.00550711	0.00676496	0.00166503	0.00121753	0.00247538	2.41894e-05	0.00380176	0	0	0.00334619	0.000201578
M236_D2	RB16	2	0.0073557	0	0	1.94853e-05	0.00865634	0.00981572	0.00193392	0	0.00134449	0.0072875	0.00741903	0.00833484	0.00789154	0	1.94853e-05	0.00863686	0.0102931	0	0.0013591	0	0.00706829	0.0050954	0.000243566	0.00343915	0.00862711	0	0.00776489	0	0.00248925	0	0.00730211	4.87132e-06	0.000740441	0.00100836	0.00430138	4.87132e-06	0.00545588	0.00402371	0.00170009	0.00199724	0.00437932	2.92279e-05	0.00546563	0	0	0.00571893	0.000643015
M236_D3	RB16	3	0.00763147	0	0	1.02919e-05	0.00741019	0.00979792	0.00130193	0	0.00134824	0.00769322	0.00773953	0.00875843	0.0081615	0	1.02919e-05	0.00916496	0.0104103	0	0.00085423	0	0.00716833	0.0050379	0.000365364	0.00316477	0.00906719	0	0.00799168	0	0.00288174	0	0.00744107	0	0.000298466	0.000571202	0.00516655	5.14597e-06	0.0061237	0.00442553	0.00178565	0.00196061	0.00413736	2.05839e-05	0.00561939	0	0	0.0054187	0.000524888
M236_D4	RB16	4	0.00776844	0	0	1.10583e-05	0.00839876	0.010146	0.00144311	0	0.00137676	0.00748092	0.00753622	0.00866416	0.00840982	0	1.10583e-05	0.00910096	0.010533	0	0.0010063	0	0.0073427	0.00488776	0.000237753	0.00342254	0.0089572	0	0.00785138	0	0.00226695	0	0.00749751	0	0.00019352	0.000713259	0.0049154	5.52914e-06	0.00610417	0.00394228	0.00142099	0.00169192	0.00420215	0	0.00555126	0	0	0.00566184	0.000591618
M237_D0	RB16	0	0.00661256	0	0	1.4882e-05	0.00882998	0.00912266	0.00285238	0	0.000878037	0.00597264	0.00574941	0.00691516	0.00755013	0	1.4882e-05	0.00691516	0.00849265	0	0.00166678	0	0.00698957	0.00220749	0.000630004	0.00414215	0.007188	0	0.00508468	0	0.00485153	0	0.00748068	0	0.00211324	0.00142867	0.00646374	4.96066e-06	0.00557578	0.00533767	0.000828431	0.000634965	0.00323931	0	0.00415703	0	0	0.00387924	6.44886e-05
M237_D1	RB16	1	0.0064081	3.85798e-06	3.85798e-06	3.47218e-05	0.00783942	0.00869589	0.00261957	0	0.000787028	0.00597987	0.00586027	0.00660486	0.00669745	3.85798e-06	3.85798e-05	0.00729158	0.0073263	0	0.00172066	0	0.00668588	0.00246525	0.000239195	0.00429393	0.00694051	0	0.00411261	0	0.00589114	0	0.00814034	3.85798e-06	0.00189813	0.001304	0.00722985	1.54319e-05	0.00538188	0.00627693	0.00146217	0.00108409	0.00180168	3.85798e-06	0.00324456	0	0	0.00251926	8.48756e-05
M238_D1	RB16+Abx	1	0.00458217	0.00440292	0.00408922	0.00489586	0.00545603	0.00545603	0.00454856	0	2.24067e-05	0.00485105	0.00487346	0.00497429	0.00414524	0.00408922	0.00565769	0.005344	0.00609462	0	2.24067e-05	0	0.00414524	4.48134e-05	0	0.00485105	0.00523197	0	0.00476142	0	0.00457097	0	0.00414524	0.00410043	0.00689006	0.00816724	0.00706932	0.00653155	0.00658757	0.00522076	1.12034e-05	1.12034e-05	0.00461578	0.00408922	0.00455976	0	0	4.48134e-05	0.00408922
M238_D2	RB16+Abx	2	0.00454729	0.00441256	0.00409818	0.00489536	0.00544552	0.00542307	0.00453606	0	0	0.00481676	0.00483922	0.00494027	0.00412063	0.00409818	0.00565885	0.00529956	0.00605183	0	0	0	0.00412063	0	0	0.00483922	0.00520974	0	0.00472694	0	0.00454729	0	0.0041094	0.0041094	0.00691637	0.00820758	0.00705111	0.00650094	0.00660199	0.00519851	1.12279e-05	0	0.00462589	0.00409818	0.00456975	0	0	2.24558e-05	0.00409818
M238_D3	RB16+Abx	3	0.00457167	0.00443622	0.00412015	0.0049216	0.00546343	0.00545214	0.00456039	0	0	0.00484259	0.00486516	0.00496676	0.00414273	0.00412015	0.00568919	0.00533926	0.00607299	0	0	0	0.00414273	1.12881e-05	0	0.00486516	0.00522638	0	0.00475228	0	0.00457167	0	0.00414273	0.00413144	0.00694217	0.0082403	0.00707763	0.00655838	0.00663739	0.00522638	0	0	0.00465069	0.00412015	0.00459425	0	0	2.25762e-05	0.00412015
M238_D4	RB16+Abx	4	0.00453102	0.00436444	0.00405348	0.00485308	0.00543056	0.00543056	0.0044866	0	4.44217e-05	0.00477534	0.00479755	0.0049086	0.00410901	0.00405348	0.00560824	0.00526398	0.00604136	0	3.33163e-05	0	0.00412012	1.11054e-05	0	0.00481976	0.00516403	0	0.00468649	0	0.00451991	0	0.00410901	0.00407569	0.00685205	0.00810697	0.00698532	0.00643005	0.00655221	0.00517513	1.11054e-05	0	0.00456433	0.00405348	0.00450881	0	0	6.66326e-05	0.00405348
M239_D0	RB16+Abx	0	0.0056144	0.000981753	3.45148e-05	0.000502382	0.00753189	0.00774281	0.00386949	0	0.00161069	0.00536129	0.00549552	0.00630086	0.0050775	3.06798e-05	0.00118117	0.00649261	0.00702184	4.98547e-05	0.00283788	0	0.0059327	0.00246589	1.53399e-05	0.00271133	0.00658848	3.45148e-05	0.00498163	0.000145729	0.00561824	0	0.00532678	5.36896e-05	0.00179093	0.00281487	0.0070832	0.000571411	0.00415711	0.00558372	0.000682625	0.000563741	0.00161836	7.66995e-05	0.00237768	2.30098e-05	2.30098e-05	0.00294526	0.000187914
M239_D1	RB16+Abx	1	0.00457912	0.00445475	0.00413816	0.00492962	0.00547233	0.00544971	0.00456781	0	0	0.00485047	0.00487308	0.00497484	0.00413816	0.00413816	0.00569846	0.00534796	0.00608288	0	0	0	0.00413816	1.13065e-05	0	0.00487308	0.00523489	0	0.00476002	0	0.00456781	0	0.00413816	0.00413816	0.00696478	0.00826502	0.00710046	0.00653513	0.0066482	0.00522359	0	0	0.00465826	0.00413816	0.00460173	0	0	0	0.00413816
M239_D2	RB16+Abx	2	0.00453593	0.00441274	0.00409914	0.00488313	0.00543192	0.00540952	0.00452473	0	0	0.00480473	0.00482713	0.00492793	0.00411034	0.00409914	0.00565592	0.00529752	0.00603671	0	0	0	0.00411034	0	0	0.00483833	0.00518553	0	0.00471513	0	0.00453593	0	0.00412154	0.00409914	0.0068991	0.00818708	0.0070447	0.00650711	0.00658551	0.00518553	0	0	0.00461433	0.00409914	0.00456953	0	0	1.11998e-05	0.00409914
M240_D0	RB16+Abx	0	0.00595651	0.000132278	2.80589e-05	0.000593246	0.00773625	0.00808498	0.00221265	0	0.00167953	0.00526305	0.00521495	0.00643752	0.00668604	2.80589e-05	0.000905902	0.00684237	0.0076681	2.40505e-05	0.00224071	0	0.00630925	0.00315863	6.41347e-05	0.00392023	0.00665397	0	0.00472993	6.81431e-05	0.00581221	8.01684e-06	0.00716304	4.8101e-05	0.00127468	0.00150316	0.00606474	0.000376791	0.00567191	0.00582022	0.00111033	0.000697465	0.00236096	0.000124261	0.00370779	2.80589e-05	2.80589e-05	0.00331897	0.000272572
M240_D1	RB16+Abx	1	0.0045676	0.00443259	0.00410634	0.0049051	0.00545637	0.00543387	0.00455635	0	0	0.00484885	0.00487135	0.00496136	0.00414009	0.00410634	0.00567012	0.00534386	0.00607513	0	0	0	0.00411759	3.37507e-05	0	0.00484885	0.00523136	0	0.00475885	0	0.0045676	0	0.00411759	0.00411759	0.00693015	0.00822392	0.0070764	0.00652514	0.00661514	0.00520886	0	0	0.0046351	0.00411759	0.00457885	0	0	0	0.00411759
M241_D0	RB16+Abx	0	0.00674752	8.73869e-05	6.24192e-06	0.000555531	0.0092006	0.00993714	0.00282759	0	0.00127959	0.00459406	0.00446922	0.00696599	0.00807081	6.24192e-06	0.000717821	0.00617951	0.00861386	2.49677e-05	0.00148558	0	0.00735923	0.00177271	8.73869e-05	0.00428196	0.00712828	0	0.00383878	1.24838e-05	0.00435686	0	0.0066851	1.24838e-05	0.00186634	0.00117972	0.00621071	0.000287129	0.00519328	0.00540551	0.000699096	0.000692854	0.00327701	4.99354e-05	0.00382006	5.61773e-05	5.61773e-05	0.00489367	5.61773e-05
M241_D1	RB16+Abx	1	0.00452853	0.00440553	0.00409245	0.00487516	0.00542305	0.00541187	0.00451735	0	2.23631e-05	0.00479689	0.00481925	0.0049087	0.00409245	0.00409245	0.0056355	0.00527769	0.00602686	0	0	0	0.00410363	0	0	0.00481925	0.00516588	0	0.00470743	0	0.00453971	0	0.00409245	0.00409245	0.00689902	0.00817372	0.0070332	0.0064853	0.00657475	0.00518824	0	0	0.0046068	0.00409245	0.00453971	0	0	2.23631e-05	0.00409245
M241_D2	RB16+Abx	2	0.00452725	0.00438265	0.00406007	0.00487208	0.00540601	0.00539488	0.00450501	0	0	0.00478309	0.00480534	0.00491657	0.00410456	0.00406007	0.0056396	0.00528365	0.0060178	0	0	0	0.00410456	0	0	0.00481646	0.00517241	0	0.0046941	0	0.00452725	0	0.00411568	0.00408231	0.00686318	0.00813126	0.00703003	0.00649611	0.00655172	0.00517241	0	0	0.00459399	0.00407119	0.00453838	0	0	1.11235e-05	0.00407119
M241_D3	RB16+Abx	3	0.00456621	0.00444219	0.00411523	0.00491572	0.0054569	0.00544563	0.00455494	0	9.01967e-05	0.0048368	0.00485935	0.00496082	0.00414905	0.00411523	0.00569367	0.00532161	0.00607701	0	2.25492e-05	0	0.00413778	1.12746e-05	0	0.00485935	0.00522014	0	0.0047466	0	0.00456621	0	0.0041265	0.0041265	0.00694515	0.00824173	0.00708044	0.00652799	0.00662946	0.00522014	0	0	0.00463386	0.00411523	0.00458876	0	0	1.12746e-05	0.00411523
M242_D1	RB16+Abx	1	0.00451189	0.00413944	0.00383085	0.00470343	0.00535254	0.00541639	0.00437355	0	8.51299e-05	0.00474599	0.00475663	0.00490561	0.0041288	0.00383085	0.0055228	0.00525677	0.00602294	0	0.000127695	0	0.00409688	0.000138336	0	0.00474599	0.005161	0	0.0046715	0	0.00451189	0	0.00413944	0.00391598	0.00651244	0.00767233	0.00689552	0.00648052	0.00641667	0.00512908	0.000106412	4.2565e-05	0.00444804	0.00385213	0.00442676	0	0	0.000223466	0.00386277
M242_D2	RB16+Abx	2	0.00453177	0.00436516	0.00405416	0.00485388	0.00542036	0.00540925	0.00449845	0	4.44291e-05	0.00479835	0.00482056	0.00492053	0.00409859	0.00405416	0.00563139	0.00530928	0.00603126	0	2.22146e-05	0	0.00409859	3.33219e-05	0	0.00482056	0.0051871	0	0.0047206	0	0.00453177	0	0.0041097	0.00406527	0.00683098	0.00810832	0.0070087	0.00648665	0.0065533	0.00517599	3.33219e-05	1.11073e-05	0.00458731	0.00405416	0.00454288	0	0	8.88583e-05	0.00406527
M242_D3	RB16+Abx	3	0.00457091	0.00445777	0.00414097	0.00493296	0.00547604	0.00545341	0.00457091	0	0	0.00484245	0.00486508	0.00496691	0.00414097	0.00414097	0.00570233	0.00534027	0.00608701	0	0	0	0.00414097	0	0	0.00486508	0.00522713	0	0.00475194	0	0.00457091	0	0.00414097	0.00414097	0.00696951	0.00828195	0.00709396	0.00653957	0.00665271	0.00522713	0	0	0.00466142	0.00414097	0.00460485	0	0	0	0.00414097
M242_D4	RB16+Abx	4	0.00457264	0.00442622	0.00411087	0.00492178	0.00547365	0.00545113	0.00456138	0	6.75759e-05	0.00484294	0.00486547	0.00496683	0.00413339	0.00411087	0.00568764	0.00532724	0.00607057	0	0	0	0.00413339	0	0	0.0048542	0.00522587	0	0.00474158	0	0.00456138	0	0.00413339	0.00412213	0.0069378	0.008233	0.00708421	0.00655487	0.0066337	0.00521461	0	0	0.00464021	0.00411087	0.0045839	0	0	2.25253e-05	0.00411087
M243_D0	RB16	0	0.0075012	0	0	8.09628e-06	0.00594267	0.00981674	0.00118206	0	0.00177713	0.00767123	0.00778053	0.00894234	0.00822582	0	8.09628e-06	0.00937549	0.0106102	0	0.00110514	0	0.00690613	0.00570788	0.00012954	0.00280131	0.00926619	0	0.00856182	0	0.0034814	0	0.00731904	0	2.42888e-05	0.000809628	0.00375667	4.04814e-06	0.00532735	0.00504398	0.00219409	0.00242484	0.00470394	7.28665e-05	0.00586576	0	0	0.00559858	0.000724617
M243_D1	RB16	1	0.00723614	0	0	4.17791e-06	0.00715676	0.00965516	0.00137453	0	0.00121995	0.00696458	0.00697294	0.00850205	0.00836	0	8.35582e-06	0.00884046	0.00978049	0	0.00101941	0	0.00702725	0.00503856	5.84908e-05	0.00342171	0.00880704	0	0.00768318	0	0.00449961	0	0.00765811	0	4.17791e-06	0.000718601	0.00488398	4.17791e-06	0.00632954	0.00528088	0.00182575	0.00149151	0.00384368	3.34233e-05	0.00523492	0	0	0.00467508	0.000718601
M243_D2	RB16	2	0.0070808	4.34405e-06	0	2.17202e-05	0.00678975	0.00916594	0.00223719	0	0.00108601	0.00652042	0.00652476	0.00811468	0.00782798	0	2.60643e-05	0.00871416	0.00892268	0	0.000781929	0	0.00717202	0.00492181	5.64726e-05	0.00354474	0.0084318	0	0.006755	0	0.00555604	0	0.00839705	4.34405e-06	1.30321e-05	0.00052563	0.00603823	8.6881e-06	0.00604692	0.00612076	0.00206342	0.00163771	0.00348393	2.17202e-05	0.00497828	0	0	0.00346655	0.000451781
M243_D3	RB16	3	0.00705733	0	0	9.82231e-06	0.00630593	0.00895304	0.00182204	0	0.000599161	0.0061193	0.00622735	0.00756318	0.00718993	0	9.82231e-06	0.00851595	0.00787258	0	0.000270114	0	0.00740603	0.00434146	0.000108045	0.00466069	0.00801992	0	0.00498482	0	0.00670373	0	0.00971918	0	5.40227e-05	0.000162068	0.00753863	4.91116e-06	0.00528441	0.00700331	0.00237209	0.00187115	0.00241629	0	0.00452318	0	0	0.00231807	5.40227e-05
M243_D4	RB16	4	0.00679464	6.0512e-05	4.75452e-05	0.000341461	0.00651801	0.0087656	0.00147822	0	0.000855813	0.00642724	0.00650936	0.00762451	0.00724848	4.75452e-05	0.000596476	0.00840253	0.00827286	0	0.0013183	0	0.00696753	0.00458162	9.94126e-05	0.00425313	0.0080092	0	0.00584373	0	0.00623706	0	0.00864025	8.64457e-05	0.000250693	0.00096387	0.00673412	0.000233403	0.00555846	0.00628893	0.00220004	0.00175053	0.00328062	9.0768e-05	0.00497927	0	0	0.00282678	0.000293916
M244_D0	RB16	0	0.00742978	0	0	7.86637e-06	0.00624983	0.0097189	0.00102656	0	0.00142775	0.0079529	0.00801189	0.0088064	0.00813776	0	7.86637e-06	0.00940031	0.0104229	0	0.000940031	0	0.00680834	0.00580931	0.000212392	0.00294202	0.00916825	0	0.0086766	0	0.0034022	0	0.00741798	0	9.83296e-05	0.000637176	0.00400791	3.93318e-06	0.00536879	0.00478275	0.00243071	0.00244644	0.00477488	2.35991e-05	0.00595484	0	0	0.00562838	0.000943964
M244_D1	RB16	1	0.00684711	0	0	8.14647e-06	0.00734405	0.00907924	0.00161708	0	0.00102238	0.00709558	0.00708743	0.00812611	0.0079591	0	8.14647e-06	0.00857009	0.00920959	0	0.000745402	0	0.00687562	0.00429726	0.000635425	0.0038044	0.00839087	0	0.00709965	0	0.00520967	0	0.00792245	0	0.000362518	0.000464349	0.0059958	4.07324e-06	0.00609764	0.00574734	0.00204476	0.00169039	0.0035763	0	0.00523818	0	0	0.00457424	0.000431763
M245_D0	RB16	0	0.00709603	0	0	0	0.00781804	0.0095101	0.00141743	0	0.00129341	0.00631644	0.00614369	0.00785347	0.00838058	0	0	0.00838058	0.00998405	0	0.000593551	0	0.00728207	0.0042966	0.000225904	0.00330882	0.0081281	0	0.00675053	0	0.00523122	0	0.00875266	0	2.65769e-05	0.000376506	0.00616584	0	0.00611269	0.00595765	0.00181609	0.0013067	0.00374291	0.000137314	0.00566974	0	0	0.0043719	0.000438519
M245_D1	RB16	1	0.00743103	0	0	0	0.00719828	0.00980172	0.0015	0	0.00143103	0.00711638	0.00706897	0.00851724	0.00843103	0	0	0.00893103	0.0103707	0	0.000788793	0	0.00728448	0.00498707	6.46552e-05	0.00282328	0.00882759	0	0.00771983	0	0.00428879	0	0.00814655	0	0	0.000517241	0.00516379	0	0.00627155	0.00544397	0.00180603	0.00143966	0.00375431	2.58621e-05	0.00538793	0	0	0.00488362	0.000689655
M245_D2	RB16	2	0.00689859	0.000137	0.000101645	0.000618708	0.00681905	0.00888288	0.00163516	0	0.000998771	0.00635943	0.00631082	0.00760569	0.00747753	0.000101645	0.00117996	0.00834372	0.00878565	0	0.000972255	0	0.0069693	0.00438399	3.97741e-05	0.00354431	0.00796807	0	0.0061694	0	0.00582469	0	0.00884752	0.000172354	0.000437515	0.00060545	0.00645224	0.000494966	0.00565676	0.00624453	0.00190032	0.00137442	0.00297864	0.000194451	0.00488779	0	0	0.00350012	0.000503805
M246_D0	RB16	0	0.00675699	0	0	8.47271e-06	0.00741362	0.00944707	0.00196143	0	0.00128362	0.00626557	0.00618084	0.0082736	0.00812109	0	8.47271e-06	0.00846847	0.00919289	0	0.000601562	0	0.00718909	0.00478284	0.000245709	0.00391439	0.00857438	0	0.00698575	0	0.00425754	0	0.00717215	0	0.000271127	0.000355854	0.00503703	4.23635e-06	0.00618084	0.00607493	0.00150391	0.00110145	0.00310101	0	0.00463034	0	0	0.00452866	0.000300781
M246_D1	RB16	1	0.00648109	0	0	7.85586e-06	0.00804047	0.00876321	0.0019836	0	0.00133157	0.00598224	0.00592332	0.00753377	0.00783229	0	7.85586e-06	0.00776945	0.00851968	0	0.00144941	0	0.0066657	0.00363726	0.000176757	0.00423038	0.00781265	0	0.00605294	0	0.00513773	0	0.00766339	0	0.0011666	0.000907352	0.005668	3.92793e-06	0.00619435	0.00591546	0.00129622	0.000828793	0.00293416	7.85586e-06	0.00458389	0	0	0.00425395	0.000278883
M246_D2	RB16	2	0.00604055	0	0	0	0.007926	0.00842049	0.00249022	0	0.00120598	0.00623621	0.00628958	0.00723942	0.00731412	0	0	0.00759516	0.0080185	0	0.00180007	0	0.00637496	0.00351832	0.000476699	0.00407328	0.00751334	0	0.00580576	0	0.00543223	0	0.00768054	0	0.00151547	0.00126645	0.00613661	0	0.00581288	0.00583778	0.00142654	0.00103522	0.00272145	0	0.00420491	0	0	0.00362504	0.000149413
M246_D3	RB16	3	0.00630668	7.32886e-05	5.40021e-05	0.000462875	0.00735972	0.00833176	0.0025921	0	0.000887178	0.00612539	0.0061061	0.00719	0.00717071	5.40021e-05	0.000694313	0.00779559	0.00786503	0	0.00132305	0	0.00661526	0.00375315	0.000320156	0.00445903	0.00753716	0	0.00572808	0	0.00585152	0	0.00850148	0.000104147	0.00110319	0.000891035	0.00641468	0.000273868	0.0058708	0.00599809	0.00183993	0.00128062	0.00304726	9.64324e-05	0.00464033	0	0	0.00316684	0.00028544
M246_D4	RB16	4	0.00630592	0.000226346	0.000182665	0.000988774	0.00650447	0.00814448	0.00185445	0	0.00093318	0.00584528	0.00579763	0.00705643	0.00715174	0.000182665	0.00184651	0.00778709	0.00793005	0	0.00166781	0	0.00644887	0.00361359	0.000198549	0.00445147	0.00739396	0	0.00538068	0	0.0060756	0	0.0084979	0.000301794	0.000949064	0.001231	0.00659183	0.000857732	0.00534891	0.0060756	0.00197755	0.00133425	0.0033793	0.000270027	0.00510668	0	0	0.00320061	0.000353417
M247_D0	RB16	0	0.00721225	0	0	9.8528e-06	0.00850789	0.0095917	0.00192622	0	0.00136954	0.00721718	0.00738467	0.00844878	0.00750783	0	9.8528e-06	0.00865568	0.0102568	0	0.00136954	0	0.00674917	0.00471456	0.000162571	0.00351745	0.00874929	0	0.00752261	0	0.00294599	0	0.00718762	0	0.00113307	0.000901531	0.0045717	4.9264e-06	0.00560624	0.00443869	0.00132028	0.0013991	0.0037884	0.000103454	0.00501507	0	0	0.00548308	0.000556683
M247_D1	RB16	1	0.00673355	4.19275e-06	4.19275e-06	3.77347e-05	0.00836873	0.00898925	0.00228505	0	0.00156809	0.00717379	0.0073415	0.00802073	0.00754695	4.19275e-06	4.19275e-05	0.00822617	0.00946303	0	0.00174838	0	0.00655746	0.0043353	0.000318649	0.00339193	0.00829745	0	0.00716122	0	0.00397053	0	0.00670001	4.19275e-06	0.00129975	0.00132072	0.00480908	1.6771e-05	0.00542122	0.00470846	0.00129556	0.00122848	0.0029517	2.93492e-05	0.00431853	0	0	0.00440658	0.000658262
M247_D2	RB16	2	0.0062395	4.60479e-06	4.60479e-06	3.22336e-05	0.00862478	0.00884581	0.0034536	0	0.00129855	0.00585269	0.00597242	0.00656183	0.00703152	4.60479e-06	3.68383e-05	0.00674142	0.00792485	0	0.00192941	0	0.00670458	0.00241291	0.000460479	0.00405222	0.00683812	0	0.00473833	0	0.00511132	0	0.00721111	4.60479e-06	0.00238528	0.00170838	0.00637764	1.38144e-05	0.00516197	0.00564087	0.000805839	0.000699929	0.00250961	2.3024e-05	0.00328322	0	0	0.00331545	0.000234844
M247_D3	RB16	3	0.00702261	4.35106e-06	0	1.74042e-05	0.00804946	0.00949837	0.00186225	0	0.00176218	0.0077884	0.00797549	0.00851503	0.00771878	0	1.74042e-05	0.00895448	0.0103686	0	0.00158814	0	0.00639171	0.00492975	0.000147936	0.00322849	0.00886746	0	0.00787977	0	0.00318933	0	0.0069617	4.35106e-06	0.0010225	0.0010399	0.00395076	4.35106e-06	0.00504288	0.00413786	0.00144455	0.00140539	0.00346344	4.35106e-05	0.00464258	0	0	0.00527784	0.000992042
M248_D0	RB16	0	0.00702835	5.18315e-06	5.18315e-06	3.6282e-05	0.00854701	0.00914307	0.0022132	0	0.00139427	0.00660851	0.00669144	0.00815309	0.00780582	5.18315e-06	4.14652e-05	0.00812199	0.009226	0	0.00134243	0	0.0070128	0.00372668	0.000295439	0.00375778	0.00840706	0	0.00682102	0	0.00357119	0	0.00675882	5.18315e-06	0.0012906	0.00101071	0.00534382	1.55494e-05	0.00576884	0.00463373	0.00114548	0.00117139	0.00333276	2.59157e-05	0.00468556	0	0	0.00469075	0.000476849
M248_D1	RB16	1	0.00647541	0	0	0	0.00843138	0.00878897	0.00256345	0	0.00172333	0.0072509	0.00742324	0.00795316	0.0071949	0	0	0.00816858	0.00928443	0	0.00182242	0	0.00624706	0.00432125	0.000211108	0.00330448	0.0082332	0	0.00719059	0	0.00374824	0	0.00640216	0	0.00146052	0.00137866	0.00484686	0	0.0053337	0.00460129	0.00131404	0.00142605	0.00322262	8.61664e-06	0.00434279	0	0	0.00427816	0.000818581
M248_D2	RB16	2	0.0067873	0	0	1.78144e-05	0.00856429	0.00914771	0.00222235	0	0.00161666	0.0072861	0.00748652	0.0080254	0.00720594	0	1.78144e-05	0.00825254	0.00958417	0	0.00154986	0	0.00646664	0.00464511	0.000195959	0.00336693	0.00830153	0	0.00730837	0	0.00356734	0	0.00681848	4.45361e-06	0.00128709	0.0011045	0.00455159	4.45361e-06	0.00533542	0.00442243	0.00149196	0.00162557	0.00337584	2.67217e-05	0.00440017	0	0	0.00473419	0.000761567
M248_D3	RB16	3	0.00684877	0	0	9.31806e-06	0.00929476	0.00962555	0.00299576	0	0.0013418	0.00611731	0.0063223	0.00704445	0.00749172	0	9.31806e-06	0.0070165	0.0090059	0	0.00182634	0	0.00700718	0.00304235	0.000274883	0.00351757	0.00725877	0	0.00594026	0	0.00398813	0	0.00712831	0	0.00213849	0.00150953	0.00527402	4.65903e-06	0.00574924	0.00476619	0.000931806	0.000969078	0.00266496	4.65903e-05	0.00360609	0	0	0.00445403	0.000423972
M248_D4	RB16	4	0.0069989	0	0	0	0.00915601	0.00975591	0.00226347	0	0.00164229	0.00715632	0.0073648	0.00810936	0.00755626	0	0	0.00824976	0.0101473	0	0.0015104	0	0.00691806	0.00469288	0.00011913	0.00323779	0.00839868	0	0.00761157	0	0.00284211	0	0.00704995	0	0.00125938	0.0010509	0.00373558	0	0.00476946	0.00412701	0.00146785	0.00151891	0.00325906	8.08383e-05	0.0042972	0	0	0.00531831	0.000821147
M249_D0	RB16	0	0.00715952	0	0	2.06029e-05	0.00863263	0.00931253	0.00210665	0	0.000916831	0.00605212	0.0059697	0.00759219	0.00812786	0	2.06029e-05	0.00789608	0.00924042	0	0.000927133	0	0.00740161	0.00347675	0.000376004	0.00428026	0.00790123	0	0.00615513	0	0.00446569	0	0.00825663	5.15074e-06	0.000849871	0.000612938	0.00617058	5.15074e-06	0.00619119	0.00539797	0.00168944	0.00142675	0.00376004	2.06029e-05	0.00531041	0	0	0.00476958	0.00021118
M249_D1	RB16	1	0.00632634	9.04409e-06	4.52204e-06	5.87866e-05	0.00868232	0.00909383	0.003179	0	0.000913453	0.005847	0.00558924	0.00623137	0.00727597	4.52204e-06	7.23527e-05	0.0064213	0.007796	0	0.00128878	0	0.00690516	0.0019897	0.000574299	0.00428237	0.00651626	0	0.0042869	0	0.00536766	0	0.00789096	9.04409e-06	0.00251426	0.00151941	0.00649818	2.71323e-05	0.00557116	0.00559377	0.0011486	0.000994849	0.00267253	9.04409e-06	0.00350458	0	0	0.00352267	0.000122095
M249_D2	RB16	2	0.00670196	4.0791e-06	4.0791e-06	2.85537e-05	0.00753818	0.00897402	0.0023414	0	0.00155006	0.00697119	0.00707724	0.00814189	0.00759121	4.0791e-06	3.26328e-05	0.00861098	0.00942273	0	0.00147663	0	0.00662038	0.00488676	0.000122373	0.00324697	0.0084315	0	0.00725264	0	0.00441359	0	0.00702829	4.0791e-06	0.000893323	0.000978984	0.00505401	1.22373e-05	0.00568627	0.00543336	0.00170099	0.00152966	0.00334078	4.0791e-06	0.00463794	0	0	0.00433609	0.000624103
M249_D3	RB16	3	0.00713391	6.31319e-05	4.37067e-05	0.00035451	0.00865393	0.00944551	0.00205907	0	0.000811002	0.0054682	0.00540021	0.00715819	0.00813916	4.37067e-05	0.000582756	0.0075904	0.00879962	0	0.000980973	0	0.00750299	0.00336542	0.000189396	0.00440952	0.00747871	0	0.00557989	0	0.00538564	0	0.009057	8.74134e-05	0.000869278	0.000611894	0.00617236	0.00022339	0.00639089	0.00588584	0.00141804	0.000951835	0.0029672	8.25571e-05	0.00486601	0	0	0.00411329	0.000281666
M249_D4	RB16	4	0.00770124	4.28561e-06	0	2.14281e-05	0.00564843	0.0100283	0.00140139	0	0.00142282	0.00803552	0.00818123	0.00930406	0.00825837	0	2.57137e-05	0.0097969	0.0104697	0	0.00100283	0	0.00719983	0.00597843	8.57122e-05	0.00284993	0.00968548	0	0.00851551	0	0.00354849	0	0.00734554	4.28561e-06	5.57129e-05	0.000677126	0.00399847	8.57122e-06	0.00553272	0.00467989	0.00151282	0.00138425	0.0036342	3.85705e-05	0.00495845	0	0	0.00478703	0.000587129
M250_D0	RB16	0	0.00655241	0	0	0	0.00854005	0.00881774	0.00265019	0	0.00109613	0.00598729	0.00608473	0.00717111	0.00739034	0	0	0.00734649	0.00863262	0	0.00190483	0	0.00652805	0.00277199	0.000311788	0.00415067	0.00746829	0	0.0055391	0	0.00478886	0	0.00731239	0	0.00181226	0.00157842	0.00632831	0	0.00543192	0.00545141	0.00104254	0.000847672	0.00330787	4.38451e-05	0.00453066	0	0	0.00398991	0.000263071
M250_D1	RB16	1	0.00640406	0	0	1.64629e-05	0.00862243	0.00892288	0.00307033	0	0.00122237	0.00612007	0.00635467	0.00712019	0.00705022	0	1.64629e-05	0.00704199	0.00840841	0	0.0020414	0	0.00649872	0.00293451	0.00031691	0.00357656	0.00735479	0	0.00571673	0	0.00486889	0	0.00706669	4.11572e-06	0.00207021	0.00176153	0.00570438	4.11572e-06	0.00545333	0.00530104	0.00100424	0.000880764	0.00233361	1.23472e-05	0.00350248	0	0	0.00380704	0.000358067
M250_D2	RB16	2	0.0070561	0	0	8.8756e-06	0.0085827	0.00954126	0.00204582	0	0.0016198	0.00760195	0.00786378	0.00843182	0.00743775	0	8.8756e-06	0.00865814	0.00998504	0	0.00175293	0	0.00665226	0.00514341	0.000159761	0.00331947	0.00877353	0	0.0076197	0	0.00313309	0	0.00666113	0	0.00118489	0.00120708	0.00390082	4.4378e-06	0.00481945	0.00414047	0.00107838	0.00117602	0.00339935	0.000110945	0.00453099	0	0	0.00500584	0.00074555
M250_D3	RB16	3	0.00647876	0	0	9.61955e-06	0.00893656	0.00926843	0.0032466	0	0.0010822	0.00574287	0.00574287	0.00644991	0.00733971	0	9.61955e-06	0.00651724	0.00807561	0	0.00171709	0	0.00704632	0.0020201	0.000553124	0.00405464	0.0066952	0	0.004627	0	0.00506469	0	0.00752249	0	0.0025588	0.00161127	0.00623347	4.80977e-06	0.00579578	0.00536771	0.00084171	0.000750325	0.00259728	0	0.00345823	0	0	0.00386225	0.000153913
M250_D4	RB16	4	0.0063732	0	0	0	0.00914752	0.00948463	0.00323899	0	0.001066	0.00554409	0.00578553	0.00624564	0.00704286	0	0	0.00629575	0.00825464	0	0.00170833	0	0.0069472	0.00199988	0.00025511	0.00363076	0.00647798	0	0.00459654	0	0.00481065	0	0.00743464	0	0.0028381	0.00182677	0.0057172	0	0.00576731	0.00519331	0.000911108	0.000988552	0.0024281	0	0.00311599	0	0	0.00396787	0.000241444
[truncated: 334 more columns]

## Sheet: MetaCyc LDA
Linear discriminant analysis of PICRUSt2 predicted MetaCyc pathways
Pathway	Day	Class	LDA	LEfSe p Value
1CMET2-PWY	1			-
1CMET2-PWY	2			-
1CMET2-PWY	3			-
1CMET2-PWY	4			-
1CMET2-PWY	0	RB16	2.43909	0.000925274
3-HYDROXYPHENYLACETATE-DEGRADATION-PWY	1			-
3-HYDROXYPHENYLACETATE-DEGRADATION-PWY	2			-
3-HYDROXYPHENYLACETATE-DEGRADATION-PWY	3			-
3-HYDROXYPHENYLACETATE-DEGRADATION-PWY	4			-
3-HYDROXYPHENYLACETATE-DEGRADATION-PWY	0			-
AEROBACTINSYN-PWY	1			-
AEROBACTINSYN-PWY	2			-
AEROBACTINSYN-PWY	3			-
AEROBACTINSYN-PWY	4			-
AEROBACTINSYN-PWY	0			-
ALL-CHORISMATE-PWY	1			-
ALL-CHORISMATE-PWY	2			-
ALL-CHORISMATE-PWY	3			-
ALL-CHORISMATE-PWY	4			-
ALL-CHORISMATE-PWY	0			-
ANAEROFRUCAT-PWY	1			-
ANAEROFRUCAT-PWY	2			-
ANAEROFRUCAT-PWY	3			-
ANAEROFRUCAT-PWY	4			-
ANAEROFRUCAT-PWY	0			-
ANAGLYCOLYSIS-PWY	1	RB16	2.23915	0.0055425
ANAGLYCOLYSIS-PWY	2			-
ANAGLYCOLYSIS-PWY	3			-
ANAGLYCOLYSIS-PWY	4			-
ANAGLYCOLYSIS-PWY	0	RB16	2.47873	0.000379654
ARG+POLYAMINE-SYN	1			-
ARG+POLYAMINE-SYN	2			-
ARG+POLYAMINE-SYN	3			-
ARG+POLYAMINE-SYN	4			-
ARG+POLYAMINE-SYN	0			-
ARGORNPROST-PWY	1			-
ARGORNPROST-PWY	2			-
ARGORNPROST-PWY	3			-
ARGORNPROST-PWY	4			-
ARGORNPROST-PWY	0			-
ARGSYN-PWY	1			-
ARGSYN-PWY	2			-
ARGSYN-PWY	3			-
ARGSYN-PWY	4			-
ARGSYN-PWY	0			-
ARGSYNBSUB-PWY	1			-
ARGSYNBSUB-PWY	2			-
ARGSYNBSUB-PWY	3			-
ARGSYNBSUB-PWY	4			-
ARGSYNBSUB-PWY	0			-
ARO-PWY	1			-
ARO-PWY	2			-
ARO-PWY	3			-
ARO-PWY	4			-
ARO-PWY	0			-
ASPASN-PWY	1	RB16	2.43964	0.0105411
ASPASN-PWY	2	RB16	2.35494	0.0177061
ASPASN-PWY	3			-
ASPASN-PWY	4			-
ASPASN-PWY	0			-
AST-PWY	1			-
AST-PWY	2			-
AST-PWY	3			-
AST-PWY	4			-
AST-PWY	0			-
BIOTIN-BIOSYNTHESIS-PWY	1			-
BIOTIN-BIOSYNTHESIS-PWY	2			-
BIOTIN-BIOSYNTHESIS-PWY	3			-
BIOTIN-BIOSYNTHESIS-PWY	4			-
BIOTIN-BIOSYNTHESIS-PWY	0			-
BRANCHED-CHAIN-AA-SYN-PWY	1			-
BRANCHED-CHAIN-AA-SYN-PWY	2			-
BRANCHED-CHAIN-AA-SYN-PWY	3			-
BRANCHED-CHAIN-AA-SYN-PWY	4			-
BRANCHED-CHAIN-AA-SYN-PWY	0			-
CALVIN-PWY	1			-
CALVIN-PWY	2	RB16	2.36034	0.0398326
CALVIN-PWY	3	RB16	2.61583	0.0278227
CALVIN-PWY	4	RB16	2.70497	0.0191099
CALVIN-PWY	0	RB16	2.58775	0.0189648
CENTFERM-PWY	1			-
CENTFERM-PWY	2			-
CENTFERM-PWY	3			-
CENTFERM-PWY	4			-
CENTFERM-PWY	0			-
COA-PWY	1			-
COA-PWY	2			-
COA-PWY	3			-
COA-PWY	4			-
COA-PWY	0			-
COBALSYN-PWY	1			-
COBALSYN-PWY	2			-
COBALSYN-PWY	3			-
COBALSYN-PWY	4			-
COBALSYN-PWY	0			-
CODH-PWY	1	RB16	2.01781	0.00495863
CODH-PWY	2			-
CODH-PWY	3			-
CODH-PWY	4			-
CODH-PWY	0	RB16	2.04003	0.00335943
COLANSYN-PWY	1			-
COLANSYN-PWY	2			-
COLANSYN-PWY	3			-
COLANSYN-PWY	4	RB07	2.55071	0.0126111
COLANSYN-PWY	0			-
COMPLETE-ARO-PWY	1			-
COMPLETE-ARO-PWY	2			-
COMPLETE-ARO-PWY	3			-
COMPLETE-ARO-PWY	4			-
COMPLETE-ARO-PWY	0			-
DAPLYSINESYN-PWY	1			-
DAPLYSINESYN-PWY	2			-
DAPLYSINESYN-PWY	3			-
DAPLYSINESYN-PWY	4			-
DAPLYSINESYN-PWY	0			-
DENOVOPURINE2-PWY	1			-
DENOVOPURINE2-PWY	2	RB07	2.59004	0.0177061
DENOVOPURINE2-PWY	3	RB07	2.88172	0.0114681
DENOVOPURINE2-PWY	4	RB07	2.89903	0.0101652
DENOVOPURINE2-PWY	0	RB07	2.57993	0.00133288
DTDPRHAMSYN-PWY	1			-
DTDPRHAMSYN-PWY	2			-
DTDPRHAMSYN-PWY	3			-
DTDPRHAMSYN-PWY	4	RB07	2.63637	0.0342937
DTDPRHAMSYN-PWY	0			-
ECASYN-PWY	1			-
ECASYN-PWY	2			-
ECASYN-PWY	3			-
ECASYN-PWY	4			-
ECASYN-PWY	0			-
ENTBACSYN-PWY	1			-
ENTBACSYN-PWY	2			-
ENTBACSYN-PWY	3			-
ENTBACSYN-PWY	4			-
ENTBACSYN-PWY	0			-
FAO-PWY	1			-
FAO-PWY	2			-
FAO-PWY	3			-
FAO-PWY	4			-
FAO-PWY	0			-
FASYN-ELONG-PWY	1			-
FASYN-ELONG-PWY	2			-
FASYN-ELONG-PWY	3			-
FASYN-ELONG-PWY	4			-
FASYN-ELONG-PWY	0			-
FASYN-INITIAL-PWY	1			-
FASYN-INITIAL-PWY	2			-
FASYN-INITIAL-PWY	3			-
FASYN-INITIAL-PWY	4			-
FASYN-INITIAL-PWY	0			-
FERMENTATION-PWY	1			-
FERMENTATION-PWY	2			-
FERMENTATION-PWY	3			-
FERMENTATION-PWY	4			-
FERMENTATION-PWY	0			-
FOLSYN-PWY	1			-
FOLSYN-PWY	2			-
FOLSYN-PWY	3			-
FOLSYN-PWY	4			-
FOLSYN-PWY	0			-
FUC-RHAMCAT-PWY	1			-
FUC-RHAMCAT-PWY	2	RB07	2.28725	0.0481068
FUC-RHAMCAT-PWY	3			-
FUC-RHAMCAT-PWY	4			-
FUC-RHAMCAT-PWY	0			-
FUCCAT-PWY	1			-
FUCCAT-PWY	2			-
FUCCAT-PWY	3			-
FUCCAT-PWY	4			-
FUCCAT-PWY	0			-
GALACT-GLUCUROCAT-PWY	1			-
GALACT-GLUCUROCAT-PWY	2			-
GALACT-GLUCUROCAT-PWY	3			-
GALACT-GLUCUROCAT-PWY	4	RB16	2.57856	0.0065017
GALACT-GLUCUROCAT-PWY	0			-
GALACTARDEG-PWY	1			-
GALACTARDEG-PWY	2			-
GALACTARDEG-PWY	3			-
GALACTARDEG-PWY	4			-
GALACTARDEG-PWY	0			-
GALACTUROCAT-PWY	1			-
GALACTUROCAT-PWY	2			-
GALACTUROCAT-PWY	3			-
GALACTUROCAT-PWY	4			-
GALACTUROCAT-PWY	0			-
GALLATE-DEGRADATION-I-PWY	2			-
GALLATE-DEGRADATION-II-PWY	2			-
GLCMANNANAUT-PWY	1			-
GLCMANNANAUT-PWY	2			-
GLCMANNANAUT-PWY	3	RB16	2.65341	0.0385979
GLCMANNANAUT-PWY	4	RB16	2.68918	0.0233422
GLCMANNANAUT-PWY	0			-
GLUCARDEG-PWY	1	RB16	2.07512	0.0279964
GLUCARDEG-PWY	2	RB16	2.11014	0.0017917
GLUCARDEG-PWY	3			-
GLUCARDEG-PWY	4	RB16	2.2118	0.0065017
GLUCARDEG-PWY	0	RB16	2.06501	0.0249153
GLUCARGALACTSUPER-PWY	1			-
GLUCARGALACTSUPER-PWY	2			-
GLUCARGALACTSUPER-PWY	3			-
GLUCARGALACTSUPER-PWY	4			-
GLUCARGALACTSUPER-PWY	0	RB07	2.53714	0.0384339
GLUCONEO-PWY	1	RB16	2.31903	0.000155386
GLUCONEO-PWY	2	RB16	2.20023	0.00718952
GLUCONEO-PWY	3	RB16	2.43415	0.0234855
GLUCONEO-PWY	4	RB16	2.38925	0.04125
GLUCONEO-PWY	0	RB16	2.38947	2.5605e-05
GLUCOSE1PMETAB-PWY	1			-
GLUCOSE1PMETAB-PWY	2			-
GLUCOSE1PMETAB-PWY	3			-
GLUCOSE1PMETAB-PWY	4			-
GLUCOSE1PMETAB-PWY	0	RB07	2.37216	0.00873516
GLUCUROCAT-PWY	1			-
GLUCUROCAT-PWY	2			-
GLUCUROCAT-PWY	3			-
GLUCUROCAT-PWY	4	RB16	2.62905	0.00249691
GLUCUROCAT-PWY	0	RB16	2.53064	3.46711e-05
GLUTORN-PWY	1			-
GLUTORN-PWY	2			-
GLUTORN-PWY	3			-
GLUTORN-PWY	4			-
GLUTORN-PWY	0			-
GLYCOCAT-PWY	1			-
GLYCOCAT-PWY	2			-
GLYCOCAT-PWY	3			-
GLYCOCAT-PWY	4			-
GLYCOCAT-PWY	0			-
GLYCOGENSYNTH-PWY	1			-
GLYCOGENSYNTH-PWY	2			-
GLYCOGENSYNTH-PWY	3			-
GLYCOGENSYNTH-PWY	4			-
GLYCOGENSYNTH-PWY	0			-
GLYCOL-GLYOXDEG-PWY	1			-
GLYCOL-GLYOXDEG-PWY	2			-
GLYCOL-GLYOXDEG-PWY	3			-
GLYCOL-GLYOXDEG-PWY	4			-
GLYCOL-GLYOXDEG-PWY	0			-
GLYCOLYSIS	1			-
GLYCOLYSIS	2			-
GLYCOLYSIS	3			-
GLYCOLYSIS	4			-
GLYCOLYSIS	0			-
GLYCOLYSIS-E-D	1			-
GLYCOLYSIS-E-D	2			-
GLYCOLYSIS-E-D	3			-
GLYCOLYSIS-E-D	4			-
GLYCOLYSIS-E-D	0			-
GLYCOLYSIS-TCA-GLYOX-BYPASS	1			-
GLYCOLYSIS-TCA-GLYOX-BYPASS	2			-
GLYCOLYSIS-TCA-GLYOX-BYPASS	3			-
GLYCOLYSIS-TCA-GLYOX-BYPASS	4			-
GLYCOLYSIS-TCA-GLYOX-BYPASS	0	RB07	2.73973	0.000332789
GLYOXYLATE-BYPASS	1			-
GLYOXYLATE-BYPASS	2			-
GLYOXYLATE-BYPASS	3			-
GLYOXYLATE-BYPASS	4			-
GLYOXYLATE-BYPASS	0			-
GOLPDLCAT-PWY	1			-
GOLPDLCAT-PWY	2			-
GOLPDLCAT-PWY	3			-
GOLPDLCAT-PWY	4			-
GOLPDLCAT-PWY	0			-
HEME-BIOSYNTHESIS-II	1			-
HEME-BIOSYNTHESIS-II	2			-
HEME-BIOSYNTHESIS-II	3			-
HEME-BIOSYNTHESIS-II	4			-
HEME-BIOSYNTHESIS-II	0			-
HEMESYN2-PWY	1			-
HEMESYN2-PWY	2			-
HEMESYN2-PWY	3			-
HEMESYN2-PWY	4			-
HEMESYN2-PWY	0			-
HEXITOLDEGSUPER-PWY	1	RB07	2.44966	0.0192103
HEXITOLDEGSUPER-PWY	2	RB07	2.41651	0.0242514
HEXITOLDEGSUPER-PWY	3			-
HEXITOLDEGSUPER-PWY	4			-
HEXITOLDEGSUPER-PWY	0			-
HISDEG-PWY	1			-
HISDEG-PWY	2			-
HISDEG-PWY	3			-
HISDEG-PWY	4			-
HISDEG-PWY	0			-
HISTSYN-PWY	1			-
HISTSYN-PWY	2			-
HISTSYN-PWY	3			-
HISTSYN-PWY	4			-
HISTSYN-PWY	0			-
HOMOSER-METSYN-PWY	1			-
HOMOSER-METSYN-PWY	2	RB07	2.36465	0.0361702
HOMOSER-METSYN-PWY	3			-
HOMOSER-METSYN-PWY	4			-
HOMOSER-METSYN-PWY	0			-
HSERMETANA-PWY	1			-
HSERMETANA-PWY	2			-
HSERMETANA-PWY	3			-
HSERMETANA-PWY	4			-
HSERMETANA-PWY	0			-
ILEUSYN-PWY	1			-
ILEUSYN-PWY	2			-
ILEUSYN-PWY	3			-
ILEUSYN-PWY	4			-
ILEUSYN-PWY	0			-
KDO-NAGLIPASYN-PWY	1			-
KDO-NAGLIPASYN-PWY	2			-
KDO-NAGLIPASYN-PWY	3			-
KDO-NAGLIPASYN-PWY	4			-
KDO-NAGLIPASYN-PWY	0			-
KETOGLUCONMET-PWY	2			-
LACTOSECAT-PWY	1	RB16	2.18355	0.0255253
LACTOSECAT-PWY	2			-
LACTOSECAT-PWY	3			-
LACTOSECAT-PWY	4			-
LACTOSECAT-PWY	0			-
LEU-DEG2-PWY	2			-
MET-SAM-PWY	1			-
MET-SAM-PWY	2	RB07	2.42364	0.0361702
MET-SAM-PWY	3			-
MET-SAM-PWY	4			-
MET-SAM-PWY	0			-
METH-ACETATE-PWY	1			-
METH-ACETATE-PWY	2			-
METH-ACETATE-PWY	3			-
METH-ACETATE-PWY	4			-
METH-ACETATE-PWY	0	RB16	2.29355	0.0189648
METHGLYUT-PWY	1			-
METHGLYUT-PWY	2			-
METHGLYUT-PWY	3			-
METHGLYUT-PWY	4			-
METHGLYUT-PWY	0			-
METHYLGALLATE-DEGRADATION-PWY	2			-
NAD-BIOSYNTHESIS-II	1			-
NAD-BIOSYNTHESIS-II	2			-
NAD-BIOSYNTHESIS-II	3			-
NAD-BIOSYNTHESIS-II	4			-
NAD-BIOSYNTHESIS-II	0			-
NAGLIPASYN-PWY	1			-
NAGLIPASYN-PWY	2			-
NAGLIPASYN-PWY	3			-
NAGLIPASYN-PWY	4			-
NAGLIPASYN-PWY	0			-
NONMEVIPP-PWY	1			-
NONMEVIPP-PWY	2			-
NONMEVIPP-PWY	3			-
NONMEVIPP-PWY	4			-
NONMEVIPP-PWY	0			-
NONOXIPENT-PWY	1			-
NONOXIPENT-PWY	2			-
NONOXIPENT-PWY	3	RB16	2.84456	0.0328335
NONOXIPENT-PWY	4	RB16	2.8634	0.0342937
NONOXIPENT-PWY	0	RB16	2.81482	0.00375221
OANTIGEN-PWY	1			-
OANTIGEN-PWY	2			-
OANTIGEN-PWY	3	RB16	2.45459	0.0452006
OANTIGEN-PWY	4			-
OANTIGEN-PWY	0			-
P105-PWY	1			-
P105-PWY	2			-
P105-PWY	3			-
P105-PWY	4			-
P105-PWY	0			-
P108-PWY	1			-
P108-PWY	2			-
P108-PWY	3			-
P108-PWY	4			-
P108-PWY	0			-
P122-PWY	1	RB16	2.70527	3.43511e-05
P122-PWY	2	RB16	2.7047	0.00077965
P122-PWY	3			-
P122-PWY	4	RB16	2.71813	0.0283655
P122-PWY	0	RB16	2.55688	0.0207931
P124-PWY	1	RB16	2.80303	0.00011604
P124-PWY	2	RB16	2.83721	0.000583917
P124-PWY	3			-
P124-PWY	4	RB16	2.84099	0.0233422
P124-PWY	0	RB16	2.67342	0.00711836
P125-PWY	1			-
P125-PWY	2			-
P125-PWY	3			-
P125-PWY	4			-
P125-PWY	0			-
P161-PWY	1			-
P161-PWY	2			-
P161-PWY	3			-
P161-PWY	4			-
P161-PWY	0			-
P162-PWY	1			-
P162-PWY	2			-
P162-PWY	3			-
P162-PWY	4			-
P162-PWY	0			-
P163-PWY	1			-
P163-PWY	2			-
P163-PWY	3			-
P163-PWY	4			-
P163-PWY	0			-
P164-PWY	1			-
P164-PWY	2			-
P164-PWY	3			-
P164-PWY	4	RB16	2.79021	0.00815097
P164-PWY	0			-
P221-PWY	1			-
P221-PWY	2			-
P221-PWY	3			-
P221-PWY	4			-
P221-PWY	0			-
P23-PWY	1			-
P23-PWY	2			-
P23-PWY	3			-
P23-PWY	4			-
P23-PWY	0			-
P261-PWY	1			-
P341-PWY	1	RB07	2.16169	0.0335622
P341-PWY	2			-
P341-PWY	3			-
P341-PWY	4			-
P341-PWY	0			-
P381-PWY	2			-
P4-PWY	1			-
P4-PWY	2			-
P4-PWY	3			-
P4-PWY	4			-
P4-PWY	0	RB07	2.39862	0.0492193
P42-PWY	1			-
P42-PWY	2			-
P42-PWY	3			-
P42-PWY	4			-
P42-PWY	0			-
P441-PWY	1			-
P441-PWY	2			-
P441-PWY	3			-
P441-PWY	4			-
P441-PWY	0	RB16	2.49996	0.00519374
P461-PWY	1			-
P461-PWY	2			-
P461-PWY	3			-
P461-PWY	4			-
P461-PWY	0	RB07	2.04	0.0249153
P562-PWY	1			-
P562-PWY	2			-
P562-PWY	3			-
P562-PWY	4	RB16	2.1014	0.00815097
P562-PWY	0			-
PANTO-PWY	1			-
PANTO-PWY	2			-
PANTO-PWY	3			-
PANTO-PWY	4			-
PANTO-PWY	0	RB07	2.2994	0.0157253
PANTOSYN-PWY	1			-
PANTOSYN-PWY	2			-
PANTOSYN-PWY	3			-
PANTOSYN-PWY	4			-
PANTOSYN-PWY	0	RB07	2.19435	0.0492193
PENTOSE-P-PWY	1			-
PENTOSE-P-PWY	2			-
PENTOSE-P-PWY	3			-
PENTOSE-P-PWY	4			-
PENTOSE-P-PWY	0			-
PEPTIDOGLYCANSYN-PWY	1	RB16	2.31468	0.00104548
PEPTIDOGLYCANSYN-PWY	2	RB16	2.37377	0.0056576
PEPTIDOGLYCANSYN-PWY	3	RB16	2.55005	0.00949305
PEPTIDOGLYCANSYN-PWY	4	RB16	2.52479	0.0191099
PEPTIDOGLYCANSYN-PWY	0	RB16	2.49556	2.19665e-05
PHOSLIPSYN-PWY	1			-
PHOSLIPSYN-PWY	2			-
PHOSLIPSYN-PWY	3			-
PHOSLIPSYN-PWY	4	RB16	2.56035	0.0342937
PHOSLIPSYN-PWY	0			-
POLYAMINSYN3-PWY	1	RB16	2.29449	0.0306711
POLYAMINSYN3-PWY	2			-
POLYAMINSYN3-PWY	3			-
POLYAMINSYN3-PWY	4			-
POLYAMINSYN3-PWY	0	RB07	2.71424	0.000291381
POLYAMSYN-PWY	1			-
POLYAMSYN-PWY	2			-
POLYAMSYN-PWY	3			-
POLYAMSYN-PWY	4			-
POLYAMSYN-PWY	0			-
POLYISOPRENSYN-PWY	1			-
POLYISOPRENSYN-PWY	2			-
POLYISOPRENSYN-PWY	3			-
POLYISOPRENSYN-PWY	4			-
POLYISOPRENSYN-PWY	0			-
PPGPPMET-PWY	2			-
PROTOCATECHUATE-ORTHO-CLEAVAGE-PWY	2			-
PROTOCATECHUATE-ORTHO-CLEAVAGE-PWY	0			-
PRPP-PWY	1			-
PRPP-PWY	2			-
PRPP-PWY	3			-
PRPP-PWY	4			-
PRPP-PWY	0	RB16	2.51024	0.0011815
PWY-1269	1			-
PWY-1269	2			-
PWY-1269	3			-
PWY-1269	4			-
PWY-1269	0			-
PWY-1861	1			-
PWY-1861	2			-
PWY-1861	3			-
PWY-1861	4			-
PWY-1861	0			-
PWY-2941	1			-
PWY-2941	2			-
PWY-2941	3			-
PWY-2941	4			-
PWY-2941	0			-
PWY-2942	1			-
PWY-2942	2			-
PWY-2942	3			-
PWY-2942	4			-
PWY-2942	0			-
PWY-3001	1			-
PWY-3001	2			-
PWY-3001	3			-
PWY-3001	4			-
PWY-3001	0	RB07	2.65625	0.0117776
PWY-3661	2			-
PWY-3781	1			-
PWY-3781	2			-
PWY-3781	3			-
PWY-3781	4			-
PWY-3781	0			-
PWY-4361	1			-
PWY-4361	2			-
PWY-4361	3			-
PWY-4361	4			-
PWY-4361	0			-
PWY-4722	0			-
PWY-4984	1			-
PWY-4984	2			-
PWY-4984	3			-
PWY-4984	4			-
PWY-4984	0			-
PWY-5005	1			-
PWY-5005	2			-
PWY-5005	3			-
PWY-5005	4			-
PWY-5005	0			-
PWY-5022	1			-
PWY-5022	2			-
PWY-5022	3			-
PWY-5022	4			-
PWY-5022	0			-
PWY-5028	0			-
PWY-5097	1			-
PWY-5097	2			-
PWY-5097	3			-
PWY-5097	4			-
PWY-5097	0			-
PWY-5100	1	RB16	2.53869	0.0232452
PWY-5100	2	RB16	2.66587	0.00500796
PWY-5100	3	RB16	2.73766	0.0197477
PWY-5100	4	RB16	2.78391	0.0101652
PWY-5100	0	RB16	2.71897	0.00104615
PWY-5101	1			-
PWY-5101	2			-
PWY-5101	3			-
PWY-5101	4			-
PWY-5101	0			-
PWY-5103	1			-
PWY-5103	2			-
PWY-5103	3			-
PWY-5103	4			-
PWY-5103	0			-
PWY-5104	1			-
PWY-5104	2			-
PWY-5104	3			-
PWY-5104	4			-
PWY-5104	0			-
PWY-5121	1			-
PWY-5121	2			-
PWY-5121	3			-
PWY-5121	4			-
PWY-5121	0	RB07	2.74581	0.000925274
PWY-5154	1			-
PWY-5154	2			-
PWY-5154	3			-
PWY-5154	4			-
PWY-5154	0			-
PWY-5177	1			-
PWY-5177	2	RB16	2.1847	0.00442653
PWY-5177	3	RB16	2.36011	0.0452006
PWY-5177	4	RB16	2.39071	0.0031971
PWY-5177	0			-
PWY-5181	2			-
PWY-5188	1			-
PWY-5188	2			-
PWY-5188	3			-
PWY-5188	4			-
PWY-5188	0			-
PWY-5189	1	RB07	2.33455	0.0211441
PWY-5189	2			-
PWY-5189	3			-
PWY-5189	4			-
PWY-5189	0	RB07	2.19792	0.0492193
PWY-5265	1			-
PWY-5265	2			-
PWY-5265	3			-
PWY-5265	4			-
PWY-5265	0			-
PWY-5304	1			-
PWY-5304	2			-
PWY-5304	3			-
PWY-5304	4			-
PWY-5304	0			-
PWY-5345	1			-
PWY-5345	2	RB07	2.5171	0.0242514
PWY-5345	3	RB07	2.76243	0.00782723
PWY-5345	4	RB07	2.80153	0.00515896
PWY-5345	0			-
PWY-5347	1			-
PWY-5347	2	RB07	2.45368	0.0177061
PWY-5347	3			-
PWY-5347	4			-
PWY-5347	0	RB16	2.55751	0.0106725
PWY-5384	1	RB07	2.36619	0.00313891
PWY-5384	2	RB07	2.37787	0.0101889
PWY-5384	3			-
PWY-5384	4	RB07	2.48017	0.0493662
PWY-5384	0			-
PWY-5484	1			-
PWY-5484	2			-
PWY-5484	3			-
PWY-5484	4			-
PWY-5484	0			-
PWY-5505	1			-
PWY-5505	2			-
PWY-5505	3			-
PWY-5505	4			-
PWY-5505	0			-
PWY-5507	2			-
PWY-5507	0			-
PWY-5509	1			-
PWY-5509	2			-
PWY-5509	3			-
PWY-5509	4			-
PWY-5509	0			-
PWY-5659	1			-
PWY-5659	2			-
PWY-5659	3			-
PWY-5659	4			-
PWY-5659	0			-
PWY-5667	1			-
PWY-5667	2	RB16	2.40538	0.0361702
PWY-5667	3	RB16	2.61829	0.0328335
PWY-5667	4	RB16	2.62283	0.0283655
PWY-5667	0	RB16	2.58288	0.000925274
PWY-5676	1			-
PWY-5676	2	RB16	2.76571	0.00266312
PWY-5676	3			-
PWY-5676	4	RB16	2.83039	0.0155644
PWY-5676	0			-
PWY-5677	1			-
PWY-5677	2			-
PWY-5677	3			-
PWY-5677	4	RB16	2.23005	0.00407199
PWY-5677	0			-
PWY-5686	1			-
PWY-5686	2			-
PWY-5686	3	RB16	2.49942	0.0137996
PWY-5686	4	RB16	2.48523	0.0283655
PWY-5686	0	RB16	2.47546	0.000432631
PWY-5695	1			-
PWY-5695	2			-
PWY-5695	3			-
PWY-5695	4			-
PWY-5695	0			-
PWY-5705	1			-
PWY-5705	2			-
PWY-5705	3			-
PWY-5705	4			-
PWY-5705	0			-
PWY-5747	2			-
PWY-5837	1			-
PWY-5837	2	RB07	2.34973	0.0177061
PWY-5837	3			-
PWY-5837	4	RB07	2.57778	0.00815097
PWY-5837	0	RB07	2.50164	0.0249153
PWY-5838	1			-
PWY-5838	2			-
PWY-5838	3			-
PWY-5838	4	RB07	2.66597	0.0155644
PWY-5838	0			-
PWY-5840	1			-
PWY-5840	2			-
PWY-5840	3			-
PWY-5840	4	RB07	2.65453	0.0191099
PWY-5840	0			-
PWY-5845	1			-
PWY-5845	2			-
PWY-5845	3	RB16	2.306	0.0197477
PWY-5845	4			-
PWY-5845	0	RB16	2.60797	0.0057755
PWY-5850	1			-
PWY-5850	2			-
PWY-5850	3	RB16	2.306	0.0197477
PWY-5850	4			-
PWY-5850	0			-
PWY-5855	1			-
PWY-5855	2			-
PWY-5855	3			-
PWY-5855	4			-
PWY-5855	0			-
PWY-5856	1			-
PWY-5856	2			-
PWY-5856	3			-
PWY-5856	4			-
PWY-5856	0			-
PWY-5857	1			-
PWY-5857	2			-
PWY-5857	3			-
PWY-5857	4			-
PWY-5857	0			-
PWY-5860	1			-
PWY-5860	2			-
PWY-5860	3	RB16	2.32514	0.0197477
PWY-5860	4			-
PWY-5860	0			-
PWY-5861	1			-
PWY-5861	2	RB07	2.32941	0.0481068
PWY-5861	3			-
PWY-5861	4	RB07	2.65062	0.0126111
PWY-5861	0			-
PWY-5862	1			-
PWY-5862	2			-
PWY-5862	3	RB16	2.32514	0.0197477
PWY-5862	4			-
PWY-5862	0			-
PWY-5863	1			-
PWY-5863	2	RB07	2.38068	0.0177061
PWY-5863	3			-
PWY-5863	4	RB07	2.60953	0.00815097
PWY-5863	0			-
PWY-5896	1			-
PWY-5896	2			-
PWY-5896	3	RB16	2.306	0.0197477
PWY-5896	4			-
PWY-5896	0			-
PWY-5897	1			-
PWY-5897	2			-
PWY-5897	3			-
PWY-5897	4	RB07	2.66695	0.0191099
PWY-5897	0			-
PWY-5898	1			-
PWY-5898	2			-
PWY-5898	3			-
PWY-5898	4	RB07	2.66695	0.0191099
PWY-5898	0			-
PWY-5899	1			-
PWY-5899	2			-
PWY-5899	3			-
PWY-5899	4	RB07	2.66695	0.0191099
PWY-5899	0			-
PWY-5910	1	RB16	2.32795	0.00689978
PWY-5910	2			-
PWY-5910	3			-
PWY-5910	4			-
PWY-5910	0			-
PWY-5913	1			-
PWY-5913	2			-
PWY-5913	3	RB07	3.00647	0.0278227
PWY-5913	4	RB07	3.03988	0.0191099
PWY-5913	0	RB07	2.89803	0.000254839
PWY-5918	1			-
PWY-5918	2			-
PWY-5918	3			-
PWY-5918	4			-
PWY-5918	0			-
PWY-5920	1			-
PWY-5920	2			-
PWY-5920	3			-
PWY-5920	4			-
PWY-5920	0	RB07	2.43339	0.0106725
PWY-5971	1			-
PWY-5971	2			-
PWY-5971	3			-
PWY-5971	4			-
PWY-5971	0			-
PWY-5973	1			-
PWY-5973	2			-
PWY-5973	3			-
PWY-5973	4			-
PWY-5973	0			-
PWY-5989	1			-
PWY-5989	2			-
PWY-5989	3			-
PWY-5989	4			-
PWY-5989	0			-
PWY-6071	1			-
PWY-6071	2			-
PWY-6071	3			-
PWY-6071	4			-
PWY-6071	0	RB07	2.53472	0.0249153
PWY-6121	1			-
PWY-6121	2			-
PWY-6121	3			-
PWY-6121	4			-
PWY-6121	0			-
PWY-6122	1			-
PWY-6122	2			-
PWY-6122	3			-
PWY-6122	4			-
PWY-6122	0			-
PWY-6123	1			-
PWY-6123	2			-
PWY-6123	3			-
PWY-6123	4			-
PWY-6123	0			-
PWY-6125	1			-
PWY-6125	2	RB07	2.63123	0.00908393
PWY-6125	3	RB07	2.87681	0.0137996
PWY-6125	4	RB07	2.9153	0.00815097
PWY-6125	0			-
PWY-6126	1	RB16	2.23043	0.00152477
PWY-6126	2			-
PWY-6126	3			-
PWY-6126	4			-
PWY-6126	0	RB16	2.58668	0.00335943
PWY-6147	1			-
PWY-6147	2			-
PWY-6147	3			-
PWY-6147	4			-
PWY-6147	0			-
PWY-6151	1			-
PWY-6151	2			-
PWY-6151	3			-
PWY-6151	4			-
PWY-6151	0			-
PWY-6163	1			-
PWY-6163	2			-
PWY-6163	3			-
PWY-6163	4			-
PWY-6163	0	RB16	2.42768	0.0227733
PWY-621	1			-
PWY-621	2			-
PWY-621	3			-
PWY-621	4			-
PWY-621	0			-
PWY-6263	1			-
PWY-6263	2	RB16	2.49482	0.0299425
PWY-6263	3			-
PWY-6263	4			-
PWY-6263	0			-
PWY-6269	1			-
PWY-6269	2			-
PWY-6269	3			-
PWY-6269	4			-
PWY-6269	0			-
PWY-6277	1			-
PWY-6277	2			-
PWY-6277	3			-
PWY-6277	4			-
PWY-6277	0			-
PWY-6282	1			-
PWY-6282	2			-
PWY-6282	3			-
PWY-6282	4			-
PWY-6282	0			-
PWY-6317	1			-
PWY-6317	2			-
PWY-6317	3	RB16	2.71887	0.0278227
PWY-6317	4			-
PWY-6317	0			-
PWY-6353	1	RB16	2.49812	0.0366834
PWY-6353	2	RB16	2.60172	0.0127638
PWY-6353	3			-
PWY-6353	4	RB16	2.77973	0.00193973
PWY-6353	0	RB16	2.57721	0.00966062
PWY-6383	0			-
PWY-6385	1	RB16	2.34087	0.00104548
PWY-6385	2	RB16	2.43711	0.00442653
PWY-6385	3	RB16	2.5886	0.0137996
PWY-6385	4	RB16	2.5902	0.0155644
PWY-6385	0	RB16	2.52365	1.37753e-05
PWY-6386	1	RB16	2.34913	0.00279143
PWY-6386	2	RB16	2.46267	0.0017917
PWY-6386	3	RB16	2.60983	0.0114681
PWY-6386	4	RB16	2.62498	0.00815097
PWY-6386	0	RB16	2.54799	3.46711e-05
PWY-6387	1	RB16	2.34596	0.00134617
PWY-6387	2	RB16	2.40957	0.00638231
PWY-6387	3	RB16	2.56961	0.00949305
PWY-6387	4	RB16	2.55651	0.0126111
PWY-6387	0	RB16	2.52199	2.98121e-05
PWY-6396	1			-
PWY-6396	2			-
PWY-6396	3			-
PWY-6396	4			-
PWY-6396	0	RB16	2.49857	5.41659e-05
PWY-6397	0			-
PWY-6467	1			-
PWY-6467	2			-
PWY-6467	3			-
PWY-6467	4			-
PWY-6467	0			-
PWY-6470	1			-
PWY-6470	2			-
PWY-6470	3			-
PWY-6470	4			-
PWY-6470	0			-
PWY-6471	1	RB16	2.65161	0.00279143
PWY-6471	2	RB16	2.70839	0.0218681
PWY-6471	3			-
PWY-6471	4			-
PWY-6471	0			-
PWY-6478	1			-
PWY-6478	2			-
PWY-6478	3			-
PWY-6478	4	RB16	2.35601	0.0283655
PWY-6478	0			-
PWY-6507	1			-
PWY-6507	2			-
PWY-6507	3			-
PWY-6507	4			-
PWY-6507	0			-
PWY-6519	1			-
PWY-6519	2			-
PWY-6519	3			-
PWY-6519	4			-
PWY-6519	0			-
PWY-6545	1	RB07	2.45532	0.000207049
PWY-6545	2	RB07	2.3736	0.0218681
PWY-6545	3			-
PWY-6545	4	RB07	2.3548	0.0493662
PWY-6545	0	RB07	2.47352	1.1764e-05
PWY-6562	1			-
PWY-6562	2			-
PWY-6562	3			-
PWY-6562	4			-
PWY-6562	0			-
PWY-6588	1			-
PWY-6588	2	RB16	2.79212	0.00500796
PWY-6588	3			-
PWY-6588	4	RB16	2.81288	0.0342937
PWY-6588	0			-
PWY-6590	1			-
PWY-6590	2			-
PWY-6590	3			-
PWY-6590	4			-
PWY-6590	0			-
PWY-6608	1	RB16	2.66594	0.0436718
PWY-6608	2	RB16	2.74837	0.00303042
PWY-6608	3			-
PWY-6608	4	RB16	2.81022	0.00249691
PWY-6608	0	RB16	2.6325	0.0249153
PWY-6609	1			-
PWY-6609	2	RB16	2.43476	0.0361702
PWY-6609	3			-
PWY-6609	4	RB16	2.63415	0.0155644
PWY-6609	0	RB16	2.49726	0.00641538
PWY-6612	1			-
PWY-6612	2			-
PWY-6612	3			-
PWY-6612	4	RB07	2.6532	0.0493662
PWY-6612	0			-
PWY-6628	1			-
PWY-6628	2			-
PWY-6628	3			-
PWY-6628	4			-
PWY-6628	0			-
PWY-6630	1			-
PWY-6630	2			-
PWY-6630	3			-
PWY-6630	4			-
PWY-6630	0			-
PWY-6700	1			-
PWY-6700	2			-
PWY-6700	3			-
PWY-6700	4	RB07	2.63927	0.0342937
PWY-6700	0	RB07	2.40808	0.0297272
PWY-6703	1			-
PWY-6703	2	RB07	2.58162	0.0242514
PWY-6703	3			-
PWY-6703	4	RB07	2.67657	0.0101652
PWY-6703	0	RB07	2.6382	0.0023951
PWY-6708	1			-
PWY-6708	2			-
PWY-6708	3			-
PWY-6708	4			-
PWY-6708	0			-
PWY-6737	1			-
PWY-6737	2			-
PWY-6737	3			-
PWY-6737	4			-
PWY-6737	0			-
PWY-6749	1			-
PWY-6749	2			-
PWY-6749	3			-
PWY-6749	4	RB07	2.56533	0.0493662
PWY-6749	0	RB07	2.4651	0.0272297
PWY-6876	1			-
PWY-6876	2			-
PWY-6876	3			-
PWY-6876	4			-
PWY-6876	0	RB07	1.87868	0.0272297
PWY-6891	1			-
PWY-6891	2			-
PWY-6891	3			-
PWY-6891	4			-
PWY-6891	0			-
PWY-6892	1	RB07	2.59113	0.0211441
PWY-6892	2	RB07	2.71107	0.00638231
PWY-6892	3	RB07	2.69284	0.0452006
PWY-6892	4	RB07	2.68295	0.0191099
PWY-6892	0	RB07	2.6407	0.00466545
PWY-6895	1			-
PWY-6895	2			-
PWY-6895	3			-
PWY-6895	4			-
PWY-6895	0	RB07	2.55198	0.000222628
PWY-6897	1			-
PWY-6897	2			-
PWY-6897	3			-
PWY-6897	4			-
PWY-6897	0			-
PWY-6901	1			-
PWY-6901	2			-
PWY-6901	3			-
PWY-6901	4	RB07	2.84043	0.00815097
PWY-6901	0			-
PWY-6906	1			-
PWY-6906	2			-
PWY-6906	3			-
PWY-6906	4			-
PWY-6906	0			-
PWY-6969	1			-
PWY-6969	2			-
PWY-6969	3			-
PWY-6969	4	RB07	2.74889	0.0342937
PWY-6969	0	RB07	2.46063	0.0249153
PWY-7003	1			-
PWY-7003	2			-
PWY-7003	3			-
PWY-7003	4			-
PWY-7003	0			-
PWY-7007	0			-
PWY-7013	1			-
PWY-7013	2	RB16	2.42433	0.0196912
PWY-7013	3	RB16	2.59396	0.0385979
PWY-7013	4	RB16	2.6277	0.0155644
PWY-7013	0	RB16	2.21628	0.0384339
PWY-7090	1	RB16	2.32029	0.00418353
PWY-7090	2	RB16	2.17048	0.000434757
PWY-7090	3			-
PWY-7090	4	RB16	2.56503	0.0281279
PWY-7090	0	RB16	2.34185	0.000111378
PWY-7094	2			-
PWY-7094	0			-
PWY-7111	1			-
PWY-7111	2			-
PWY-7111	3			-
PWY-7111	4			-
PWY-7111	0			-
PWY-7184	1			-
PWY-7184	2	RB07	2.53816	0.00908393
PWY-7184	3	RB07	2.77793	0.0114681
PWY-7184	4	RB07	2.82913	0.00515896
PWY-7184	0	RB07	2.65141	0.000492448
PWY-7187	1			-
PWY-7187	2			-
PWY-7187	3	RB07	2.53135	0.0452006
PWY-7187	4	RB07	2.66121	0.0126111
PWY-7187	0	RB07	2.32015	0.0272297
PWY-7196	1			-
PWY-7196	2	RB07	2.68614	0.0196912
PWY-7196	3	RB07	2.92337	0.0165402
PWY-7196	4	RB07	2.96817	0.0101652
PWY-7196	0			-
PWY-7197	1			-
PWY-7197	2	RB07	2.54352	0.0127638
PWY-7197	3	RB07	2.76816	0.00949305
PWY-7197	4	RB07	2.83706	0.00815097
PWY-7197	0	RB07	2.63258	0.000379654
PWY-7198	1			-
PWY-7198	2			-
PWY-7198	3			-
PWY-7198	4	RB16	2.28759	0.0283655
PWY-7198	0			-
PWY-7199	1	RB16	2.39154	0.00172496
PWY-7199	2	RB16	2.42608	0.00204773
PWY-7199	3			-
PWY-7199	4	RB16	2.45435	0.04125
PWY-7199	0	RB16	2.28179	0.0384339
PWY-7200	1			-
PWY-7200	2	RB07	2.37868	0.0361702
PWY-7200	3	RB07	2.71316	0.0234855
PWY-7200	4	RB07	2.7449	0.0101652
PWY-7200	0			-
PWY-7208	1	RB16	2.34651	0.00618771
PWY-7208	2			-
PWY-7208	3	RB16	2.55401	0.00949305
PWY-7208	4	RB16	2.5035	0.0493662
PWY-7208	0	RB07	2.70735	0.000817449
PWY-7210	1			-
PWY-7210	2			-
PWY-7210	3			-
PWY-7210	4			-
PWY-7210	0			-
PWY-7211	1			-
PWY-7211	2			-
PWY-7211	3			-
PWY-7211	4			-
PWY-7211	0	RB16	2.48529	0.000635892
PWY-7219	1			-
PWY-7219	2			-
PWY-7219	3	RB16	2.46927	0.0328335
PWY-7219	4	RB16	2.46212	0.0493662
PWY-7219	0	RB16	2.56034	0.000559906
PWY-7220	1			-
PWY-7220	2			-
PWY-7220	3			-
PWY-7220	4			-
PWY-7220	0			-
PWY-7221	1			-
PWY-7221	2			-
PWY-7221	3	RB16	2.40665	0.0328335
PWY-7221	4			-
PWY-7221	0	RB16	2.39607	0.00268402
PWY-7222	1			-
PWY-7222	2			-
PWY-7222	3			-
PWY-7222	4			-
PWY-7222	0			-
PWY-7228	1			-
PWY-7228	2	RB07	2.63494	0.00718952
PWY-7228	3	RB07	2.86482	0.0137996
PWY-7228	4	RB07	2.9136	0.00815097
PWY-7228	0			-
PWY-7229	1	RB16	2.29051	0.00247943
PWY-7229	2			-
PWY-7229	3	RB16	2.48553	0.0197477
PWY-7229	4	RB16	2.44754	0.0126111
PWY-7229	0			-
PWY-7234	1			-
PWY-7234	2			-
PWY-7234	3			-
PWY-7234	4			-
PWY-7234	0			-
PWY-7237	1			-
PWY-7237	2			-
PWY-7237	3			-
PWY-7237	4	RB16	2.07709	0.0191099
PWY-7237	0			-
PWY-7242	1			-
PWY-7242	2			-
PWY-7242	3			-
PWY-7242	4			-
PWY-7242	0			-
PWY-7254	1			-
PWY-7254	2			-
PWY-7254	3			-
PWY-7254	4			-
PWY-7254	0			-
PWY-7315	1			-
PWY-7315	2			-
PWY-7315	3			-
PWY-7315	4			-
PWY-7315	0			-
PWY-7323	1			-
PWY-7323	2			-
PWY-7323	3			-
PWY-7323	4			-
PWY-7323	0			-
PWY-7328	1			-
PWY-7328	2	RB07	2.38849	0.0268567
PWY-7328	3			-
PWY-7328	4	RB07	2.65897	0.0155644
PWY-7328	0			-
PWY-7332	1	RB16	2.30747	0.00118706
PWY-7332	2	RB16	2.38134	6.54147e-05
PWY-7332	3	RB16	2.41317	0.0196091
PWY-7332	4	RB16	2.3539	0.00115205
PWY-7332	0			-
PWY-7371	1			-
PWY-7371	2	RB16	2.2394	0.0299425
PWY-7371	3			-
PWY-7371	4			-
PWY-7371	0			-
PWY-7374	1			-
PWY-7374	2	RB16	2.2577	0.0299425
PWY-7374	3			-
PWY-7374	4			-
PWY-7374	0			-
PWY-7376	2			-
PWY-7377	1	RB07	2.20559	0.0436718
PWY-7377	2			-
PWY-7377	3			-
PWY-7377	4			-
PWY-7377	0			-
PWY-7391	0			-
PWY-7392	1			-
PWY-7392	2			-
PWY-7392	3			-
PWY-7392	4			-
PWY-7392	0			-
PWY-7400	1			-
PWY-7400	2			-
PWY-7400	3			-
PWY-7400	4			-
PWY-7400	0			-
PWY-7431	1			-
PWY-7431	2			-
PWY-7431	3			-
PWY-7431	4			-
PWY-7431	0			-
PWY-7446	1			-
PWY-7446	2			-
PWY-7446	3			-
PWY-7446	4			-
PWY-7446	0			-
PWY-7456	1			-
PWY-7456	2			-
PWY-7456	3			-
PWY-7456	4	RB07	2.73713	0.0342937
PWY-7456	0	RB07	2.536	0.00873516
PWY-7527	1			-
PWY-7527	2			-
PWY-7527	3			-
PWY-7527	4			-
PWY-7527	0			-
PWY-7539	1	RB07	2.29994	0.0279964
PWY-7539	2	RB07	2.30566	0.043805
PWY-7539	3			-
PWY-7539	4			-
PWY-7539	0			-
PWY-7560	1			-
PWY-7560	2			-
PWY-7560	3			-
PWY-7560	4			-
PWY-7560	0			-
PWY-7663	1			-
PWY-7663	2			-
PWY-7663	3			-
PWY-7663	4			-
PWY-7663	0			-
PWY-7664	1			-
PWY-7664	2			-
PWY-7664	3			-
PWY-7664	4			-
PWY-7664	0			-
PWY-841	1			-
PWY-841	2	RB07	2.6011	0.0158985
PWY-841	3	RB07	2.88238	0.0114681
PWY-841	4	RB07	2.90796	0.00815097
PWY-841	0	RB07	2.67055	0.0011815
PWY-922	1	RB16	2.21589	0.00768462
PWY-922	2			-
PWY-922	3			-
PWY-922	4			-
PWY-922	0			-
PWY0-1061	1			-
PWY0-1061	2			-
PWY0-1061	3			-
PWY0-1061	4			-
PWY0-1061	0			-
PWY0-1241	1			-
PWY0-1241	2			-
PWY0-1241	3			-
PWY0-1241	4	RB07	2.45373	0.0493662
PWY0-1241	0	RB07	2.22951	0.0149881
PWY0-1261	1			-
PWY0-1261	2			-
PWY0-1261	3			-
PWY0-1261	4			-
PWY0-1261	0			-
PWY0-1296	1			-
PWY0-1296	2			-
PWY0-1296	3			-
PWY0-1296	4			-
PWY0-1296	0			-
PWY0-1297	1			-
PWY0-1297	2			-
PWY0-1297	3			-
PWY0-1297	4			-
PWY0-1297	0	RB07	2.70901	0.000222628
PWY0-1298	1			-
PWY0-1298	2			-
PWY0-1298	3			-
PWY0-1298	4			-
PWY0-1298	0	RB07	2.51895	0.00466545
PWY0-1319	1			-
PWY0-1319	2	RB16	2.40538	0.0361702
PWY0-1319	3	RB16	2.61829	0.0328335
PWY0-1319	4	RB16	2.62283	0.0283655
PWY0-1319	0	RB16	2.58288	0.000925274
PWY0-1338	0			-
PWY0-1415	1			-
PWY0-1415	2			-
PWY0-1415	3			-
PWY0-1415	4			-
PWY0-1415	0	RB16	2.52638	0.00966062
PWY0-1479	1	RB16	2.04092	0.0400485
PWY0-1479	2			-
PWY0-1479	3			-
PWY0-1479	4			-
PWY0-1479	0	RB16	1.93981	0.0492193
PWY0-1533	1			-
PWY0-1533	2			-
PWY0-1533	3			-
PWY0-1533	4			-
PWY0-1533	0			-
PWY0-1586	1			-
PWY0-1586	2			-
PWY0-1586	3			-
PWY0-1586	4			-
PWY0-1586	0			-
PWY0-162	1			-
PWY0-162	2	RB07	2.59303	0.0177061
PWY0-162	3	RB07	2.83611	0.0278227
PWY0-162	4	RB07	2.93027	0.0126111
PWY0-162	0	RB07	2.67475	0.000379654
PWY0-166	1			-
PWY0-166	2			-
PWY0-166	3	RB07	2.71698	0.0197477
PWY0-166	4	RB07	2.73648	0.0065017
PWY0-166	0	RB07	2.80808	0.000254839
PWY0-321	1			-
PWY0-321	2			-
PWY0-321	3			-
PWY0-321	4			-
PWY0-321	0			-
PWY0-41	1			-
PWY0-41	2			-
PWY0-41	3			-
PWY0-41	4			-
PWY0-41	0			-
PWY0-42	2			-
PWY0-781	1			-
PWY0-781	2			-
PWY0-781	3			-
PWY0-781	4			-
PWY0-781	0			-
PWY0-845	1			-
PWY0-845	2			-
PWY0-845	3			-
PWY0-845	4	RB07	2.83784	0.04125
PWY0-845	0			-
PWY0-862	1			-
PWY0-862	2			-
PWY0-862	3			-
PWY0-862	4			-
PWY0-862	0			-
PWY1G-0	0			-
PWY490-3	1			-
PWY490-3	2			-
PWY490-3	3			-
PWY490-3	4			-
PWY490-3	0			-
PWY4FS-7	1			-
PWY4FS-7	2			-
PWY4FS-7	3			-
PWY4FS-7	4			-
PWY4FS-7	0			-
PWY4FS-8	1			-
PWY4FS-8	2			-
PWY4FS-8	3			-
PWY4FS-8	4			-
PWY4FS-8	0			-
PWYG-321	1			-
PWYG-321	2			-
PWYG-321	3			-
PWYG-321	4			-
PWYG-321	0			-
PYRIDNUCSAL-PWY	1			-
PYRIDNUCSAL-PWY	2			-
PYRIDNUCSAL-PWY	3			-
PYRIDNUCSAL-PWY	4			-
PYRIDNUCSAL-PWY	0			-
PYRIDNUCSYN-PWY	1			-
PYRIDNUCSYN-PWY	2			-
PYRIDNUCSYN-PWY	3			-
PYRIDNUCSYN-PWY	4			-
PYRIDNUCSYN-PWY	0			-
PYRIDOXSYN-PWY	1			-
PYRIDOXSYN-PWY	2			-
PYRIDOXSYN-PWY	3			-
PYRIDOXSYN-PWY	4	RB07	2.81827	0.0342937
PYRIDOXSYN-PWY	0	RB07	2.59583	0.00169064
REDCITCYC	1			-
REDCITCYC	2			-
REDCITCYC	3			-
REDCITCYC	4			-
REDCITCYC	0			-
RHAMCAT-PWY	1	RB07	2.42389	0.0306711
RHAMCAT-PWY	2	RB07	2.49081	0.0101889
RHAMCAT-PWY	3	RB07	2.62768	0.0165402
RHAMCAT-PWY	4	RB07	2.5666	0.04125
RHAMCAT-PWY	0	RB07	2.49031	0.0106725
RIBOSYN2-PWY	1			-
RIBOSYN2-PWY	2			-
RIBOSYN2-PWY	3			-
RIBOSYN2-PWY	4			-
RIBOSYN2-PWY	0			-
RUMP-PWY	1			-
RUMP-PWY	2			-
RUMP-PWY	3			-
RUMP-PWY	4			-
RUMP-PWY	0			-
SALVADEHYPOX-PWY	1	RB16	2.68357	0.0400485
SALVADEHYPOX-PWY	2	RB16	2.7541	0.00638231
SALVADEHYPOX-PWY	3			-
SALVADEHYPOX-PWY	4	RB16	2.82766	0.00193973
SALVADEHYPOX-PWY	0	RB16	2.64406	0.0157253
SER-GLYSYN-PWY	1			-
SER-GLYSYN-PWY	2	RB16	2.30678	0.0361702
SER-GLYSYN-PWY	3			-
SER-GLYSYN-PWY	4	RB16	2.57028	0.0493662
SER-GLYSYN-PWY	0			-
SO4ASSIM-PWY	1	RB07	2.447	0.00949832
SO4ASSIM-PWY	2	RB07	2.55947	0.00204773
SO4ASSIM-PWY	3	RB07	2.69141	0.00642824
SO4ASSIM-PWY	4	RB07	2.77089	0.0065017
SO4ASSIM-PWY	0	RB07	2.5347	0.000559906
SULFATE-CYS-PWY	1	RB07	2.58574	0.0055425
SULFATE-CYS-PWY	2	RB07	2.6701	0.00344338
SULFATE-CYS-PWY	3	RB07	2.81817	0.00642824
SULFATE-CYS-PWY	4	RB07	2.89894	0.0065017
SULFATE-CYS-PWY	0	RB07	2.36624	0.0142962
TCA	1			-
TCA	2			-
TCA	3	RB07	2.87531	0.0197477
TCA	4	RB07	2.89394	0.0155644
TCA	0	RB07	2.67736	0.00133288
TCA-GLYOX-BYPASS	1			-
TCA-GLYOX-BYPASS	2			-
TCA-GLYOX-BYPASS	3			-
TCA-GLYOX-BYPASS	4			-
TCA-GLYOX-BYPASS	0	RB07	2.74386	0.000291381
TEICHOICACID-PWY	1			-
TEICHOICACID-PWY	2			-
TEICHOICACID-PWY	3			-
TEICHOICACID-PWY	4			-
TEICHOICACID-PWY	0			-
THISYN-PWY	1			-
THISYN-PWY	2			-
THISYN-PWY	3			-
THISYN-PWY	4			-
THISYN-PWY	0			-
THREOCAT-PWY	1			-
THREOCAT-PWY	2			-
THREOCAT-PWY	3			-
THREOCAT-PWY	4			-
THREOCAT-PWY	0			-
THRESYN-PWY	1			-
THRESYN-PWY	2			-
THRESYN-PWY	3			-
THRESYN-PWY	4			-
THRESYN-PWY	0			-
TRNA-CHARGING-PWY	1			-
TRNA-CHARGING-PWY	2	RB16	2.24839	0.0361702
TRNA-CHARGING-PWY	3	RB16	2.49179	0.0165402
TRNA-CHARGING-PWY	4			-
TRNA-CHARGING-PWY	0	RB16	2.43839	0.000332789
TRPSYN-PWY	1	RB07	2.38583	0.0192103
TRPSYN-PWY	2	RB07	2.50235	0.0481068
TRPSYN-PWY	3			-
TRPSYN-PWY	4			-
TRPSYN-PWY	0			-
TYRFUMCAT-PWY	1			-
TYRFUMCAT-PWY	2	RB16	2.30636	0.0230192
TYRFUMCAT-PWY	3			-
TYRFUMCAT-PWY	4			-
TYRFUMCAT-PWY	0			-
UBISYN-PWY	1			-
UBISYN-PWY	2			-
UBISYN-PWY	3			-
UBISYN-PWY	4			-
UBISYN-PWY	0	RB16	2.32438	4.67341e-05
UDPNAGSYN-PWY	1	RB16	2.30526	0.0436718
UDPNAGSYN-PWY	2			-
UDPNAGSYN-PWY	3			-
UDPNAGSYN-PWY	4			-
UDPNAGSYN-PWY	0			-
VALSYN-PWY	1			-
VALSYN-PWY	2			-
VALSYN-PWY	3			-
VALSYN-PWY	4			-
VALSYN-PWY	0			-
