# Supplementary material for: A plasmid locus associated with Klebsiella clinical infections encodes a microbiome-dependent gut fitness factor
Source: PLoS Pathog. 2021 Apr 30;17(4):e1009537. doi: 10.1371/journal.ppat.1009537 (PMC8115787; doi:10.1371/journal.ppat.1009537)
Supplement: S4 Data — (XLSX) [file ppat.1009537.s038.xlsx]

## Sheet: Fig 3F
Label	Day	Sample	Group	Gender	Log CFU/g	Log CI
M408_D1	1	M408	ΔterCpEmpty:WTpEmpty	M	4.43113	-1.26438
M409_D1	1	M409	ΔterCpEmpty:WTpEmpty	M	5.46003	-0.740983
M410_D1	1	M410	ΔterCpEmpty:WTpEmpty	M	4.45961	-0.428533
M411_D1	1	M411	ΔterCpEmpty:WTpEmpty	M	3.25544	-0.0882869
M412_D1	1	M412	ΔterCpEmpty:WTpEmpty	M	8.20222	-0.851724
M415_D1	1	M415	ΔterCpEmpty:WTpEmpty	M	5.77379	-2.29403
M418_D1	1	M418	ΔterCpEmpty:WTpEmpty	F	5.40079	0.0871502
M419_D1	1	M419	ΔterCpEmpty:WTpEmpty	F	5.25513	-0.738426
M420_D1	1	M420	ΔterCpEmpty:WTpEmpty	F	4.52208	-0.62606
M422_D1	1	M422	ΔterCpEmpty:WTpEmpty	F	5.04158	-0.0377886
M423_D1	1	M423	ΔterCpEmpty:WTpEmpty	F	5.63529	1.03514
M425_D1	1	M425	ΔterCpEmpty:WTpEmpty	F	4.36934	-1.08543
M426_D1	1	M426	ΔterCpEmpty:WTpEmpty	F	3.95512	-0.608309
M428_D1	1	M428	ΔterCpEmpty:WTpEmpty	F	6.50998	-0.96578
M429_D1	1	M429	ΔterCpEmpty:WTpEmpty	F	7.75587	-0.917205
M432_D1	1	M432	ΔterCpEmpty:WTpEmpty	F	6.03407	-1.82888
M433_D1	1	M433	ΔterCpEmpty:WTpEmpty	M	6.40153	-1.12548
M435_D1	1	M435	ΔterCpEmpty:WTpEmpty	M	6.09964	-1.40819
M436_D1	1	M436	ΔterCpEmpty:WTpEmpty	M	6.60446	0.289492
M440_D1	1	M440	ΔterCpEmpty:WTpEmpty	F	5.85949	-0.929868
M442_D1	1	M442	ΔterCpEmpty:WTpEmpty	F	5.6457	-0.57827
M443_D1	1	M443	ΔterCpTerZ-F:WTpEmpty	M	3.25575	0.694431
M444_D1	1	M444	ΔterCpTerZ-F:WTpEmpty	M	8.61677	-0.645815
M448_D1	1	M448	ΔterCpTerZ-F:WTpEmpty	F	6.48555	0.0276008
M449_D1	1	M449	ΔterCpTerZ-F:WTpEmpty	F	6.55721	-0.582146
M451_D1	1	M451	ΔterCpTerZ-F:WTpEmpty	F	5.62021	0.395578
M452_D1	1	M452	ΔterCpTerZ-F:WTpEmpty	F	5.52569	-0.471132
M453_D1	1	M453	ΔterCpTerZ-F:WTpEmpty	M	4.71564	-0.206482
M454_D1	1	M454	ΔterCpTerZ-F:WTpEmpty	M	4.54423	-0.419513
M455_D1	1	M455	ΔterCpTerZ-F:WTpEmpty	M	6.77458	0.201758
M456_D1	1	M456	ΔterCpTerZ-F:WTpEmpty	M	5.40111	0.132336

## Sheet: Fig 5
Label	Day	Sample	Group	Gender	Log CFU/g	Log CI
M568_D1	1	M568	RB16+Sham	M	7.4014	-0.790954
M569_D1	1	M569	RB16+Sham	M	5.00029	-0.564081
M570_D1	1	M570	RB16+Sham	M	7.44716	-0.909815
M571_D1	1	M571	RB16+Sham	M	5.41664	-0.901112
M572_D1	1	M572	RB16+Sham	M	3.95424	-0.882144
M573_D1	1	M573	RB16+Sham	M	8.29667	-0.648061
M574_D1	1	M574	RB16+Sham	M	4.8029	-0.420263
M575_D1	1	M575	RB16+Sham	M	5.18271	0.0720985
M576_D1	1	M576	RB16+Sham	M	4.75358	0.498067
M577_D1	1	M577	RB16+Sham	M	4.98767	0.197037
M578_D1	1	M578	RB07+Sham	M	6.17955	-0.501933
M579_D1	1	M579	RB07+Sham	M	5.63548	2.32415
M580_D1	1	M580	RB07+Sham	M	7.42017	-0.257019
M581_D1	1	M581	RB07+Sham	M	5.12678	-0.339206
M582_D1	1	M582	RB07+Sham	M	5.06781	0.270144
M583_D1	1	M583	RB07+Sham	M	5.84634	-0.0759641
M584_D1	1	M584	RB07+Sham	M	4.09938	-0.882144
M585_D1	1	M585	RB07+Sham	M	0.253096	-0.277907
M586_D1	1	M586	RB07+Sham	M	4.29667	-0.200903
M587_D1	1	M587	RB07+Sham	M	4.33445	0.197037
M588_D1	1	M588	RB07+SCFA	M	8.25527	-0.968713
M589_D1	1	M589	RB07+SCFA	M	4.59075	-0.252055
M590_D1	1	M590	RB07+SCFA	M	5.59165	-0.882144
M591_D1	1	M591	RB07+SCFA	M	6.51055	-1.18317
M592_D1	1	M592	RB07+SCFA	M	6.75059	-0.986542
M593_D1	1	M593	RB07+SCFA	M	4.76214	-0.317873
M594_D1	1	M594	RB07+SCFA	M	4.20952	-0.183174
M595_D1	1	M595	RB07+SCFA	M	5.03342	-1.00565
M596_D1	1	M596	RB07+SCFA	M	4.15836	-0.757205
M597_D1	1	M597	RB07+SCFA	M	5.90356	-1.03911
M598_D1	1	M598	RB16+Sham	F	3.39614	-0.232459
M599_D1	1	M599	RB16+Sham	F	5.99857	-0.799174
M601_D1	1	M601	RB16+Sham	F	4.09548	0.0707481
M602_D1	1	M602	RB16+Sham	F	5.7104	-0.98361
M603_D1	1	M603	RB16+Sham	F	3.74074	-0.533489
M604_D1	1	M604	RB16+Sham	F	6.26722	-0.786584
M605_D1	1	M605	RB16+Sham	F	0.665943	-0.228105
M606_D1	1	M606	RB16+Sham	F	3.70144	-0.230282
M607_D1	1	M607	RB16+Sham	F	4.03342	-1.01061
M608_D1	1	M608	RB07+Sham	F	4.99058	-0.133372
M609_D1	1	M609	RB07+Sham	F	7.02558	0.603387
M610_D1	1	M610	RB07+Sham	F	7.07323	0.0585136
M611_D1	1	M611	RB07+Sham	F	5.29667	0.422931
M612_D1	1	M612	RB07+Sham	F	6.93107	1.24684
M613_D1	1	M613	RB07+Sham	F	4.86392	0.644779
M614_D1	1	M614	RB07+Sham	F	5.68359	1.02499
M616_D1	1	M616	RB07+Sham	F	5.03057	0.57135
M617_D1	1	M617	RB07+Sham	F	5.43136	0.144611
M618_D1	1	M618	RB07+SCFA	F	6.71763	-0.483685
M619_D1	1	M619	RB07+SCFA	F	4.53656	-1.07538
M621_D1	1	M621	RB07+SCFA	F	4.2549	-1.00843
M622_D1	1	M622	RB07+SCFA	F	4.06877	-0.70958
M623_D1	1	M623	RB07+SCFA	F	8.51977	-0.594364
M624_D1	1	M624	RB07+SCFA	F	5.12512	-0.476573
M625_D1	1	M625	RB07+SCFA	F	5.76938	-1.18452
M626_D1	1	M626	RB07+SCFA	F	5.33445	-1.0432
M627_D1	1	M627	RB07+SCFA	F	6.67852	-0.563681
M571_D2	2	M571	RB16+Sham	M	5.01774	-0.496293
M574_D2	2	M574	RB16+Sham	M	6.67083	-0.928887
M575_D2	2	M575	RB16+Sham	M	6.82434	0.799097
M576_D2	2	M576	RB16+Sham	M	6.60026	-1.23433
M577_D2	2	M577	RB16+Sham	M	6.512	-1.03341
M578_D2	2	M578	RB07+Sham	M	7.90116	-0.479656
M579_D2	2	M579	RB07+Sham	M	6.89711	-0.325842
M580_D2	2	M580	RB07+Sham	M	7.70612	-0.523122
M581_D2	2	M581	RB07+Sham	M	5.91893	-1.6023
M582_D2	2	M582	RB07+Sham	M	6.02844	0.543825
M583_D2	2	M583	RB07+Sham	M	6.72747	-0.280084
M584_D2	2	M584	RB07+Sham	M	0.253096	-0.277907
M586_D2	2	M586	RB07+Sham	M	4.88874	-0.85732
M587_D2	2	M587	RB07+Sham	M	3.42644	-0.282261
M589_D2	2	M589	RB07+SCFA	M	3.60447	0.199214
M590_D2	2	M590	RB07+SCFA	M	8.79934	-1.28488
M591_D2	2	M591	RB07+SCFA	M	8.51889	-0.683104
M593_D2	2	M593	RB07+SCFA	M	7.15883	-0.328389
M594_D2	2	M594	RB07+SCFA	M	4.62634	-0.48721
M595_D2	2	M595	RB07+SCFA	M	4.48572	-0.434986
M596_D2	2	M596	RB07+SCFA	M	6.44987	-0.432372
M597_D2	2	M597	RB07+SCFA	M	6.15014	0.729124
M598_D2	2	M598	RB16+Sham	F	5.43136	-2.09951
M599_D2	2	M599	RB16+Sham	F	5.64998	-0.860013
M601_D2	2	M601	RB16+Sham	F	7.1271	-0.288274
M602_D2	2	M602	RB16+Sham	F	7.23762	-0.0383964
M603_D2	2	M603	RB16+Sham	F	4.51055	0.313786
M604_D2	2	M604	RB16+Sham	F	7.21961	-0.359377
M605_D2	2	M605	RB16+Sham	F	5.15836	-0.736858
M607_D2	2	M607	RB16+Sham	F	0.437532	-0.228105
M609_D2	2	M609	RB07+Sham	F	8.51032	0.102595
M611_D2	2	M611	RB07+Sham	F	7.38707	0.313786
M612_D2	2	M612	RB07+Sham	F	7.617	-0.116339
M613_D2	2	M613	RB07+Sham	F	7.03262	0.274868
M614_D2	2	M614	RB07+Sham	F	7.82434	0.121901
M616_D2	2	M616	RB07+Sham	F	7.70519	0.00380129
M620_D2	2	M620	RB07+SCFA	F	3.25527	-0.228105
M622_D2	2	M622	RB07+SCFA	F	4.45637	-0.883494
M624_D2	2	M624	RB07+SCFA	F	8.65689	-0.476837
M625_D2	2	M625	RB07+SCFA	F	7.76393	-1.14861
M626_D2	2	M626	RB07+SCFA	F	6.52892	-2.22592
M627_D2	2	M627	RB07+SCFA	F	6.78958	-1.0432
M571_D3	3	M571	RB16+Sham	M	3.95424	-0.981231
M574_D3	3	M574	RB16+Sham	M	6.91859	-1.10792
M576_D3	3	M576	RB16+Sham	M	6.71265	-0.9535
M580_D3	3	M580	RB07+Sham	M	6.82438	0.0472749
M582_D3	3	M582	RB07+Sham	M	4.4014	-0.0248116
M583_D3	3	M583	RB07+Sham	M	4.617	0.172214
M584_D3	3	M584	RB07+Sham	M	7.51889	0.197037
M586_D3	3	M586	RB07+Sham	M	7.4014	0.117856
M589_D3	3	M589	RB07+SCFA	M	8.20952	-0.979054
M593_D3	3	M593	RB07+SCFA	M	7.81425	-2.24544
M594_D3	3	M594	RB07+SCFA	M	5.78213	0.251395
M595_D3	3	M595	RB07+SCFA	M	7.43136	-1.093
M596_D3	3	M596	RB07+SCFA	M	4.84925	-0.802963
M597_D3	3	M597	RB07+SCFA	M	4.8293	-0.780686
M598_D3	3	M598	RB16+Sham	F	5.19814	-0.876546
M599_D3	3	M599	RB16+Sham	F	5.66464	-0.863156
M600_D3	3	M600	RB16+Sham	F	4.67083	-0.929252
M602_D3	3	M602	RB16+Sham	F	6.90327	-0.105343
M603_D3	3	M603	RB16+Sham	F	4.79309	-0.750438
M604_D3	3	M604	RB16+Sham	F	8.29667	-0.47332
M605_D3	3	M605	RB16+Sham	F	4.67025	-0.0955833
M606_D3	3	M606	RB16+Sham	F	3.60447	-0.232459
M613_D3	3	M613	RB07+Sham	F	5.70434	-0.16373
M614_D3	3	M614	RB07+Sham	F	8.54038	-0.590333
M615_D3	3	M615	RB07+Sham	F	4.09548	0.249016
M616_D3	3	M616	RB07+Sham	F	6.48971	0.87134
M619_D3	3	M619	RB07+SCFA	F	5.80665	-0.615633
M620_D3	3	M620	RB07+SCFA	F	5.53403	-0.689305
M621_D3	3	M621	RB07+SCFA	F	5.54589	-0.60981
M622_D3	3	M622	RB07+SCFA	F	5.79934	-0.304916
M626_D3	3	M626	RB07+SCFA	F	7.49527	-0.940681
M627_D3	3	M627	RB07+SCFA	F	6.55352	-0.436336
M569_D4	4	M569	RB16+Sham	M	4.66354	-0.456175
M571_D4	4	M571	RB16+Sham	M	4.51055	-0.695057
M572_D4	4	M572	RB16+Sham	M	4.20952	-0.824152
M574_D4	4	M574	RB16+Sham	M	8.05817	-0.357496
M576_D4	4	M576	RB16+Sham	M	9.19176	-1.1156
M580_D4	4	M580	RB07+Sham	M	7.05461	0.371025
M582_D4	4	M582	RB07+Sham	M	6.92409	0.0361859
M584_D4	4	M584	RB07+Sham	M	4.43136	-0.0350873
M586_D4	4	M586	RB07+Sham	M	3.25527	0.199214
M589_D4	4	M589	RB07+SCFA	M	3.59165	0.0231228
M593_D4	4	M593	RB07+SCFA	M	9.25789	-1.4858
M594_D4	4	M594	RB07+SCFA	M	6.23955	-0.252055
M595_D4	4	M595	RB07+SCFA	M	6.18217	-0.229779
M596_D4	4	M596	RB07+SCFA	M	9.87363	-1.11426
M597_D4	4	M597	RB07+SCFA	M	6.99034	-0.757205
M598_D4	4	M598	RB16+Sham	F	6.36922	-2.10806
M599_D4	4	M599	RB16+Sham	F	8.66812	-0.888823
M600_D4	4	M600	RB16+Sham	F	4.27792	-1.00843
M602_D4	4	M602	RB16+Sham	F	6.5189	-1.05291
M603_D4	4	M603	RB16+Sham	F	4.33445	0.0707481
M605_D4	4	M605	RB16+Sham	F	5.74738	-0.230282
M606_D4	4	M606	RB16+Sham	F	4.74819	-0.230282
M607_D4	4	M607	RB16+Sham	F	5.60447	-0.888823
M613_D4	4	M613	RB07+Sham	F	6.58105	0.582631
M615_D4	4	M615	RB07+Sham	F	4.78223	-0.0383964
M616_D4	4	M616	RB07+Sham	F	6.82438	0.27032
M619_D4	4	M619	RB07+SCFA	F	5.87904	-1.02525
M620_D4	4	M620	RB07+SCFA	F	5.53403	-0.55031
M621_D4	4	M621	RB07+SCFA	F	4.99819	-0.213249
M622_D4	4	M622	RB07+SCFA	F	6.45637	-0.91057
M625_D4	4	M625	RB07+SCFA	F	8.12298	-0.203953
M626_D4	4	M626	RB07+SCFA	F	7.20952	-3.1426

## Sheet: Fig S1C
Label	Day	Sample	Group	Gender	Log CFU/g	Log CI
M511_D1	1	M511	ΔterCpTerZ-F:WTpEmpty	M	5.20952	-0.693938
M515_D1	1	M515	ΔterCpTerZ-F:WTpEmpty	F	5.92566	0.0803181
M520_D1	1	M520	ΔterCpEmpty:WTpEmpty	F	7.80144	-0.954242
M522_D1	1	M522	ΔterCpEmpty:WTpEmpty	F	6.18795	-0.530704
M527_D1	1	M527	ΔterCpTerZ-F:WTpEmpty	F	6.09061	-1.01931
M530_D1	1	M530	ΔterCpEmpty:WTpEmpty	M	5.33806	-0.593215
M532_D1	1	M532	ΔterCpEmpty:WTpEmpty	M	6.00346	-0.553462
M534_D1	1	M534	ΔterCpEmpty:WTpEmpty	F	8.64025	-0.451885
M537_D1	1	M537	ΔterCpEmpty:WTpEmpty	F	5.79309	-1.19928
M541_D1	1	M541	ΔterCpTerZ-F:WTpEmpty	M	5.09714	0.122146
M542_D1	1	M542	ΔterCpTerZ-F:WTpEmpty	M	6.51055	0.156908
M546_D1	1	M546	ΔterCpTerZ-F:WTpEmpty	F	6.63548	0.905096
M547_D1	1	M547	ΔterCpTerZ-F:WTpEmpty	F	5.65321	0.470172

## Sheet: Fig S5A
Label	Site	Sample	Group	Log CFU/g
M103_WT	blood	M103	WT	6.49136
M103_WT	brain	M103	WT	1.72632
M103_WT	spleen	M103	WT	6.32591
M103_WT	liver	M103	WT	4.76955
M103_ΔterC	blood	M103	ΔterC	5.47712
M103_ΔterC	brain	M103	ΔterC	0
M103_ΔterC	spleen	M103	ΔterC	5.85765
M103_ΔterC	liver	M103	ΔterC	4.95097
M104_WT	blood	M104	WT	0
M104_WT	brain	M104	WT	3.6704
M104_WT	spleen	M104	WT	5.69465
M104_WT	liver	M104	WT	6.12088
M104_ΔterC	blood	M104	ΔterC	7.41497
M104_ΔterC	brain	M104	ΔterC	3.89571
M104_ΔterC	spleen	M104	ΔterC	6.34786
M104_ΔterC	liver	M104	ΔterC	6.10449
M105_WT	blood	M105	WT	8.14569
M105_WT	brain	M105	WT	1.10929
M105_WT	spleen	M105	WT	5.43474
M105_WT	liver	M105	WT	5.84619
M105_ΔterC	blood	M105	ΔterC	5.14613
M105_ΔterC	brain	M105	ΔterC	0
M105_ΔterC	spleen	M105	ΔterC	5.67778
M105_ΔterC	liver	M105	ΔterC	5.29651
M106_WT	blood	M106	WT	7.20412
M106_WT	brain	M106	WT	1.48213
M106_WT	spleen	M106	WT	6.25397
M106_WT	liver	M106	WT	5.74407
M106_ΔterC	blood	M106	ΔterC	7.34242
M106_ΔterC	brain	M106	ΔterC	0
M106_ΔterC	spleen	M106	ΔterC	5.60076
M106_ΔterC	liver	M106	ΔterC	5.22744
M107_WT	blood	M107	WT	2.30103
M107_WT	brain	M107	WT	1.73684
M107_WT	spleen	M107	WT	5.43135
M107_WT	liver	M107	WT	6.14509
M107_ΔterC	blood	M107	ΔterC	3.14613
M107_ΔterC	brain	M107	ΔterC	0
M107_ΔterC	spleen	M107	ΔterC	5.49349
M107_ΔterC	liver	M107	ΔterC	5.44612
M108_WT	blood	M108	WT	6.33445
M108_WT	brain	M108	WT	1.46923
M108_WT	spleen	M108	WT	3.21133
M108_WT	liver	M108	WT	2.80329
M108_ΔterC	blood	M108	ΔterC	5.38021
M108_ΔterC	brain	M108	ΔterC	0.514989
M108_ΔterC	spleen	M108	ΔterC	2.72125
M108_ΔterC	liver	M108	ΔterC	0
M109_WT	blood	M109	WT	7.04139
M109_WT	brain	M109	WT	1.60467
M109_WT	spleen	M109	WT	5.54393
M109_WT	liver	M109	WT	5.05127
M109_ΔterC	blood	M109	ΔterC	6.47712
M109_ΔterC	brain	M109	ΔterC	1.44977
M109_ΔterC	spleen	M109	ΔterC	4.78158
M109_ΔterC	liver	M109	ΔterC	5.43263
M110_WT	blood	M110	WT	7.40993
M110_WT	brain	M110	WT	2.88927
M110_WT	spleen	M110	WT	4.99837
M110_WT	liver	M110	WT	5.86587
M110_ΔterC	blood	M110	ΔterC	5.47712
M110_ΔterC	brain	M110	ΔterC	0.893639
M110_ΔterC	spleen	M110	ΔterC	5.54244
M110_ΔterC	liver	M110	ΔterC	5.13641
M119_WT	blood	M119	WT	5.30103
M119_WT	brain	M119	WT	1.20995
M119_WT	spleen	M119	WT	5.20412
M119_WT	liver	M119	WT	5.94973
M119_ΔterC	blood	M119	ΔterC	5.50515
M119_ΔterC	brain	M119	ΔterC	0.431798
M119_ΔterC	spleen	M119	ΔterC	5.53991
M119_ΔterC	liver	M119	ΔterC	5.86258
M120_WT	blood	M120	WT	2.77815
M120_WT	brain	M120	WT	3.75427
M120_WT	spleen	M120	WT	4.27984
M120_WT	liver	M120	WT	3.70333
M120_ΔterC	blood	M120	ΔterC	0
M120_ΔterC	brain	M120	ΔterC	3.09151
M120_ΔterC	spleen	M120	ΔterC	4.45593
M120_ΔterC	liver	M120	ΔterC	4.30539
M121_WT	blood	M121	WT	8.25479
M121_WT	brain	M121	WT	0.951267
M121_WT	spleen	M121	WT	5.76225
M121_WT	liver	M121	WT	5.8653
M121_ΔterC	blood	M121	ΔterC	5.30103
M121_ΔterC	brain	M121	ΔterC	1.08957
M121_ΔterC	spleen	M121	ΔterC	5.52288
M121_ΔterC	liver	M121	ΔterC	5.51491
M122_WT	blood	M122	WT	4
M122_WT	brain	M122	WT	3.40478
M122_WT	spleen	M122	WT	5.24667
M122_WT	liver	M122	WT	4.91901
M122_ΔterC	blood	M122	ΔterC	4.60206
M122_ΔterC	brain	M122	ΔterC	3.50169
M122_ΔterC	spleen	M122	ΔterC	5.40637
M122_ΔterC	liver	M122	ΔterC	5.0951

## Sheet: Fig S5B
Label	Site	Sample	Log CI
M103_blood	blood	M103	-0.93422
M104_blood	blood	M104	5.19614
M105_blood	blood	M105	-2.91937
M106_blood	blood	M106	0.21832
M107_blood	blood	M107	0.925115
M108_blood	blood	M108	-0.87423
M109_blood	blood	M109	-0.48425
M110_blood	blood	M110	-1.85279
M119_blood	blood	M119	0.236707
M120_blood	blood	M120	-0.44671
M121_blood	blood	M121	-2.92118
M122_blood	blood	M122	0.634647
M103_brain	brain	M103	-1.09825
M104_brain	brain	M104	0.305326
M105_brain	brain	M105	-0.76726
M106_brain	brain	M106	-0.62113
M107_brain	brain	M107	-0.82525
M108_brain	brain	M108	-0.87423
M109_brain	brain	M109	-0.07488
M110_brain	brain	M110	-1.9156
M119_brain	brain	M119	-0.74556
M120_brain	brain	M120	-0.63017
M121_brain	brain	M121	0.17089
M122_brain	brain	M122	0.129498
M103_spleen	spleen	M103	-0.38824
M104_spleen	spleen	M104	0.73323
M105_spleen	spleen	M105	0.323055
M106_spleen	spleen	M106	-0.5732
M107_spleen	spleen	M107	0.142165
M108_spleen	spleen	M108	-0.41007
M109_spleen	spleen	M109	-0.68234
M110_spleen	spleen	M110	0.624085
M119_spleen	spleen	M119	0.368379
M120_spleen	spleen	M120	0.208679
M121_spleen	spleen	M121	-0.20679
M122_spleen	spleen	M122	0.192288
M103_liver	liver	M103	0.261437
M104_liver	liver	M104	0.063627
M105_liver	liver	M105	-0.46965
M106_liver	liver	M106	-0.43661
M107_liver	liver	M107	-0.61895
M108_liver	liver	M108	-2.26456
M109_liver	liver	M109	0.46138
M110_liver	liver	M110	-0.64944
M119_liver	liver	M119	-0.05456
M120_liver	liver	M120	0.634647
M121_liver	liver	M121	-0.3178
M122_liver	liver	M122	0.208679

## Sheet: Fig S7
Label	Day	Sample	Group	Gender	Log CFU/g
M276_D1	1	M276	NTUH-K2044 RB16	M	3.47472
M276_D2	2	M276	NTUH-K2044 RB16	M	3.25527
M276_D3	3	M276	NTUH-K2044 RB16	M	3.5563
M277_D1	1	M277	NTUH-K2044 RB16	M	3.25527
M277_D2	2	M277	NTUH-K2044 RB16	M	2
M277_D3	3	M277	NTUH-K2044 RB16	M	3.73239
M278_D1	1	M278	NTUH-K2044 RB16	M	6.4014
M278_D2	2	M278	NTUH-K2044 RB16	M	7.07362
M278_D3	3	M278	NTUH-K2044 RB16	M	4.5977
M279_D1	1	M279	NTUH-K2044ΔterC RB16	M	4.57749
M279_D2	2	M279	NTUH-K2044ΔterC RB16	M	2
M279_D3	3	M279	NTUH-K2044ΔterC RB16	M	2
M280_D1	1	M280	NTUH-K2044ΔterC RB16	M	3.25527
M280_D2	2	M280	NTUH-K2044ΔterC RB16	M	3.5563
M280_D3	3	M280	NTUH-K2044ΔterC RB16	M	4.03342
M281_D1	1	M281	NTUH-K2044ΔterC RB16	M	3.25527
M281_D2	2	M281	NTUH-K2044ΔterC RB16	M	2
M281_D3	3	M281	NTUH-K2044ΔterC RB16	M	2
M283_D1	1	M283	NTUH-K2044 RB07	M	3.25527
M283_D2	2	M283	NTUH-K2044 RB07	M	9.2136
M283_D3	3	M283	NTUH-K2044 RB07	M	2
M284_D1	1	M284	NTUH-K2044 RB07	M	3.5563
M284_D2	2	M284	NTUH-K2044 RB07	M	2
M284_D3	3	M284	NTUH-K2044 RB07	M	2
M285_D1	1	M285	NTUH-K2044 RB07	M	4.2013
M285_D2	2	M285	NTUH-K2044 RB07	M	2
M285_D3	3	M285	NTUH-K2044 RB07	M	2
M287_D1	1	M287	NTUH-K2044ΔterC RB07	M	3.5563
M287_D2	2	M287	NTUH-K2044ΔterC RB07	M	6.84035
M287_D3	3	M287	NTUH-K2044ΔterC RB07	M	5.51055
M288_D1	1	M288	NTUH-K2044ΔterC RB07	M	6.41074
M288_D2	2	M288	NTUH-K2044ΔterC RB07	M	6.43136
M288_D3	3	M288	NTUH-K2044ΔterC RB07	M	5.80542
M289_D1	1	M289	NTUH-K2044ΔterC RB07	M	5.05135
M289_D2	2	M289	NTUH-K2044ΔterC RB07	M	2
M289_D3	3	M289	NTUH-K2044ΔterC RB07	M	2
M296_D1	1	M296	NTUH-K2044ΔterC RB16	F	5.43136
M296_D2	2	M296	NTUH-K2044ΔterC RB16	F	6.20952
M296_D3	3	M296	NTUH-K2044ΔterC RB16	F	2
M297_D1	1	M297	NTUH-K2044ΔterC RB16	F	6.23859
M297_D2	2	M297	NTUH-K2044ΔterC RB16	F	7.98028
M297_D3	3	M297	NTUH-K2044ΔterC RB16	F	5.4014
M298_D1	1	M298	NTUH-K2044ΔterC RB16	F	5.72313
M298_D2	2	M298	NTUH-K2044ΔterC RB16	F	2
M298_D3	3	M298	NTUH-K2044ΔterC RB16	F	2
M299_D1	1	M299	NTUH-K2044ΔterC RB16	F	3.73239
M299_D2	2	M299	NTUH-K2044ΔterC RB16	F	7.00222
M299_D3	3	M299	NTUH-K2044ΔterC RB16	F	6.08866
M303_D1	1	M303	NTUH-K2044ΔterC RB07	F	3.5563
M303_D2	2	M303	NTUH-K2044ΔterC RB07	F	4.5563
M303_D3	3	M303	NTUH-K2044ΔterC RB07	F	5.3411
M304_D1	1	M304	NTUH-K2044ΔterC RB07	F	2
M304_D2	2	M304	NTUH-K2044ΔterC RB07	F	2
M304_D3	3	M304	NTUH-K2044ΔterC RB07	F	4.76195
M305_D1	1	M305	NTUH-K2044ΔterC RB07	F	6.10037
M305_D2	2	M305	NTUH-K2044ΔterC RB07	F	8.14845
M305_D3	3	M305	NTUH-K2044ΔterC RB07	F	2
M306_D1	1	M306	NTUH-K2044 RB07	F	4.4014
M306_D2	2	M306	NTUH-K2044 RB07	F	7.36922
M306_D3	3	M306	NTUH-K2044 RB07	F	5.29667
M307_D1	1	M307	NTUH-K2044 RB07	F	5.8406
M307_D2	2	M307	NTUH-K2044 RB07	F	5.93845
M307_D3	3	M307	NTUH-K2044 RB07	F	5.54324
M308_D1	1	M308	NTUH-K2044 RB07	F	2
M308_D2	2	M308	NTUH-K2044 RB07	F	3.25527
M308_D3	3	M308	NTUH-K2044 RB07	F	2
M309_D1	1	M309	NTUH-K2044 RB07	F	2
M309_D2	2	M309	NTUH-K2044 RB07	F	3.25527
M309_D3	3	M309	NTUH-K2044 RB07	F	2
M310_D1	1	M310	NTUH-K2044 RB16	M	6.7992
M310_D2	2	M310	NTUH-K2044 RB16	M	2
M310_D3	3	M310	NTUH-K2044 RB16	M	2
M311_D1	1	M311	NTUH-K2044 RB16	M	6.9621
M311_D2	2	M311	NTUH-K2044 RB16	M	2
M311_D3	3	M311	NTUH-K2044 RB16	M	2
M312_D1	1	M312	NTUH-K2044 RB16	M	5.81106
M312_D2	2	M312	NTUH-K2044 RB16	M	8.29667
M312_D3	3	M312	NTUH-K2044 RB16	M	2
M313_D1	1	M313	NTUH-K2044 RB16	M	3.25527
M313_D2	2	M313	NTUH-K2044 RB16	M	3.85733
M313_D3	3	M313	NTUH-K2044 RB16	M	3.73239
M314_D1	1	M314	NTUH-K2044 RB16	M	5.4014
M314_D2	2	M314	NTUH-K2044 RB16	M	6.15836
M314_D3	3	M314	NTUH-K2044 RB16	M	2
M315_D1	1	M315	NTUH-K2044 RB16	M	4.45939
M315_D2	2	M315	NTUH-K2044 RB16	M	3.85733
M315_D3	3	M315	NTUH-K2044 RB16	M	6.03342
M317_D1	1	M317	NTUH-K2044 RB16	M	4.03342
M317_D2	2	M317	NTUH-K2044 RB16	M	2
M317_D3	3	M317	NTUH-K2044 RB16	M	2
M318_D1	1	M318	NTUH-K2044 RB07	M	4.25527
M318_D2	2	M318	NTUH-K2044 RB07	M	4.45939
M318_D3	3	M318	NTUH-K2044 RB07	M	2
M319_D1	1	M319	NTUH-K2044 RB07	M	5.52712
M319_D2	2	M319	NTUH-K2044 RB07	M	6.5314
M319_D3	3	M319	NTUH-K2044 RB07	M	6.44627
M320_D1	1	M320	NTUH-K2044ΔterC RB07	M	4.10037
M320_D2	2	M320	NTUH-K2044ΔterC RB07	M	6.87112
M320_D3	3	M320	NTUH-K2044ΔterC RB07	M	2
M321_D1	1	M321	NTUH-K2044ΔterC RB07	M	2
M321_D2	2	M321	NTUH-K2044ΔterC RB07	M	2
M321_D3	3	M321	NTUH-K2044ΔterC RB07	M	2
M322_D1	1	M322	NTUH-K2044ΔterC RB07	M	3.25527
M322_D2	2	M322	NTUH-K2044ΔterC RB07	M	2
M322_D3	3	M322	NTUH-K2044ΔterC RB07	M	2
M323_D1	1	M323	NTUH-K2044ΔterC RB07	M	3.25527
M323_D2	2	M323	NTUH-K2044ΔterC RB07	M	3.85733
M323_D3	3	M323	NTUH-K2044ΔterC RB07	M	6.36922
M324_D1	1	M324	NTUH-K2044ΔterC RB07	M	3.94398
M324_D2	2	M324	NTUH-K2044ΔterC RB07	M	7.41558
M324_D3	3	M324	NTUH-K2044ΔterC RB07	M	6.45939
M325_D1	1	M325	NTUH-K2044ΔterC RB07	M	2
M325_D2	2	M325	NTUH-K2044ΔterC RB07	M	4.2193
M325_D3	3	M325	NTUH-K2044ΔterC RB07	M	3.73239
M326_D1	1	M326	NTUH-K2044ΔterC RB07	M	4.57749
M326_D2	2	M326	NTUH-K2044ΔterC RB07	M	7.59896
M326_D3	3	M326	NTUH-K2044ΔterC RB07	M	6.25527
M327_D1	1	M327	NTUH-K2044ΔterC RB07	M	6.06148
M327_D2	2	M327	NTUH-K2044ΔterC RB07	M	2
M327_D3	3	M327	NTUH-K2044ΔterC RB07	M	2
M328_D1	1	M328	NTUH-K2044ΔterC RB16	M	3.73239
M328_D2	2	M328	NTUH-K2044ΔterC RB16	M	2
M328_D3	3	M328	NTUH-K2044ΔterC RB16	M	2
M329_D1	1	M329	NTUH-K2044ΔterC RB16	M	7.53617
M329_D2	2	M329	NTUH-K2044ΔterC RB16	M	2
M329_D3	3	M329	NTUH-K2044ΔterC RB16	M	2
M330_D1	1	M330	NTUH-K2044ΔterC RB16	F	3.25527
M330_D2	2	M330	NTUH-K2044ΔterC RB16	F	6.33445
M330_D3	3	M330	NTUH-K2044ΔterC RB16	F	2
M331_D1	1	M331	NTUH-K2044ΔterC RB16	F	5.60656
M331_D2	2	M331	NTUH-K2044ΔterC RB16	F	7.39078
M331_D3	3	M331	NTUH-K2044ΔterC RB16	F	2
M332_D1	1	M332	NTUH-K2044ΔterC RB16	F	3.65883
M332_D2	2	M332	NTUH-K2044ΔterC RB16	F	2
M332_D3	3	M332	NTUH-K2044ΔterC RB16	F	5.97891
M333_D1	1	M333	NTUH-K2044ΔterC RB16	F	4.15836
M333_D2	2	M333	NTUH-K2044ΔterC RB16	F	6.31387
M333_D3	3	M333	NTUH-K2044ΔterC RB16	F	2
M334_D1	1	M334	NTUH-K2044ΔterC RB16	F	5.57618
M334_D2	2	M334	NTUH-K2044ΔterC RB16	F	8.43136
M334_D3	3	M334	NTUH-K2044ΔterC RB16	F	9.95047
M335_D1	1	M335	NTUH-K2044 RB16	F	2
M335_D2	2	M335	NTUH-K2044 RB16	F	2
M335_D3	3	M335	NTUH-K2044 RB16	F	3.25527
M336_D1	1	M336	NTUH-K2044 RB16	F	3.25527
M336_D2	2	M336	NTUH-K2044 RB16	F	3.25527
M336_D3	3	M336	NTUH-K2044 RB16	F	2
M338_D1	1	M338	NTUH-K2044 RB16	F	2
M338_D2	2	M338	NTUH-K2044 RB16	F	3.74893
M338_D3	3	M338	NTUH-K2044 RB16	F	3.73239
M339_D1	1	M339	NTUH-K2044 RB16	F	5.60394
M339_D2	2	M339	NTUH-K2044 RB16	F	2
M339_D3	3	M339	NTUH-K2044 RB16	F	2
M340_D1	1	M340	NTUH-K2044 RB07	F	5.557
M340_D2	2	M340	NTUH-K2044 RB07	F	2
M340_D3	3	M340	NTUH-K2044 RB07	F	2
M341_D1	1	M341	NTUH-K2044 RB07	F	2
M341_D2	2	M341	NTUH-K2044 RB07	F	2
M341_D3	3	M341	NTUH-K2044 RB07	F	5.58466
M342_D1	1	M342	NTUH-K2044 RB07	F	4.25527
M342_D2	2	M342	NTUH-K2044 RB07	F	6.57986
M342_D3	3	M342	NTUH-K2044 RB07	F	6.53403
M343_D1	1	M343	NTUH-K2044ΔterC RB16	F	2
M343_D2	2	M343	NTUH-K2044ΔterC RB16	F	7.67966
M343_D3	3	M343	NTUH-K2044ΔterC RB16	F	6.34199
M344_D1	1	M344	NTUH-K2044ΔterC RB16	F	2
M344_D2	2	M344	NTUH-K2044ΔterC RB16	F	3.01773
M344_D3	3	M344	NTUH-K2044ΔterC RB16	F	4.29572
M345_D1	1	M345	NTUH-K2044ΔterC RB16	F	3.43652
M345_D2	2	M345	NTUH-K2044ΔterC RB16	F	5.21425
M345_D3	3	M345	NTUH-K2044ΔterC RB16	F	4.99607
M346_D1	1	M346	NTUH-K2044ΔterC RB16	F	5.78106
M346_D2	2	M346	NTUH-K2044ΔterC RB16	F	2
M346_D3	3	M346	NTUH-K2044ΔterC RB16	F	2
M347_D1	1	M347	NTUH-K2044ΔterC RB16	F	6.38784
M347_D2	2	M347	NTUH-K2044ΔterC RB16	F	6.95861
M347_D3	3	M347	NTUH-K2044ΔterC RB16	F	6.3779
M348_D1	1	M348	NTUH-K2044ΔterC RB16	M	3.12263
M348_D2	2	M348	NTUH-K2044ΔterC RB16	M	6.52025
M348_D3	3	M348	NTUH-K2044ΔterC RB16	M	2
M349_D1	1	M349	NTUH-K2044ΔterC RB16	M	4.00946
M349_D2	2	M349	NTUH-K2044ΔterC RB16	M	6.66555
M349_D3	3	M349	NTUH-K2044ΔterC RB16	M	2
M350_D1	1	M350	NTUH-K2044ΔterC RB16	M	2.90518
M350_D2	2	M350	NTUH-K2044ΔterC RB16	M	5.93265
M350_D3	3	M350	NTUH-K2044ΔterC RB16	M	6.60455
M351_D1	1	M351	NTUH-K2044ΔterC RB16	M	2
M351_D2	2	M351	NTUH-K2044ΔterC RB16	M	2
M351_D3	3	M351	NTUH-K2044ΔterC RB16	M	2
M352_D1	1	M352	NTUH-K2044ΔterC RB16	M	2
M352_D2	2	M352	NTUH-K2044ΔterC RB16	M	5.91721
M352_D3	3	M352	NTUH-K2044ΔterC RB16	M	7.01592
M353_D1	1	M353	NTUH-K2044 RB16	F	6.15646
M353_D2	2	M353	NTUH-K2044 RB16	F	5.54061
M353_D3	3	M353	NTUH-K2044 RB16	F	8
M354_D1	1	M354	NTUH-K2044 RB16	F	5.22356
M354_D2	2	M354	NTUH-K2044 RB16	F	6.27737
M354_D3	3	M354	NTUH-K2044 RB16	F	6.55835
M355_D1	1	M355	NTUH-K2044 RB16	F	2
M355_D2	2	M355	NTUH-K2044 RB16	F	3.87724
M355_D3	3	M355	NTUH-K2044 RB16	F	2
M357_D1	1	M357	NTUH-K2044 RB16	F	3.75449
M357_D2	2	M357	NTUH-K2044 RB16	F	5.15864
M357_D3	3	M357	NTUH-K2044 RB16	F	4.91483
M358_D1	1	M358	NTUH-K2044 RB16	M	3.83395
M358_D2	2	M358	NTUH-K2044 RB16	M	3.98464
M358_D3	3	M358	NTUH-K2044 RB16	M	4.96417
M359_D1	1	M359	NTUH-K2044 RB16	M	2
M359_D2	2	M359	NTUH-K2044 RB16	M	5.82253
M359_D3	3	M359	NTUH-K2044 RB16	M	2
M360_D1	1	M360	NTUH-K2044 RB16	M	3.07263
M360_D2	2	M360	NTUH-K2044 RB16	M	3.32606
M360_D3	3	M360	NTUH-K2044 RB16	M	5.17522
M361_D1	1	M361	NTUH-K2044 RB16	M	3.72584
M361_D2	2	M361	NTUH-K2044 RB16	M	4.09044
M361_D3	3	M361	NTUH-K2044 RB16	M	4.08922
M362_D1	1	M362	NTUH-K2044 RB16	M	4.48863
M362_D2	2	M362	NTUH-K2044 RB16	M	2
M362_D3	3	M362	NTUH-K2044 RB16	M	3.49214

## Sheet: Fig S27A
OD600	WT NTUH pH = 7.5				NTUHΔterC pH = 7.5				WT NTUH pH = 5.75				NTUHΔterC pH = 5.75				WT NTUH pH = 7.5 + SCFA				NTUHΔterC pH = 7.5 + SCFA				WT NTUH pH = 5.75 + SCFA				NTUHΔterC pH = 5.75 + SCFA
Time	Trial 1	Trial 2	Trial 3	Trial 4	Trial 1	Trial 2	Trial 3	Trial 4	Trial 1	Trial 2	Trial 3	Trial 4	Trial 1	Trial 2	Trial 3	Trial 4	Trial 1	Trial 2	Trial 3	Trial 4	Trial 1	Trial 2	Trial 3	Trial 4	Trial 1	Trial 2	Trial 3	Trial 4	Trial 1	Trial 2	Trial 3	Trial 4
0	0	0.0005	0	0	0	0.001	0	0	0	0	0	0	0	0.0005	0	0	0.013	0	0.0135	0	0.0005	0	0	0	0	0	0	0	0	0	0	0
0.25	0	0	0	0	0.0005	0.001	0	0	0	0	0	0	0	0.0005	0	0	0.0105	0	0.0145	0	0	0	0	0	0	0	0	0	0	0	0	0
0.5	0	0	0	0	0.0015	0.0005	0	0	0	0	0	0	0	0	0	0	0.01	0	0.0145	0	0	0	0	0	0	0	0	0	0	0	0	0
0.75	0	0	0	0	0.001	0.0005	0	0	0	0	0	0	0	0	0	0	0.0085	0	0.0145	0	0	0	0	0	0	0	0	0	0	0	0	0
1	0	0	0	0	0.0005	0	0	0	0	0	0	0	0	0	0	0	0.0035	0	0.0135	0	0	0	0	0	0	0	0	0	0	0	0	0
1.25	0	0	0	0	0	0	0	0	0	0	0	0	0	0	0	0	0.0075	0	0.0135	0	0	0	0	0	0	0	0	0	0	0	0	0
1.5	0	0	0	0	0	0	0	0	0	0	0	0	0	0	0	0	0.0025	0	0.0125	0	0	0	0	0	0	0	0	0	0	0	0	0
1.75	0	0	0	0	0	0	0	0	0	0	0	0	0	0	0	0	0.006	0	0.0115	0	0	0	0	0	0	0	0	0	0	0	0	0
2	0	0	0	0	0	0	0	0	0	0	0	0	0	0	0	0	0.0075	0	0.0115	0	0	0	0	0	0	0	0	0	0	0	0	0
2.25	0	0	0	0	0	0	0	0	0	0	0	0	0	0	0	0	0.005	0	0.011	0	0	0	0	0	0	0	0	0	0	0	0	0
2.5	0	0	0	0	0	0	0	0	0	0	0	0	0	0	0	0	0.002	0	0.011	0	0	0	0	0	0	0	0	0	0	0	0	0
2.75	0	0	0	0	0	0	0	0	0	0	0	0	0	0	0	0	0.0045	0	0.0105	0	0	0	0	0	0	0	0	0	0	0	0	0
3	0	0	0	0	0	0	0	0	0	0	0	0	0	0	0	0	0.0035	0	0.0105	0	0	0	0	0	0	0	0	0	0	0	0	0
3.25	0	0	0	0	0	0	0	0	0	0	0	0	0	0	0	0	0.0075	0	0.01	0	0	0	0	0	0	0	0	0	0	0	0	0
3.5	0	0	0	0	0.001	0	0	0	0	0	0	0	0	0	0	0	0.003	0	0.01	0	0	0	0	0	0	0	0	0	0	0	0	0
3.75	0.001	0.0005	0	0	0.005	0	0	0.002333	0	0	0	0	0	0	0	0	0.006	0	0.0105	0	0	0	0	0	0	0	0	0	0	0	0	0
4	0.0065	0.0055	0.0035	0.004	0.012	0.002	0.0015	0.007	0	0	0	0	0	0	0	0	0.005	0	0.0095	0	0	0	0	0	0	0	0	0	0	0	0	0
4.25	0.019	0.0165	0.013	0.011	0.028	0.008	0.0085	0.016667	0	0.0015	0	0	0	0	0	0.000333	0.0065	0	0.0095	0	0	0	0	0	0	0	0	0	0	0	0	0
4.5	0.046	0.042	0.033	0.027333	0.0625	0.0205	0.0275	0.038	0.0055	0.009	0.004	0.000667	0	0.002	0.0005	0.003333	0.0045	0	0.01	0	0	0	0	0	0	0	0	0	0	0	0	0
4.75	0.1055	0.1	0.085	0.059667	0.147	0.049	0.0675	0.088333	0.019	0.025	0.0155	0.004	0.0075	0.008	0.0065	0.008667	0.0015	0	0.01	0	0	0	0	0	0	0	0	0	0	0	0	0
5	0.206	0.206	0.2035	0.121667	0.279	0.12	0.1575	0.204667	0.0445	0.0615	0.041	0.011	0.024	0.0215	0.0185	0.021333	0.0055	0	0.0105	0	0	0	0	0	0	0	0	0	0	0	0	0
5.25	0.323	0.322	0.3585	0.22	0.4095	0.254	0.286	0.356667	0.1015	0.152	0.0995	0.025333	0.06	0.05	0.0435	0.049	0.003	0	0.011	0	0	0	0	0	0	0	0	0	0	0	0	0
5.5	0.432	0.4275	0.49	0.344333	0.5235	0.398	0.419	0.49	0.2025	0.2885	0.2135	0.058	0.144	0.1155	0.1025	0.118333	0.007	0	0.012	0	0	0	0	0.000667	0	0	0	0	0	0	0	0
5.75	0.524	0.5235	0.5885	0.456333	0.614	0.514	0.534	0.595333	0.323	0.426	0.352	0.129	0.2735	0.2325	0.2135	0.240667	0.0105	0.001	0.0135	0.001	0	0	0	0.003333	0	0	0	0	0	0	0	0
6	0.611	0.615	0.6695	0.549667	0.6985	0.6105	0.6325	0.683	0.448	0.5505	0.4855	0.245	0.413	0.372	0.355	0.378333	0.0105	0.006	0.017	0.003667	0	0.0005	0	0.009667	0	0	0	0	0	0	0	0
6.25	0.6925	0.699	0.7375	0.634	0.7695	0.6935	0.719	0.759	0.563	0.6575	0.599	0.368	0.546	0.506	0.495	0.505	0.0155	0.016	0.0225	0.008	0	0.0055	0	0.020667	0	0	0	0	0	0	0	0
6.5	0.7535	0.7655	0.7915	0.698333	0.821	0.763	0.784	0.815	0.668	0.748	0.6915	0.482333	0.659	0.626	0.6195	0.620333	0.0135	0.036	0.034	0.015333	0	0.0145	0.0035	0.041333	0	0	0	0	0	0	0	0
6.75	0.7965	0.815	0.8365	0.752	0.8625	0.8205	0.838	0.858667	0.758	0.825	0.7715	0.583	0.7545	0.731	0.7265	0.719333	0.022	0.072	0.057	0.029	0	0.033	0.012	0.081333	0	0	0	0	0	0	0	0
7	0.832	0.8515	0.8735	0.791333	0.896	0.8645	0.878	0.893667	0.834	0.8895	0.8465	0.676	0.834	0.812	0.811	0.808333	0.0375	0.126	0.1025	0.050667	0	0.068	0.0305	0.138667	0	0	0	0	0	0	0	0
7.25	0.859	0.878	0.8965	0.824333	0.922	0.8955	0.908	0.919667	0.8895	0.937	0.9075	0.760667	0.898	0.8825	0.885	0.886333	0.06	0.1895	0.166	0.087333	0.0025	0.1205	0.068	0.206	0	0	0	0	0	0	0	0
7.5	0.8825	0.901	0.9165	0.848333	0.942	0.919	0.93	0.941	0.931	0.974	0.9545	0.835667	0.9475	0.9345	0.941	0.948333	0.096	0.2555	0.2355	0.140667	0.0095	0.1845	0.1235	0.279	0	0	0	0	0	0	0	0
7.75	0.903	0.92	0.935	0.87	0.961	0.939	0.95	0.961333	0.9605	1.003	0.9905	0.892	0.987	0.9725	0.981	0.994667	0.1375	0.319	0.3055	0.205	0.0225	0.255	0.194	0.356	0	0	0	0	0	0	0	0
8	0.9215	0.9385	0.9515	0.892	0.9765	0.958	0.969	0.979	0.985	1.025	1.016	0.933333	1.017	1.0025	1.01	1.03	0.1855	0.3825	0.375	0.270667	0.0485	0.3295	0.268	0.431333	0	0	0	0	0	0	0	0
8.25	0.9425	0.955	0.97	0.911	0.993	0.9775	0.987	0.994667	1.004	1.043	1.037	0.965667	1.0405	1.026	1.032	1.05633	0.243	0.4455	0.4435	0.338333	0.0855	0.4025	0.341	0.502333	0	0	0	0	0	0	0	0
8.5	0.959	0.973	0.986	0.932667	1.008	0.993	1.0035	1.01	1.022	1.0605	1.055	0.988333	1.06	1.0455	1.0505	1.077	0.3025	0.5095	0.51	0.406	0.1315	0.47	0.4145	0.570333	0	0	0	0	0	0	0	0
8.75	0.976	0.99	1.0015	0.951	1.023	1.0075	1.0175	1.024	1.038	1.076	1.071	1.00867	1.0765	1.0625	1.0665	1.09467	0.3625	0.5745	0.57	0.472	0.186	0.536	0.489	0.634	0	0	0	0	0	0	0	0
9	0.993	1.006	1.0145	0.97	1.0375	1.021	1.0315	1.038	1.0535	1.0915	1.087	1.02733	1.0925	1.0795	1.083	1.11167	0.4245	0.6345	0.6285	0.537333	0.2475	0.6	0.557	0.693333	0	0	0	0	0	0	0	0
9.25	1.009	1.022	1.028	0.985333	1.0505	1.0365	1.045	1.05167	1.0685	1.106	1.1015	1.04367	1.107	1.093	1.0975	1.127	0.4875	0.69	0.6815	0.597667	0.3135	0.659	0.6205	0.745333	0	0	0	0	0	0	0	0
9.5	1.024	1.0365	1.0405	1.003	1.0635	1.0495	1.0595	1.06367	1.082	1.12	1.115	1.06033	1.1195	1.1065	1.1105	1.144	0.546	0.7425	0.7275	0.653333	0.3815	0.7155	0.681	0.793	0	0	0	0	0	0	0	0
9.75	1.0385	1.0475	1.0515	1.02067	1.076	1.062	1.071	1.07667	1.096	1.1325	1.128	1.07533	1.133	1.12	1.1245	1.158	0.6055	0.789	0.768	0.705667	0.448	0.765	0.736	0.836667	0	0	0	0	0	0	0	0
10	1.053	1.06	1.0635	1.03133	1.087	1.0745	1.084	1.089	1.109	1.1455	1.1405	1.09	1.1455	1.132	1.1375	1.172	0.658	0.831	0.8085	0.753333	0.514	0.812	0.784	0.875667	0	0	0	0	0	0	0	0
10.25	1.0665	1.0725	1.074	1.04633	1.098	1.0875	1.0955	1.1	1.122	1.1565	1.153	1.104	1.1575	1.1435	1.149	1.18567	0.707	0.867	0.846	0.795333	0.576	0.8505	0.8255	0.910333	0	0	0	0	0	0	0	0
10.5	1.078	1.083	1.083	1.05967	1.109	1.096	1.105	1.111	1.133	1.168	1.164	1.11833	1.168	1.1535	1.16	1.19767	0.752	0.9	0.878	0.833333	0.6335	0.885	0.87	0.941	0	0	0	0	0	0	0	0
10.75	1.091	1.094	1.0945	1.07233	1.1195	1.108	1.1155	1.11933	1.1445	1.1785	1.175	1.129	1.18	1.1655	1.171	1.209	0.792	0.9265	0.906	0.866333	0.6855	0.916	0.905	0.968	0	0	0	0	0	0	0	0
11	1.1025	1.1035	1.1035	1.084	1.1285	1.1175	1.126	1.13067	1.1555	1.188	1.1845	1.14133	1.19	1.175	1.1815	1.22067	0.827	0.9495	0.931	0.895	0.735	0.945	0.9345	0.992667	0	0	0	0	0	0	0	0
11.25	1.112	1.1135	1.1125	1.09533	1.1365	1.128	1.1355	1.14033	1.166	1.198	1.195	1.15367	1.1995	1.185	1.1905	1.23167	0.862	0.97	0.954	0.920333	0.7795	0.971	0.961	1.01267	0	0	0	0	0	0	0	0
11.5	1.1235	1.123	1.121	1.10667	1.147	1.1375	1.145	1.14833	1.1755	1.207	1.204	1.16433	1.2105	1.195	1.2015	1.24267	0.889	0.9865	0.9725	0.941333	0.82	0.9925	0.984	1.02867	0	0	0	0	0	0	0	0
11.75	1.133	1.1315	1.1295	1.11633	1.155	1.146	1.154	1.15567	1.1835	1.216	1.212	1.17533	1.2195	1.203	1.2095	1.25133	0.912	1	0.9875	0.957333	0.858	1.0095	1.004	1.04267	0	0	0	0	0	0	0	0
12	1.142	1.1395	1.138	1.12767	1.1635	1.156	1.163	1.16467	1.1915	1.2245	1.222	1.18567	1.2275	1.212	1.219	1.26233	0.936	1.012	1.0005	0.972333	0.892	1.0245	1.0205	1.05567	0	0	0	0	0	0	0	0
12.25	1.1515	1.1475	1.145	1.13733	1.1715	1.164	1.17	1.173	1.2015	1.2335	1.2295	1.19567	1.237	1.2195	1.2265	1.27033	0.956	1.0235	1.0135	0.985667	0.922	1.037	1.035	1.067	0	0	0	0	0	0	0	0
12.5	1.1605	1.155	1.1535	1.147	1.18	1.1715	1.1785	1.18033	1.2105	1.2395	1.236	1.206	1.2435	1.227	1.2355	1.27967	0.973	1.0335	1.024	0.998333	0.9485	1.048	1.0455	1.07833	0	0	0	0	0	0	0	0
12.75	1.169	1.162	1.16	1.15433	1.1865	1.1785	1.185	1.186	1.216	1.248	1.2425	1.213	1.251	1.235	1.2425	1.28633	0.9885	1.0445	1.035	1.01	0.971	1.0575	1.0565	1.08833	0	0	0	0	0	0	0	0
13	1.1775	1.169	1.167	1.164	1.194	1.185	1.1925	1.19333	1.225	1.2545	1.249	1.22267	1.258	1.241	1.2495	1.295	1.0015	1.0555	1.046	1.02167	0.9905	1.068	1.0665	1.09867	0	0	0	0	0	0	0	0
13.25	1.1855	1.176	1.174	1.17167	1.201	1.191	1.198	1.19933	1.231	1.263	1.255	1.22967	1.263	1.248	1.257	1.303	1.012	1.064	1.0555	1.03233	1.009	1.078	1.0755	1.10833	0	0	0	0	0	0	0	0
13.5	1.193	1.182	1.1805	1.17967	1.2075	1.198	1.205	1.205	1.239	1.268	1.2595	1.23733	1.271	1.2555	1.2645	1.31033	1.023	1.074	1.065	1.04467	1.0235	1.088	1.0855	1.11967	0	0	0	0	0	0	0	0
13.75	1.2005	1.1885	1.1855	1.18633	1.213	1.204	1.2095	1.21033	1.245	1.274	1.2655	1.244	1.277	1.261	1.2695	1.31767	1.033	1.0845	1.0745	1.055	1.037	1.097	1.0945	1.12967	0	0	0	0	0	0	0	0
14	1.2095	1.1955	1.194	1.19533	1.22	1.2105	1.2175	1.216	1.2515	1.28	1.2715	1.25133	1.283	1.2665	1.276	1.32467	1.0425	1.0945	1.084	1.066	1.0475	1.107	1.102	1.13767	0	0	0	0	0	0	0	0
14.25	1.2145	1.201	1.1985	1.201	1.2255	1.215	1.222	1.21933	1.257	1.285	1.2755	1.257	1.288	1.2725	1.2815	1.33067	1.0515	1.1015	1.0935	1.076	1.0575	1.1155	1.1115	1.147	0	0	0	0	0	0	0	0
14.5	1.2215	1.207	1.2045	1.20867	1.2305	1.222	1.227	1.226	1.262	1.289	1.2795	1.26333	1.2925	1.2785	1.288	1.33833	1.0545	1.11	1.1015	1.086	1.066	1.1235	1.12	1.15633	0	0	0	0	0	0	0	0
14.75	1.226	1.211	1.21	1.21567	1.2345	1.227	1.232	1.23	1.2675	1.294	1.2845	1.26933	1.2985	1.2835	1.293	1.344	1.063	1.119	1.1095	1.095	1.0755	1.1335	1.129	1.16467	0	0	0	0	0	0	0	0
15	1.232	1.2165	1.215	1.22133	1.2395	1.2315	1.2355	1.23533	1.273	1.299	1.29	1.274	1.3035	1.288	1.2975	1.34967	1.072	1.1265	1.1185	1.104	1.0845	1.1415	1.1365	1.17267	0	0	0	0	0	0	0	0
15.25	1.2385	1.2215	1.22	1.227	1.2445	1.237	1.242	1.24	1.2775	1.303	1.2935	1.279	1.3075	1.2935	1.3025	1.35533	1.0795	1.135	1.127	1.11233	1.0925	1.149	1.1445	1.18067	0	0	0	0	0	0	0	0
15.5	1.2445	1.2275	1.2265	1.233	1.25	1.243	1.2465	1.24433	1.283	1.307	1.2985	1.28367	1.3115	1.297	1.307	1.36133	1.0885	1.1425	1.134	1.121	1.1025	1.157	1.152	1.18833	0	0	0	0	0	0	0	0
15.75	1.249	1.2305	1.229	1.23933	1.2545	1.2465	1.2515	1.24933	1.2875	1.311	1.3015	1.28867	1.3155	1.3	1.3105	1.366	1.096	1.15	1.141	1.129	1.11	1.164	1.159	1.19567	0	0	0	0	0	0	0	0
16	1.2565	1.236	1.235	1.24533	1.2595	1.252	1.256	1.25233	1.292	1.3155	1.306	1.29233	1.3195	1.3055	1.3155	1.37133	1.103	1.1575	1.149	1.13733	1.1185	1.1715	1.166	1.203	0	0	0	0	0	0	0	0
16.25	1.263	1.241	1.2405	1.249	1.264	1.256	1.261	1.256	1.2965	1.3195	1.3105	1.29667	1.324	1.309	1.3195	1.37567	1.1105	1.164	1.156	1.14367	1.127	1.1785	1.173	1.20933	0	0	0	0	0	0	0	0
16.5	1.2665	1.245	1.244	1.254	1.268	1.2595	1.264	1.26	1.3	1.323	1.3125	1.301	1.327	1.3115	1.322	1.38067	1.118	1.17	1.162	1.15167	1.1355	1.184	1.1795	1.21533	0	0	0	0	0	0	0	0
16.75	1.2715	1.2485	1.2485	1.25867	1.272	1.264	1.268	1.26333	1.3035	1.3255	1.316	1.30433	1.3295	1.3145	1.326	1.384	1.1245	1.1755	1.1685	1.15733	1.142	1.1905	1.1865	1.222	0	0	0	0	0	0	0	0
17	1.277	1.254	1.253	1.26333	1.2745	1.269	1.2725	1.267	1.3085	1.3295	1.3195	1.30833	1.334	1.319	1.3305	1.38933	1.133	1.1835	1.175	1.166	1.1505	1.197	1.1925	1.22833	0	0	0	0	0	0	0	0
17.25	1.283	1.2575	1.258	1.268	1.279	1.2715	1.2755	1.27	1.311	1.333	1.323	1.312	1.3365	1.3225	1.333	1.39233	1.1395	1.189	1.1805	1.17267	1.1575	1.2035	1.199	1.23367	0	0	0	0	0	0	0	0
17.5	1.2875	1.261	1.2615	1.273	1.2825	1.2755	1.279	1.27333	1.3145	1.336	1.327	1.31533	1.3395	1.325	1.336	1.397	1.15	1.195	1.1865	1.17733	1.1645	1.2085	1.206	1.239	0	0	0	0	0	0	0	0
17.75	1.2925	1.267	1.2665	1.277	1.286	1.281	1.2825	1.27633	1.3185	1.338	1.3295	1.31933	1.342	1.3285	1.3395	1.40133	1.1555	1.2005	1.192	1.18333	1.1715	1.2145	1.212	1.24433	0	0	0	0	0	0	0	0
18	1.2965	1.2695	1.2705	1.282	1.29	1.2835	1.285	1.27933	1.321	1.341	1.3315	1.322	1.345	1.332	1.342	1.40433	1.1615	1.2065	1.1965	1.18867	1.1785	1.22	1.218	1.25	0	0	0	0	0	0	0	0
18.25	1.302	1.274	1.273	1.286	1.2925	1.2885	1.289	1.28233	1.3245	1.3435	1.334	1.32467	1.348	1.335	1.3455	1.409	1.1675	1.211	1.2015	1.19433	1.185	1.2245	1.2235	1.255	0	0	0	0	0	0	0	0
18.5	1.305	1.277	1.2775	1.29133	1.296	1.2905	1.2915	1.28633	1.327	1.346	1.336	1.32767	1.35	1.337	1.3485	1.413	1.169	1.2155	1.206	1.2	1.1915	1.229	1.228	1.261	0	0	0	0	0	0	0	0
18.75	1.308	1.281	1.281	1.295	1.299	1.2935	1.294	1.288	1.3295	1.348	1.3385	1.331	1.353	1.3405	1.35	1.41567	1.179	1.221	1.21	1.20533	1.198	1.2345	1.2335	1.265	0	0	0	0	0	0	0	0
19	1.3115	1.284	1.285	1.29867	1.302	1.297	1.2965	1.28967	1.3325	1.351	1.3415	1.334	1.356	1.3425	1.3535	1.41767	1.182	1.2265	1.215	1.20867	1.205	1.239	1.2385	1.269	0	0	0	0	0	0	0	0
19.25	1.315	1.288	1.2885	1.302	1.3055	1.2995	1.3005	1.29067	1.3345	1.352	1.343	1.33533	1.357	1.3445	1.355	1.421	1.1855	1.2295	1.219	1.21333	1.2105	1.2445	1.244	1.273	0	0	0	0	0	0	0	0
19.5	1.318	1.29	1.292	1.30667	1.308	1.3025	1.302	1.29467	1.336	1.3545	1.3455	1.339	1.36	1.3465	1.3585	1.424	1.19	1.2335	1.222	1.217	1.217	1.2485	1.2495	1.27733	0	0	0	0	0	0	0	0
19.75	1.3215	1.294	1.2945	1.31	1.31	1.3055	1.3045	1.29567	1.339	1.357	1.348	1.34033	1.363	1.3495	1.3605	1.426	1.1945	1.239	1.2255	1.22067	1.222	1.252	1.253	1.28133	0	0	0	0	0	0	0	0
20	1.3255	1.2965	1.2995	1.31367	1.313	1.3085	1.3075	1.29833	1.3415	1.36	1.349	1.34233	1.3645	1.352	1.363	1.42867	1.2005	1.242	1.2285	1.22467	1.228	1.256	1.2585	1.28467	0	0	0	0	0	0	0	0
20.25	1.3275	1.2985	1.301	1.31633	1.315	1.31	1.308	1.30033	1.343	1.361	1.352	1.345	1.367	1.355	1.365	1.431	1.204	1.245	1.2315	1.22733	1.2325	1.2595	1.2615	1.28733	0	0	0	0	0	0	0	0
20.5	1.33	1.3005	1.303	1.31933	1.317	1.3125	1.31	1.30167	1.3445	1.362	1.3525	1.34667	1.3675	1.3545	1.366	1.43333	1.2075	1.248	1.234	1.231	1.238	1.263	1.2665	1.29133	0	0	0	0	0	0	0	0
20.75	1.331	1.302	1.304	1.32333	1.3185	1.3135	1.3125	1.30367	1.3465	1.364	1.354	1.34867	1.3685	1.3565	1.367	1.43567	1.2115	1.251	1.236	1.23433	1.2425	1.2655	1.2705	1.29533	0	0	0	0	0	0	0	0
21	1.3345	1.305	1.3085	1.325	1.321	1.317	1.314	1.30533	1.348	1.365	1.3565	1.351	1.371	1.359	1.369	1.437	1.215	1.2535	1.239	1.23667	1.247	1.2695	1.2745	1.298	0	0	0	0	0	0	0	0
21.25	1.3365	1.308	1.311	1.32867	1.3225	1.3185	1.316	1.30733	1.349	1.3665	1.358	1.35133	1.3715	1.3605	1.3705	1.44	1.219	1.2575	1.241	1.239	1.252	1.2715	1.2785	1.30067	0	0	0	0	0	0	0	0
21.5	1.339	1.311	1.314	1.33133	1.324	1.321	1.319	1.30833	1.3515	1.368	1.359	1.35467	1.3745	1.362	1.3725	1.442	1.2225	1.259	1.2435	1.24233	1.257	1.276	1.282	1.304	0	0	0	0	0	0	0	0
21.75	1.341	1.312	1.316	1.33467	1.3265	1.322	1.319	1.311	1.352	1.3695	1.359	1.356	1.375	1.363	1.3735	1.443	1.2255	1.2625	1.245	1.24467	1.2605	1.2775	1.2865	1.30633	0	0	0	0	0	0	0	0
22	1.3435	1.314	1.3185	1.337	1.3285	1.3245	1.321	1.31233	1.3545	1.371	1.3615	1.35733	1.377	1.365	1.375	1.446	1.229	1.265	1.248	1.247	1.2645	1.281	1.289	1.309	0	0	0	0	0	0	0	0
22.25	1.3435	1.3155	1.319	1.34	1.3295	1.3255	1.3205	1.31467	1.3555	1.3705	1.362	1.35867	1.3775	1.365	1.376	1.448	1.2315	1.267	1.2495	1.249	1.268	1.282	1.2915	1.31267	0	0	0	0	0	0	0	0
22.5	1.3445	1.3175	1.321	1.342	1.3305	1.328	1.323	1.31433	1.356	1.3725	1.363	1.35967	1.378	1.366	1.377	1.449	1.2345	1.2685	1.2505	1.25167	1.2725	1.285	1.295	1.31367	0	0	0	0	0	0	0	0
22.75	1.3475	1.3195	1.3235	1.34467	1.331	1.3285	1.324	1.31633	1.358	1.3745	1.3645	1.36167	1.38	1.3685	1.3785	1.45133	1.237	1.2715	1.2525	1.25367	1.2755	1.287	1.2985	1.316	0	0	0	0	0	0	0	0
23	1.3475	1.3205	1.325	1.346	1.3325	1.33	1.325	1.31733	1.359	1.3755	1.366	1.36167	1.381	1.3685	1.3795	1.45233	1.2405	1.273	1.2545	1.255	1.279	1.289	1.301	1.318	0	0	0	0	0	0	0	0
23.25	1.349	1.3225	1.3285	1.348	1.336	1.332	1.3265	1.31667	1.361	1.376	1.367	1.363	1.382	1.3705	1.3815	1.45233	1.2425	1.2755	1.2555	1.257	1.283	1.2915	1.303	1.32	0	0	0	0	0	0	0	0
23.5	1.3505	1.324	1.329	1.35033	1.3355	1.333	1.3275	1.31933	1.3615	1.3765	1.368	1.36467	1.3825	1.3715	1.381	1.45567	1.244	1.2765	1.257	1.259	1.286	1.2935	1.306	1.323	0	0	0	0	0	0	0	0
23.75	1.35	1.3245	1.329	1.35267	1.3355	1.3335	1.327	1.32033	1.3615	1.3775	1.3685	1.36567	1.383	1.37	1.382	1.45633	1.247	1.2785	1.2585	1.26067	1.289	1.2955	1.3095	1.324	0	0	0	0	0	0	0	0
24	1.3515	1.327	1.3325	1.35533	1.338	1.3365	1.33	1.32133	1.3635	1.378	1.37	1.367	1.385	1.372	1.383	1.45867	1.2495	1.28	1.26	1.26267	1.292	1.298	1.311	1.32567	0	0	0	0	0	0	0	0

## Sheet: Fig S27B
AUC	Exponential WT NTUH-K2044 pH = 7.5			Exponential NTUH-K2044ΔterC pH = 7.5			Stationary WT NTUH-K2044 pH = 7.5			Stationary NTUH-K2044ΔterC pH = 7.5			Exponential WT NTUH-K2044 pH = 5.75			Exponential NTUH-K2044ΔterC pH = 5.75			Stationary WT NTUH-K2044 pH = 5.75			Stationary NTUH-K2044ΔterC pH = 5.75
SCFA	Trial 1	Trial 2	Trial 3	Trial 1	Trial 2	Trial 3	Trial 1	Trial 2	Trial 3	Trial 1	Trial 2	Trial 3	Trial 1	Trial 2	Trial 3	Trial 1	Trial 2	Trial 3	Trial 1	Trial 2	Trial 3	Trial 1	Trial 2	Trial 3
Control	21.24	20.04	20.74	24.27	22.6	20.72	21.29	19.46	19.68	22.19	21.99	20.64	22.54	21.96	21.86	22.37	23.09	22.13	22.5	20.66	21.12	22.37	22.42	21.55
12.5 mM Acetate	19.63	20.07	20.65	22.84	21.82	21.02	21.18	19.61	19.54	22.6	21.27	20.65	11.06	8.814	7.752	6.585	10.47	8.563	10.95	7.166	7.003	6.585	8.528	7.291
6 mM Propionate	19.31	19.67	18.8	20.48	21.36	19.88	20.4	18.79	18.98	22.78	20.8	19.78	14.62	15.41	8.519	13.35	16.4	8.512	14.72	14.09	13.59	13.35	15.53	14.05
12 mM Butyrate	22.5	22.69	22.69	24.19	23.65	23.15	22.38	21.16	21.08	20.15	22.71	22.51	8.901	9.605	9.749	6.636	10.61	10.26	8.495	8.104	8.091	6.636	8.944	8.554
SCFA	21.53	21.74	21.95	22.42	22.29	22.46	21.28	20.62	20.81	23.44	21.94	21.62	0.03219	6.25e-05	0	0	0.001438	0	0.01669	0.04225	0	0	0.01106	0

## Sheet: Fig S27C
AUC	WT NTUH-K2044 pH = 7.5				NTUH-K2044ΔterC pH = 7.5				NTUH-K2044ΔterCpTerZ-F pH = 7.5				WT NTUH-K2044 pH = 5.75				NTUH-K2044ΔterCpH = 5.75				NTUH-K2044ΔterCpTerZ-F pH = 5.75
SCFA Dilution	Trial 1	Trial 2	Trial 3	Trial 4	Trial 1	Trial 2	Trial 3	Trial 4	Trial 1	Trial 2	Trial 3	Trial 4	Trial 1	Trial 2	Trial 3	Trial 4	Trial 1	Trial 2	Trial 3	Trial 4	Trial 1	Trial 2	Trial 3	Trial 4
-SCFA		22.01	19.39	18.49	20.71	21.65	19.37	16.29	21.47	20.59	20.21	18.5		23.17	20.19	20.1	23.33	23.07	21.69	19.91	24.29	21.86	21.59	20.92
32		19.48	20.66	20.37	22.69	19.33	20.92	20.75	23.32	18.37	21.67	20.79		21.07	20.41	19.33	22.5	20.81	20.42	19.2	23.01	18.54	20.26	18.92
16		19.35	20.94	20.42	22.95	19.01	21.27	21.13	23.56	18.06	21.81	20.83		18.76	18.26	16.24	20.47	18.43	17.8	15.86	20.17	14.82	17.78	15.96
8		19.26	21.46	21.09	23.78	19.42	21.94	21.76	23.96	18.34	22.1	21.56		12.46	11.44	7.464	13.99	11.82	11.28	7.784	12.86	4.94	10.59	6.653
4		19.23	21.57	20.84	23.92	19.08	21.69	21.6	23.88	18.1	22.04	21.18		0.8178	0.2816	0.014	0.5584	0.5219	0.2167	0.02538	0.2836	0.04638	0.1233	0.01031
2		19.42	21.16	20.24	23.53	19.8	21.42	20.96	23.8	18.59	21.53	20.6		0.04613	0.00175	0.01044	0.06125	0.003188	0.0006875	0.001125	0.06125	0.003188	0.0006875	0.001125
0		19.31	18.52	17.15	20.91	19.21	18.8	17.56	21.16	18.09	18.89	17.66		0.0003125	0.01006	0.028	0.01981	0.02588	0.02094	0.04125	0.02706	0.004	0.00025	0.02063

## Sheet: Fig S27D
Log CI	1 X	0.125 X	0 X
Trial 1	0	-0.14	-0.45
Trial 2	-0.05	0.4	-0.01
Trial 3	0.39	0.12	-0.44
Trial 4	0.05	-0.27	-0.29

[truncated: 3 more sheets: Fig S27E, Fig S28, Fig S29]
